# Supplementary material for: The Potential Mechanism of Cancer Patients Appearing More Vulnerable to SARS-CoV-2 and Poor Outcomes: A Pan-Cancer Bioinformatics Analysis
Source: Front Immunol. 2022 Jan 10;12:804387. doi: 10.3389/fimmu.2021.804387 (PMC8784815; doi:10.3389/fimmu.2021.804387)
Supplement: Supplementary file 3 [file Table_1.xls]

## Sheet: genes and SNPs related to COVID
Summary of host genes and variants related to SARS-CoV-2 susceptibility and COVID-19 outcomes.
Genes	SNP	Chromosome (b38)	Position (b38)	Reference allele	Effect Allele	Function annot	COVID-19 phenotype	Suggested phenotypic impact	OR	lower_CI	upper_CI	Pval	Reference
SLC6A20	rs2271616	3	45796521	G	T	5'-UTR	Critical illness	infection susceptibility	1.137	1.048	1.233	0.00191	Mapping the human genetic architecture of COVID-19
SLC6A20	rs2271616	3	45796521	G	T	5'-UTR	Hospitalized	infection susceptibility	1.124	1.067	1.185	1.05e-05	Mapping the human genetic architecture of COVID-19
SLC6A20	rs2271616	3	45796521	G	T	5'-UTR	Reported infection	infection susceptibility	1.155	1.128	1.181	1.79e-34	Mapping the human genetic architecture of COVID-19
LZTFL1	rs10490770	3	45823240	T	C		Critical illness	disease severity	1.885	1.748	2.032	2.2e-61	Mapping the human genetic architecture of COVID-19
LZTFL1	rs10490770	3	45823240	T	C		Hospitalized	disease severity	1.649	1.562	1.741	1.44e-73	Mapping the human genetic architecture of COVID-19
LZTFL1	rs10490770	3	45823240	T	C		Reported infection	disease severity	1.16	1.131	1.19	9.72e-30	Mapping the human genetic architecture of COVID-19
LZTFL1	rs11385942	3	45834967	G	GA	intronic	Respiratory failure		1.77	1.48	2.11	P=1.15×10-10)	Genomewide Association Study of Severe Covid-19 with Respiratory Failure
ZBTB11	rs11919389	3	101705614	T	C		Critical illness	infection susceptibility	0.978	0.932	1.025	0.351	Mapping the human genetic architecture of COVID-19
ZBTB11	rs11919389	3	101705614	T	C		Hospitalized	infection susceptibility	0.948	0.919	0.978	0.000813	Mapping the human genetic architecture of COVID-19
ZBTB11	rs11919389	3	101705614	T	C		Reported infection	infection susceptibility	0.941	0.927	0.956	3.46e-15	Mapping the human genetic architecture of COVID-19
FOXP4	rs1886814	6	41534945	A	C	intronic	Critical illness	disease severity	1.317	1.161	1.493	1.79e-05	Mapping the human genetic architecture of COVID-19
FOXP4	rs1886814	6	41534945	A	C	intronic	Hospitalized	disease severity	1.262	1.171	1.36	1.11e-09	Mapping the human genetic architecture of COVID-19
FOXP4	rs1886814	6	41534945	A	C	intronic	Reported infection	disease severity	1.106	1.067	1.145	2.41e-08	Mapping the human genetic architecture of COVID-19
TMEM65	rs72711165	8	124324323	T	C	intronic	Critical illness	disease severity	1.227	1.031	1.461	0.0214	Mapping the human genetic architecture of COVID-19
TMEM65	rs72711165	8	124324323	T	C	intronic	Hospitalized	disease severity	1.37	1.236	1.518	2.13e-09	Mapping the human genetic architecture of COVID-19
TMEM65	rs72711165	8	124324323	T	C	intronic	Reported infection	disease severity	1.077	1.018	1.14	0.00943	Mapping the human genetic architecture of COVID-19
ABO	rs912805253	9	133274084	C	T		Critical illness	infection susceptibility	0.877	0.831	0.926	2.16e-06	Mapping the human genetic architecture of COVID-19
ABO	rs912805253	9	133274084	C	T		Hospitalized	infection susceptibility	0.902	0.873	0.932	5.37e-10	Mapping the human genetic architecture of COVID-19
ABO	rs912805253	9	133274084	C	T		Reported infection	infection susceptibility	0.905	0.891	0.918	1.45e-39	Mapping the human genetic architecture of COVID-19
ABO	rs505922	9	133273813	T	C	intronic	Very severe COVID-19	disease severity	1.09	1.05	1.14	6.4 × 10-5	A Neanderthal OAS1 isoform protects individuals of European ancestry against COVID-19 susceptibility and severity
ABO	rs505922	9	133273813	T	C	intronic	Hospitalized	disease severity	1.11	1.07	1.15	6.8 × 10-9	A Neanderthal OAS1 isoform protects individuals of European ancestry against COVID-19 susceptibility and severity
ABO	rs505922	9	133273813	T	C	intronic	COVID-19 susceptibility	disease severity	1.07	1.05	1.1	1.1 × 10-9	A Neanderthal OAS1 isoform protects individuals of European ancestry against COVID-19 susceptibility and severity
IL10RB	rs2834167	21	33268483	A	G	missense	Very severe COVID-19	disease severity	0.47	0.32	0.68	7.1 × 10-5	A Neanderthal OAS1 isoform protects individuals of European ancestry against COVID-19 susceptibility and severity
IL10RB	rs2834167	21	33268483	A	G	missense	COVID-19 hospitalization	disease severity	0.53	0.39	0.73	8.8 × 10-5	A Neanderthal OAS1 isoform protects individuals of European ancestry against COVID-19 susceptibility and severity
OAS1	rs10774671	12	112919388	G	A	splice acceptor	Critical illness	disease severity	1.2	1.142	1.26	4.08e-13	Mapping the human genetic architecture of COVID-19
OAS1	rs10774671	12	112919388	G	A	splice acceptor	Hospitalized	disease severity	1.107	1.072	1.143	6.14e-10	Mapping the human genetic architecture of COVID-19; Genetic mechanisms of critical illness in COVID-19
OAS1	rs10774671	12	112919388	G	A	splice acceptor	Reported infection	disease severity	1.059	1.041	1.077	1.61e-11	Mapping the human genetic architecture of COVID-19
OAS1	rs4767027	12	112921352	T	C		Very severe COVID-19	disease severity	0.54	0.44	0.68	7.0 × 10-8	A Neanderthal OAS1 isoform protects individuals of European ancestry against COVID-19 susceptibility and severity
OAS1	rs4767027	12	112921352	T	C		Hospitalized	disease severity	0.61	0.51	0.73	8.3 × 10-8	A Neanderthal OAS1 isoform protects individuals of European ancestry against COVID-19 susceptibility and severity
OAS1	rs4767027	12	112921352	T	C		COVID-19 susceptibility	infection susceptibility	0.78	0.69	0.87	7.6 × 10-6	A Neanderthal OAS1 isoform protects individuals of European ancestry against COVID-19 susceptibility and severity
KANSL1	rs1819040	17	46142465	T	A	intronic	Critical illness	disease severity	0.906	0.858	0.958	0.000502	Mapping the human genetic architecture of COVID-19
KANSL1	rs1819040	17	46142465	T	A	intronic	Hospitalized	disease severity	0.879	0.845	0.915	1.83e-10	Mapping the human genetic architecture of COVID-19
KANSL1	rs1819040	17	46142465	T	A	intronic	Reported infection	disease severity	0.957	0.939	0.975	5.05e-06	Mapping the human genetic architecture of COVID-19
TAC4	rs77534576	17	49863303	C	T		Critical illness	disease severity	1.446	1.278	1.635	4.37e-09	Mapping the human genetic architecture of COVID-19
TAC4	rs77534576	17	49863303	C	T		Hospitalized	disease severity	1.256	1.152	1.369	2.26e-07	Mapping the human genetic architecture of COVID-19
TAC4	rs77534576	17	49863303	C	T		Reported infection	disease severity	1.084	1.041	1.13	0.000108	Mapping the human genetic architecture of COVID-19
DPP9	rs2109069	19	4719431	G	A	intronic	Critical illness	disease severity	1.26	1.201	1.32	9.68e-22	Mapping the human genetic architecture of COVID-19; Genetic mechanisms of critical illness in COVID-19
DPP9	rs2109069	19	4719431	G	A	intronic	Hospitalized	disease severity	1.154	1.117	1.194	2.76e-17	Mapping the human genetic architecture of COVID-19
DPP9	rs2109069	19	4719431	G	A	intronic	Reported infection	disease severity	1.049	1.032	1.066	4.08e-09	Mapping the human genetic architecture of COVID-19
TYK2	rs74956615	19	10317045	T	A	3'-UTR	Critical illness	disease severity	1.434	1.293	1.591	9.71e-12	Mapping the human genetic architecture of COVID-19
TYK2	rs74956615	19	10317045	T	A	3'-UTR	Hospitalized	disease severity	1.266	1.176	1.364	5.05e-10	Mapping the human genetic architecture of COVID-19
TYK2	rs74956615	19	10317045	T	A	3'-UTR	Reported infection	disease severity	1.055	1.018	1.094	0.00368	Mapping the human genetic architecture of COVID-19
PLEKHA4	rs4801778	19	48867352	G	T	intronic	Critical illness	infection susceptibility	0.913	0.86	0.97	0.00312	Mapping the human genetic architecture of COVID-19
PLEKHA4	rs4801778	19	48867352	G	T	intronic	Hospitalized	infection susceptibility	0.955	0.917	0.995	0.029	Mapping the human genetic architecture of COVID-19
PLEKHA4	rs4801778	19	48867352	G	T	intronic	Reported infection	infection susceptibility	0.946	0.928	0.964	1.18e-08	Mapping the human genetic architecture of COVID-19
IFNAR2	rs13050728	21	33242905	T	C	intronic	Critical illness	disease severity	0.819	0.781	0.858	1.05e-16	Mapping the human genetic architecture of COVID-19
IFNAR2	rs13050728	21	33242905	T	C	intronic	Hospitalized	disease severity	0.861	0.834	0.889	2.72e-20	Mapping the human genetic architecture of COVID-19
IFNAR2	rs13050728	21	33242905	T	C	intronic	Reported infection	disease severity	0.967	0.952	0.981	1.28e-05	Mapping the human genetic architecture of COVID-19
