# Supplementary material for: The Potential Mechanism of Cancer Patients Appearing More Vulnerable to SARS-CoV-2 and Poor Outcomes: A Pan-Cancer Bioinformatics Analysis
Source: Front Immunol. 2022 Jan 10;12:804387. doi: 10.3389/fimmu.2021.804387 (PMC8784815; doi:10.3389/fimmu.2021.804387)
Supplement: Supplementary file 4 [file Table_2.xls]

## Sheet: Sheet1
The response of host genes related to SARS-CoV-2 susceptibility and COVID-19 outcomes in human normal and tumor tissues and cells.
Datasets	gene	conMean	treatMean	logFC	pValue	norm.L13_MOCK-1	norm.L13_MOCK-2	norm.L14_MOCK-1	norm.L14_MOCK-2	norm.L15_MOCK-1	norm.L15_MOCK-2	norm.L16_MOCK-1	norm.L16_MOCK-2	norm.L18_MOCK-1	norm.L18_MOCK-2	norm.L13_SARS2-1	norm.L13_SARS2-2	norm.L14_SARS2-1	norm.L14_SARS2-2	norm.L15_SARS2-1	norm.L15_SARS2-2	norm.L16_SARS2-1	norm.L16_SARS2-2	norm.L18_SARS2-1	norm.L18_SARS2-2
GSE163959 lung tissues	OAS1	8.11515	10.8749	0.422307	8.7292e-05	7.24751	7.80833	7.65206	7.65941	8.47534	7.88955	8.86502	9.11039	8.04217	8.40168	7.95215	9.29027	11.5221	12.3911	10.9938	11.2272	11.8001	12.4698	10.4674	10.6346
GSE163959 lung tissues	PLEKHA4	9.20182	9.64106	0.0672727	0.0395104	8.75653	9.04477	9.41494	9.35767	9.32624	9.04389	9.46388	9.43619	9.01627	9.15778	8.65545	8.91755	9.75929	10.4819	9.77221	9.92362	9.86347	10.1881	9.34128	9.50772
GSE163959 lung tissues	ABO	7.71193	7.30545	-0.078119	0.236744	7.36907	7.00579	8.78565	8.69575	7.9169	8.31554	7.13099	7.33127	7.64582	6.92247	7.20677	6.76427	8.58659	8.75189	7.24665	7.29565	6.18497	7.0068	7.22306	6.78779
GSE163959 lung tissues	IFNAR2	8.47825	8.53612	0.00981461	0.476811	8.82187	8.26867	8.47848	8.28914	8.70672	8.62226	8.29757	8.45351	8.55918	8.28505	8.68679	8.28283	8.47086	8.70096	8.51983	8.44171	8.77974	8.58068	8.5436	8.35421
GSE163959 lung tissues	SLC6A20	5.31064	5.17666	-0.036863	0.550474	5.10421	5.35219	5.14201	5.22736	5.66403	4.29873	5.69736	6.07322	5.25727	5.28998	5.65335	5.74945	5.52036	5.79275	4.72296	4.98404	4.17672	5.1014	4.86582	5.19975
GSE163959 lung tissues	TAC4	0.117441	0.214889	0.871661	0.606804	0	0	0	1.17441	0	0	0	0	0	0	1.17951	0	0	0	0	0.969381	0	0	0	0
GSE163959 lung tissues	DPP9	10.8736	10.8201	-0.00711906	0.652062	11.0497	11.1	10.6386	10.917	10.6267	10.5003	10.8027	10.8433	10.9793	11.2785	11.0165	11.1499	10.9223	10.7737	10.6195	10.3755	10.5495	10.5823	11.0225	11.189
GSE163959 lung tissues	TMEM65	8.29318	8.21541	-0.0135931	0.656539	8.58145	8.67853	8.67697	8.54365	8.31472	8.38167	8.08227	8.32204	7.74935	7.60112	8.81792	8.33093	8.30463	8.20611	8.41633	7.9878	8.42556	8.49189	7.63014	7.54276
GSE163959 lung tissues	FOXP4	9.8781	9.92956	0.00749646	0.66314	9.83934	9.74344	9.76517	9.99885	10.0694	9.78833	9.85541	9.42297	10.1675	10.1306	9.88547	9.99581	9.98699	10.1226	10.1412	10.1301	9.34477	9.46871	10.0253	10.1946
GSE163959 lung tissues	LZTFL1	8.39441	8.32422	-0.0121142	0.706493	8.57135	8.71025	8.70096	8.32352	8.61664	8.92028	8.07673	8.48353	8.20126	7.33957	8.40932	8.7401	8.39592	8.53638	8.28293	8.87448	7.77928	8.4295	7.86019	7.93406
GSE163959 lung tissues	IL10RB	3.71298	3.64317	-0.0273847	0.765572	3.70299	3.49147	4.27045	3.89045	3.98404	3.51879	3.37114	3.87657	3.07878	3.94514	2.87263	3.23986	4.24481	3.82375	4.00782	4.79789	3.6311	3.63541	3.54288	2.63552
GSE163959 lung tissues	TYK2	10.2789	10.2902	0.00158617	0.812434	10.2487	10.2135	10.1433	10.1645	10.3349	10.1394	10.4797	10.4666	10.2146	10.3839	10.2531	10.2988	10.2393	10.3279	10.2544	10.2185	10.4695	10.3208	10.2547	10.2653
GSE163959 lung tissues	KANSL1	9.807	9.82416	0.00252246	0.852462	9.98908	9.79981	9.72869	9.82177	10.0949	9.89067	9.68204	9.59389	9.6488	9.82038	10.1019	9.90339	9.61311	9.76418	9.8148	10.3682	9.69529	9.67773	9.64813	9.65494
GSE163959 lung tissues	ZBTB11	9.15709	9.17992	0.00359279	0.858312	9.57198	9.4205	9.26747	9.28393	9.18641	9.08616	8.87782	8.83574	9.1711	8.86978	9.72224	9.51512	9.08818	8.89835	9.03634	9.45743	9.2042	9.20802	9.00331	8.66602
GSE163959 Turbinates	gene	conMean	treatMean	logFC	pValue	norm.T224_MOCK-1	norm.T224_MOCK-2	norm.T227_MOCK-1	norm.T227_MOCK-2	norm.T229_MOCK-1	norm.T229_MOCK-2	norm.T224_SARS2-1	norm.T224_SARS2-2	norm.T227_SARS2-1	norm.T227_SARS2-2	norm.T229_SARS2-1	norm.T229_SARS2-2
GSE163959 Turbinates	OAS1	9.4181	12.6202	0.422224	2.42452e-06	8.98639	9.00155	9.10263	9.56413	9.78115	10.0728	12.7315	12.548	12.4656	12.8659	12.4488	12.6613
GSE163959 Turbinates	PLEKHA4	8.99303	9.85855	0.132569	0.0064152	8.28773	8.4319	9.29219	9.45077	9.19701	9.29856	9.71293	9.44771	10.0272	10.3488	9.89327	9.72139
GSE163959 Turbinates	TMEM65	8.72677	8.54271	-0.0307539	0.0152271	8.69259	8.6325	8.79451	8.61225	8.75197	8.87679	8.6212	8.64133	8.60908	8.35796	8.43911	8.58757
GSE163959 Turbinates	TAC4	0.666667	0.333333	-1	0.289692	0	1	0	1	1	1	0	0	0	0	1	1
GSE163959 Turbinates	FOXP4	9.66183	9.77367	0.0166042	0.314371	9.67719	9.64866	9.77365	9.79842	9.60539	9.46765	9.91101	10.0456	9.5985	9.96473	9.58221	9.53995
GSE163959 Turbinates	LZTFL1	9.17312	9.44605	0.0422976	0.353479	9.03242	9.27846	8.57084	9.92532	8.8348	9.3969	8.90262	9.15562	9.38659	9.20296	10.2859	9.74254
GSE163959 Turbinates	TYK2	10.4713	10.5314	0.00824746	0.393873	10.5379	10.5735	10.4186	10.4486	10.4544	10.395	10.7505	10.5826	10.31	10.4876	10.5813	10.4763
GSE163959 Turbinates	ZBTB11	9.39466	9.45631	0.00943688	0.413459	9.41907	9.49812	9.31897	9.50745	9.21139	9.41293	9.57645	9.48816	9.62883	9.35108	9.4246	9.26873
GSE163959 Turbinates	IFNAR2	8.5617	8.59395	0.00542451	0.586459	8.52987	8.67459	8.51237	8.55747	8.44636	8.64951	8.62722	8.6009	8.43363	8.61793	8.76268	8.52132
GSE163959 Turbinates	SLC6A20	7.99045	8.13367	0.0256303	0.713266	8.55332	8.22086	6.71485	7.93308	7.79723	8.72333	8.25968	8.13001	7.28834	7.64091	8.80488	8.6782
GSE163959 Turbinates	DPP9	10.3429	10.3818	0.00542037	0.821451	10.6671	10.6575	10.3197	10.0511	10.2812	10.0808	10.7993	10.6935	10.0909	10.4007	10.0459	10.2608
GSE163959 Turbinates	KANSL1	10.3536	10.332	-0.00301974	0.822222	10.2692	10.2731	10.4927	10.5834	10.1727	10.3307	10.3124	10.441	10.4777	10.4972	10.1777	10.086
GSE163959 Turbinates	ABO	8.94544	8.85574	-0.0145392	0.822937	8.72245	8.9285	9.07147	10.1384	8.28352	8.52824	9.16928	8.45432	9.5495	9.68843	8.16782	8.10508
GSE163959 Turbinates	IL10RB	4.30719	4.30934	0.000719253	0.990215	4.19424	4.11003	3.8505	4.55047	4.36429	4.77363	4.25663	4.22134	4.2211	4.33027	4.79566	4.03104
GSE147507 NHBE	gene	conMean	treatMean	logFC	pValue	Series9_NHBE_Mock_1	Series9_NHBE_Mock_2	Series9_NHBE_Mock_3	Series9_NHBE_Mock_4	Series1_NHBE_SARS-CoV-2_1	Series1_NHBE_SARS-CoV-2_2	Series1_NHBE_SARS-CoV-2_3
GSE147507 NHBE	ABO	2.47672	7.25409	1.55036	0.00357597	2	2.58496	3.32193	2	6.61471	6.79442	8.35315
GSE147507 NHBE	PLEKHA4	3.22672	6.9769	1.11252	0.01011	3	3	3	3.90689	6.56986	6.32193	8.03892
GSE147507 NHBE	OAS1	5.92523	8.30836	0.487692	0.0317305	5.35755	5.08746	6.18982	7.06609	7.61471	7.82655	9.48382
GSE147507 NHBE	KANSL1	8.17929	10.2036	0.31903	0.0489202	8.07146	8.17991	7.71425	8.75154	9.56796	9.76321	11.2796
GSE147507 NHBE	ZBTB11	7.57343	9.27067	0.291726	0.0607146	6.74147	6.91886	7.84549	8.7879	8.74147	8.79442	10.2761
GSE147507 NHBE	IFNAR2	6.2489	7.9017	0.338561	0.0638919	5.55459	6.02237	6.18982	7.22882	7.15987	7.62936	8.91588
GSE147507 NHBE	IL10RB	6.8407	7.96127	0.218854	0.138169	6.40939	6.47573	6.87036	7.60733	7.55459	7.37504	8.9542
GSE147507 NHBE	DPP9	10.0617	11.1762	0.151552	0.152924	9.88722	9.82814	9.76984	10.7615	10.8162	10.5068	12.2055
GSE147507 NHBE	FOXP4	7.69987	8.84428	0.19991	0.164622	7.58496	7.71425	7.22882	8.27146	8.49586	8.10329	9.93369
GSE147507 NHBE	TYK2	8.76701	9.63145	0.135667	0.186909	8.23362	8.51175	8.69697	9.62571	9.40088	9.00563	10.4878
GSE147507 NHBE	TMEM65	6.44761	7.19784	0.158799	0.392866	5.55459	5.64386	6.61471	7.97728	6.53916	6.72792	8.32643
GSE147507 NHBE	SLC6A20	0.396241	0.666667	0.750589	0.623813	0	0	0	1.58496	0	1	1
GSE147507 NHBE	LZTFL1	6.17659	6.52003	0.0780675	0.635574	5.72792	5.42626	6.26679	7.2854	6.04439	5.93074	7.58496
GSE147507 A549	gene	conMean	treatMean	logFC	pValue	Series2_A549_Mock_1	Series2_A549_Mock_2	Series2_A549_Mock_3	Series3_A549_Mock_1	Series3_A549_Mock_2	Series5_A549_Mock_1	Series5_A549_Mock_2	Series5_A549_Mock_3	Series8_A549_Mock_1	Series8_A549_Mock_2	Series8_A549_Mock_3	Series2_A549_SARS-CoV-2_1	Series2_A549_SARS-CoV-2_2	Series2_A549_SARS-CoV-2_3	Series5_A549_SARS-CoV-2_1	Series5_A549_SARS-CoV-2_2	Series5_A549_SARS-CoV-2_3
GSE147507 A549	IL10RB	8.75883	9.97953	0.188233	0.00228904	9.61102	8.79766	8.29002	9.71253	9.64746	9.28309	9.15482	9.01123	7.15987	7.35755	8.32193	10.0056	9.65643	9.3966	9.83605	10.1824	10.8001
GSE147507 A549	IFNAR2	8.39791	10.0074	0.25297	0.0025777	9.64566	8.77808	8.35315	8.57365	8.78136	9.21917	9.23841	9.25503	4.9542	7.45943	8.11894	10.1267	9.76155	9.37504	9.78953	10.1573	10.8345
GSE147507 A549	ZBTB11	7.99065	9.65689	0.273245	0.0123991	9.26913	8.20457	7.65821	7.85175	8.0607	9.24555	9.31288	9.16992	3.16993	7.56224	8.39232	9.94398	9.21189	8.75489	9.68475	9.85798	10.4878
GSE147507 A549	LZTFL1	7.43212	8.65822	0.220297	0.0154593	8.38802	7.54689	7.09803	7.7211	8.04439	8.33985	8.46352	8.21432	4.45943	5.9542	7.52356	9.0607	8.2621	7.8392	8.33985	8.89482	9.55267
GSE147507 A549	TMEM65	8.42088	9.59995	0.189055	0.0375959	9.41363	8.32193	8.11894	9.18239	8.99718	9.16742	9.3837	9.34651	4.39232	7.65105	8.65464	9.81698	9.47371	8.85798	8.88874	9.99718	10.5651
GSE147507 A549	KANSL1	9.34751	10.4104	0.15537	0.0434	10.29	9.37504	9.01681	9.87652	9.64025	10.4978	10.4409	10.242	5.39232	8.5157	9.53528	10.3966	10.2479	9.82177	10.2808	10.5058	11.2095
GSE147507 A549	DPP9	10.2195	10.8326	0.0840559	0.0472426	10.8933	10.1923	9.80574	10.7822	10.2784	10.9403	10.8971	10.8758	8.37069	9.37721	10.0014	11.043	11.03	10.6768	10.4471	10.4767	11.3219
GSE147507 A549	PLEKHA4	3.98915	4.97274	0.31796	0.0767403	3.70044	3.58496	3	6.82018	6.44294	3.90689	4.32193	4.45943	3.32193	1	3.32193	5.61471	5.08746	4.58496	4.58496	5.20945	4.75489
GSE147507 A549	FOXP4	8.81329	9.40266	0.0933877	0.119898	9.52356	8.51175	8.30834	9.89178	9.4818	9.53333	9.63481	9.3015	6.78136	7.53916	8.43879	9.41363	9.30378	9.01681	8.93958	9.45327	10.2889
GSE147507 A549	TYK2	9.80712	10.2951	0.0700581	0.200339	10.5708	9.82655	9.49985	10.878	10.4367	10.6257	10.42	10.3298	7.49985	8.56224	9.22882	10.6777	10.6375	10.3565	9.73809	9.71253	10.6484
GSE147507 A549	OAS1	9.46921	10.3911	0.134027	0.229706	10.1762	9.43463	9.02791	10.703	10.3553	10.0782	9.75322	9.55459	7.59991	8.37504	9.10329	12.1036	11.8471	11.3971	8.75489	8.64746	9.59619
GSE147507 A549	ABO	0	0.26416	Inf	0.363217	0	0	0	0	0	0	0	0	0	0	0	0	0	0	0	0	1.58496
GSE147507 A549	TAC4	1.10636	1.68388	0.605974	0.521915	3.16993	3	2	1	3	0	0	0	0	0	0	3.32193	3.45943	3.32193	0	0	0
GSE147507 A549	SLC6A20	0.144088	0.166667	0.21002	0.920073	0	1.58496	0	0	0	0	0	0	0	0	0	0	0	1	0	0	0
