# Supplementary material for: The Potential Mechanism of Cancer Patients Appearing More Vulnerable to SARS-CoV-2 and Poor Outcomes: A Pan-Cancer Bioinformatics Analysis
Source: Front Immunol. 2022 Jan 10;12:804387. doi: 10.3389/fimmu.2021.804387 (PMC8784815; doi:10.3389/fimmu.2021.804387)
Supplement: Supplementary file 5 [file Table_3.xls]

## Sheet: Sheet1
The influence of variants related to SARS-CoV-2 susceptibility and COVID-19 outcomes in key genes. This analysis was performed by PancanQTL (http://gong_lab.hzau.edu.cn/PancanQTL/).
Gene Locus	SNP	Reference allele	Effect Allele	Gene influenced by SNPs	Beta (SNP-influenced gene expression)	P value	Cancer types	eQTL type
PLEKHA4	rs4801778	G	T	TULP2	0.258535	9.56852e-05	LUAD	cis_eQTL
PLEKHA4	rs4801778	G	T	HSD17B14	-0.368727	1.19855e-08	PRAD	cis_eQTL
PLEKHA4	rs4801778	G	T	HSD17B14	-0.356202	8.35938e-06	PAAD	cis_eQTL
OAS1	rs10774671	G	A	OAS1	-0.308732	4.42927e-07	BLCA	cis_eQTL
OAS1	rs10774671	G	A	OAS1	-0.225347	7.8724e-07	HNSC	cis_eQTL
OAS1	rs10774671	G	A	OAS1	-0.448289	1.79372e-22	KIRC	cis_eQTL
OAS1	rs10774671	G	A	OAS1	-0.573134	7.53426e-16	KIRP	cis_eQTL
OAS1	rs10774671	G	A	OAS1	-0.401179	7.69422e-20	LGG	cis_eQTL
OAS1	rs10774671	G	A	OAS3	0.201223	9.60809e-05	LUSC	cis_eQTL
OAS1	rs10774671	G	A	OAS1	-0.322925	2.39433e-06	PCPG	cis_eQTL
OAS1	rs10774671	G	A	OAS1	-0.284637	7.9847e-08	PRAD	cis_eQTL
OAS1	rs10774671	G	A	OAS1	-0.378175	3.18168e-07	TGCT	cis_eQTL
OAS1	rs10774671	G	A	OAS1	-0.298666	9.29957e-11	THCA	cis_eQTL
ZBTB11	rs11919389	T	C	LOC285359	0.372311	3.03505e-05	GBM	cis_eQTL
ZBTB11	rs11919389	T	C	LOC100009676	0.42	1.07e-14	LGG	cis_eQTL
ZBTB11	rs11919389	T	C	ZBTB11	-0.14	7.65e-05	LGG	cis_eQTL
ZBTB11	rs11919389	T	C	LOC285359	0.400568	3.78173e-26	LGG	cis_eQTL
ZBTB11	rs11919389	T	C	SENP7	-0.243228	9.95084e-05	OV	cis_eQTL
ZBTB11	rs11919389	T	C	LOC285359	0.195549	9.30095e-06	PRAD	cis_eQTL
ZBTB11	rs11919389	T	C	LOC285359	0.267637	2.9354e-05	TGCT	cis_eQTL
ZBTB11	rs11919389	T	C	LOC100009676	0.244866	3.33387e-06	THCA	cis_eQTL
IFNAR2	rs13050728	T	C	IFNAR2	0.154134	5.57798e-10	BRCA	cis_eQTL
IFNAR2	rs13050728	T	C	IL10RB	-0.16	1.97e-06	LGG	cis_eQTL
IFNAR2	rs13050728	T	C	IFNAR2	0.18762	5.51489e-06	LGG	cis_eQTL
IFNAR2	rs13050728	T	C	IFNAR2	0.133184	7.33859e-05	THCA	cis_eQTL
