# Supplementary material for: The Potential Mechanism of Cancer Patients Appearing More Vulnerable to SARS-CoV-2 and Poor Outcomes: A Pan-Cancer Bioinformatics Analysis
Source: Front Immunol. 2022 Jan 10;12:804387. doi: 10.3389/fimmu.2021.804387 (PMC8784815; doi:10.3389/fimmu.2021.804387)
Supplement: Supplementary file 6 [file Table_4.xls]

## Sheet: SARS-CoV-2-required genes
Identification of differentially expressed SARS-CoV-2-required genes between cancer and control samples.
	ACE2	ACE2	TMPRSS2	TMPRSS2	RAB7A	RAB7A	PIK3C3	PIK3C3	ATP6AP1	ATP6AP1	ATP6V1A	ATP6V1A	CCDC22	CCDC22	NPC1	NPC1
CancerType	log2(FC)	p value	log2(FC)	p value	log2(FC)	p value	log2(FC)	p value	log2(FC)	p value	log2(FC)	p value	log2(FC)	p value	log2(FC)	p value
BLCA	0.005095	0.54946	0.520119	0.121085	0.379079	9.6e-06	-0.09009	0.117946	0.854527	2.7e-06	0.5877	0.000104	0.252724	0.005445	0.078941	0.732525
BRCA	-0.18384	3.19e-31	-0.93807	3.64e-16	0.102229	3.68e-05	-0.23348	8.45e-12	1.09627	7.13e-54	0.295396	3.85e-11	0.421193	5.66e-20	-0.21391	1.55e-09
CHOL	0.826847	0.791083	0.449858	0.22126	0.658214	8.24e-05	0.764103	2.26e-09	1.82187	2.26e-09	0.731276	0.000184	1.47686	2.26e-09	1.43221	1.09e-06
COAD	-0.34562	0.460209	-1.25476	4.79e-19	0.008595	0.798461	-0.22867	1.62e-09	0.342926	1.68e-08	-0.10865	0.090928	0.37312	1.62e-09	0.144107	0.050753
ESCA	0.44947	0.153371	-1.76559	0.006022	0.784317	7.7e-05	0.028193	0.908375	0.41278	0.00214	0.359712	0.010658	0.170413	0.085412	0.32235	0.086548
GBM	0.057015	0.041026	0.108487	0.074257	0.329367	0.002512	-0.24082	0.008483	-0.33901	0.005483	-1.79697	0.000193	0.078435	0.40195	-0.20263	0.552849
HNSC	0.008854	0.552198	-1.63637	1.4e-12	0.606054	1.67e-17	-0.02794	0.248273	0.353525	6.23e-08	0.286518	0.00424	0.063953	0.470274	0.56009	3.35e-09
KICH	-2.38034	9.85e-13	0.851774	3.55e-06	-0.14236	0.595012	-0.27269	0.000804	0.821577	2.7e-09	0.988605	1.49e-06	-0.09415	0.050546	1.26104	2.8e-10
KIRC	0.27212	0.226801	-3.83191	1.27e-37	-0.22127	9.29e-10	-0.06496	0.146498	-0.31616	2.29e-10	-1.52482	2.1e-35	0.143119	3.01e-07	0.536554	4.94e-19
KIRP	0.836367	0.010514	-3.5363	5.59e-19	0.163927	0.001552	-0.08401	0.282386	-0.25472	0.000335	-1.2274	1.64e-17	0.062375	0.0979	0.818789	5.33e-12
LIHC	-0.05584	3.78e-05	-0.60471	6.07e-05	0.30805	2.17e-08	0.218759	2.98e-07	1.26129	4.59e-28	0.558146	3.81e-14	0.848871	3.79e-24	0.865488	1.77e-20
LUAD	0.469377	0.018028	-1.00673	1.91e-10	-0.1652	3.1e-05	-0.19483	1.57e-09	-0.06102	0.432395	-0.01296	0.61709	0.053324	0.061774	-0.29487	4.04e-06
LUSC	0.217051	0.408785	-2.84493	5.96e-28	0.45625	3.09e-14	-0.07781	0.029153	-0.18527	2.39e-05	0.276611	4.01e-05	0.084102	0.044234	-0.01896	0.536036
PRAD	-0.34851	2.17e-10	0.773456	0.001317	0.012034	0.964591	-0.19961	4.88e-06	0.487066	2.05e-11	0.074836	0.217433	0.349505	1.54e-11	-0.0477	0.251997
READ	0.687189	0.052254	-1.11966	0.002219	-0.00268	0.881309	-0.47802	7.38e-06	0.63327	0.000167	-0.1903	0.091624	0.704809	1.72e-05	0.088231	0.57825
STAD	-1.04965	0.075712	0.164649	0.370101	0.262295	1.66e-05	0.141349	0.021593	0.568017	1.12e-07	0.61505	1.22e-08	0.15268	0.063012	0.649046	3.44e-09
THCA	-0.11709	0.000512	-0.13317	0.11118	0.144011	1.3e-07	-0.27229	9.48e-18	0.440364	4.81e-23	0.184148	0.000113	0.20381	1.25e-09	0.436986	4.49e-10
UCEC	0.212476	0.006256	1.43249	2.84e-11	-0.09285	0.121893	-0.39805	1.09e-11	0.899074	1.49e-17	0.378447	7.07e-06	0.304047	4.68e-06	0.090777	0.566714
