# Supplementary material for: The Potential Mechanism of Cancer Patients Appearing More Vulnerable to SARS-CoV-2 and Poor Outcomes: A Pan-Cancer Bioinformatics Analysis
Source: Front Immunol. 2022 Jan 10;12:804387. doi: 10.3389/fimmu.2021.804387 (PMC8784815; doi:10.3389/fimmu.2021.804387)
Supplement: Supplementary file 7 [file Table_5.xls]

## Sheet: Sheet1
Survival analysis and univariate Cox regression analysis for the relationship between the overall survival and expressions of SARS-CoV-2-required genes
Survival analysis					Cox regression analysis
gene	CancerType	Influence in survival	Survival Pvalue		Cancer type	Gene	HR	HR.95L	HR.95H	P value
ACE2	KIRC	good	0.000114959		ACC	TMPRSS2	2.74408	1.23053	6.11932	0.0136282
ACE2	MESO	good	0.00581538		ACC	PIK3C3	3.02036	1.20984	7.54033	0.0178825
ACE2	OV	good	0.00868084		ACC	CCDC22	0.609234	0.359645	1.03203	0.0653708
ATP6AP1	PAAD	good	0.00949307		ACC	NPC1	1.36572	0.858431	2.17279	0.188299
ATP6V1A	KIRC	good	3.51893e-08		ACC	ACE2	0.923739	0.792173	1.07716	0.311595
CCDC22	LIHC	poor	0.00816417		ACC	RAB7A	0.718774	0.331309	1.55938	0.403359
NPC1	LIHC	poor	0.000541986		ACC	ATP6V1A	0.80501	0.435407	1.48836	0.489109
NPC1	MESO	poor	0.00228629		ACC	ATP6AP1	0.876992	0.458929	1.67589	0.691184
PIK3C3	KIRC	good	3.53908e-05		BLCA	NPC1	1.34397	1.08423	1.66593	0.0069748
RAB7A	LIHC	poor	0.000632948		BLCA	PIK3C3	1.59297	1.12776	2.2501	0.00823543
RAB7A	UVM	good	0.000966517		BLCA	ATP6V1A	1.41157	1.0566	1.88579	0.0196738
RAB7A	UCEC	poor	0.00168276		BLCA	CCDC22	0.72549	0.523768	1.0049	0.053541
RAB7A	PAAD	poor	0.00194971		BLCA	TMPRSS2	0.942767	0.877087	1.01336	0.109682
					BLCA	ACE2	1.08475	0.921721	1.27662	0.32757
					BLCA	ATP6AP1	0.897198	0.683973	1.17689	0.433318
					BLCA	RAB7A	1.12205	0.783461	1.60697	0.529763
					BRCA	ATP6AP1	1.33789	1.02804	1.74111	0.0303324
					BRCA	TMPRSS2	1.14585	0.976544	1.34452	0.095118
					BRCA	ATP6V1A	1.26439	0.931757	1.71577	0.132028
					BRCA	ACE2	1.06195	0.889145	1.26834	0.507122
					BRCA	RAB7A	1.16748	0.719596	1.89413	0.530549
					BRCA	PIK3C3	1.04455	0.707618	1.54192	0.826355
					BRCA	NPC1	1.03575	0.745806	1.43842	0.833948
					BRCA	CCDC22	0.993916	0.70827	1.39476	0.971841
					CESC	CCDC22	0.545581	0.332911	0.894108	0.0162137
					CESC	NPC1	1.60778	1.07206	2.41121	0.0216484
					CESC	ATP6AP1	0.620446	0.394474	0.975866	0.0388575
					CESC	ATP6V1A	0.780729	0.512153	1.19015	0.249853
					CESC	ACE2	0.893437	0.649989	1.22807	0.48754
					CESC	RAB7A	0.928835	0.598278	1.44203	0.742203
					CESC	PIK3C3	0.91893	0.453605	1.86161	0.81443
					CESC	TMPRSS2	0.996142	0.84664	1.17204	0.962842
					CHOL	PIK3C3	0.445618	0.0956081	2.07698	0.303363
					CHOL	ATP6V1A	0.740504	0.342062	1.60306	0.445829
					CHOL	ATP6AP1	1.31996	0.486635	3.5803	0.585569
					CHOL	ACE2	1.04277	0.819705	1.32654	0.73306
					CHOL	TMPRSS2	1.04745	0.768808	1.42708	0.768916
					CHOL	CCDC22	1.0543	0.339238	3.27659	0.92718
					CHOL	RAB7A	0.983407	0.353296	2.73733	0.974444
					CHOL	NPC1	0.991659	0.506747	1.94059	0.980492
					COAD	ATP6AP1	1.66827	1.09816	2.53434	0.0164455
					COAD	RAB7A	1.86658	0.989741	3.52024	0.0538419
					COAD	CCDC22	1.32628	0.93043	1.89055	0.118458
					COAD	PIK3C3	0.770597	0.45198	1.31382	0.338414
					COAD	ACE2	0.94148	0.830763	1.06695	0.344816
					COAD	NPC1	1.16378	0.750224	1.80532	0.498354
					COAD	TMPRSS2	1.08221	0.825111	1.41942	0.568076
					COAD	ATP6V1A	0.962699	0.663632	1.39654	0.841262
					DLBC	ACE2	3.30198e+08	0.339816	3.20851e+17	0.063206
					DLBC	ATP6V1A	0.534232	0.170505	1.67388	0.281972
					DLBC	RAB7A	0.614086	0.126205	2.988	0.54582
					DLBC	NPC1	0.725044	0.20949	2.50938	0.611758
					DLBC	PIK3C3	0.654909	0.113638	3.7743	0.635755
					DLBC	TMPRSS2	0.229702	0.000285421	184.861	0.666532
					DLBC	ATP6AP1	0.745268	0.169867	3.26975	0.696762
					DLBC	CCDC22	0.7978	0.214415	2.96847	0.736145
					ESCA	ATP6AP1	2.03545	1.10307	3.75595	0.0229785
					ESCA	CCDC22	1.81689	0.955474	3.45493	0.0685982
					ESCA	NPC1	0.78782	0.544656	1.13955	0.205396
					ESCA	ATP6V1A	1.32637	0.832142	2.11414	0.235051
					ESCA	ACE2	1.11829	0.905215	1.38152	0.29991
					ESCA	RAB7A	1.30512	0.78603	2.16702	0.303324
					ESCA	TMPRSS2	1.00832	0.888374	1.14447	0.897924
					ESCA	PIK3C3	0.981079	0.530534	1.81424	0.951437
					GBM	TMPRSS2	1.56964	1.09633	2.24731	0.0138082
					GBM	ATP6AP1	1.93672	1.11052	3.37757	0.0198379
					GBM	NPC1	1.36887	0.902089	2.07718	0.14003
					GBM	PIK3C3	0.700332	0.374276	1.31044	0.265175
					GBM	CCDC22	0.799801	0.480686	1.33077	0.389818
					GBM	ACE2	0.557674	0.0936239	3.32181	0.52126
					GBM	RAB7A	1.15619	0.653215	2.04646	0.618356
					GBM	ATP6V1A	0.949712	0.609582	1.47962	0.819584
					HNSC	ATP6AP1	1.46431	1.08312	1.97967	0.0131776
					HNSC	TMPRSS2	0.875367	0.774901	0.988858	0.0323458
					HNSC	CCDC22	0.802108	0.595522	1.08036	0.146707
					HNSC	ACE2	0.866766	0.714421	1.0516	0.147106
					HNSC	PIK3C3	0.797541	0.563123	1.12954	0.202673
					HNSC	RAB7A	1.18655	0.89278	1.57699	0.238581
					HNSC	NPC1	1.12474	0.903198	1.40062	0.293585
					HNSC	ATP6V1A	0.990913	0.787052	1.24758	0.938084
					KICH	TMPRSS2	0.323173	0.145561	0.717504	0.00550745
					KICH	RAB7A	6.07126	0.752081	49.011	0.0905346
					KICH	NPC1	1.61745	0.646197	4.04852	0.30433
					KICH	ATP6V1A	1.33363	0.581534	3.05841	0.496589
					KICH	ATP6AP1	1.16139	0.356077	3.78801	0.8041
					KICH	CCDC22	1.21273	0.0976572	15.06	0.880716
					KICH	PIK3C3	0.910487	0.146042	5.67635	0.920003
					KICH	ACE2	0.914073	0.000569153	1468.02	0.980968
					KIRC	ACE2	0.79478	0.736563	0.857599	3.25933e-09
					KIRC	PIK3C3	0.424183	0.287314	0.626253	1.60038e-05
					KIRC	ATP6V1A	0.622601	0.499007	0.776807	2.70528e-05
					KIRC	ATP6AP1	0.5913	0.397247	0.880148	0.00962476
					KIRC	RAB7A	0.726379	0.478618	1.1024	0.133111
					KIRC	TMPRSS2	0.926168	0.781263	1.09795	0.376949
					KIRC	CCDC22	1.21919	0.729096	2.03871	0.449942
					KIRP	PIK3C3	0.385042	0.169776	0.873249	0.0223501
					KIRP	ACE2	0.868175	0.748273	1.00729	0.0622967
					KIRP	NPC1	1.45	0.965729	2.17712	0.0731646
					KIRP	TMPRSS2	0.675438	0.417419	1.09295	0.11004
					KIRP	RAB7A	1.82638	0.767729	4.34485	0.173135
					KIRP	ATP6V1A	0.820167	0.527576	1.27503	0.378505
					KIRP	ATP6AP1	0.843779	0.432244	1.64713	0.618677
					KIRP	CCDC22	1.02437	0.426629	2.4596	0.957033
					LAML	CCDC22	2.1756	1.2346	3.83381	0.00716586
					LAML	RAB7A	2.37292	1.05809	5.32159	0.0359934
					LAML	ATP6V1A	1.56458	1.02856	2.37994	0.0364798
					LAML	ATP6AP1	1.5274	0.968436	2.409	0.0684551
					LAML	PIK3C3	0.73137	0.406498	1.31588	0.296517
					LAML	TMPRSS2	0.000376895	9.69154e-12	14657.1	0.37662
					LAML	NPC1	1.2797	0.726772	2.2533	0.392897
					LAML	ACE2	1.35448	0.0624862	29.3602	0.846712
					LGG	ACE2	33.1497	8.86453	123.967	1.96686e-07
					LGG	ATP6AP1	2.12334	1.28122	3.51897	0.00348434
					LGG	ATP6V1A	0.659827	0.480148	0.906745	0.0103608
					LGG	CCDC22	1.6448	0.964837	2.80398	0.0674842
					LGG	TMPRSS2	1.17198	0.688781	1.99416	0.558429
					LGG	NPC1	1.06089	0.722956	1.55679	0.762591
					LGG	RAB7A	0.944936	0.482424	1.85087	0.86885
					LGG	PIK3C3	0.983424	0.522888	1.84958	0.958637
					LIHC	NPC1	1.72453	1.31899	2.25478	6.77519e-05
					LIHC	RAB7A	2.16547	1.47083	3.18817	9.04204e-05
					LIHC	CCDC22	1.70569	1.20355	2.41733	0.00268751
					LIHC	ATP6AP1	1.37187	1.03024	1.82679	0.0304778
					LIHC	ATP6V1A	1.35221	0.963772	1.8972	0.0807427
					LIHC	ACE2	0.876633	0.746505	1.02944	0.108273
					LIHC	TMPRSS2	0.892239	0.741455	1.07369	0.227353
					LIHC	PIK3C3	1.37943	0.810474	2.34779	0.235817
					LUAD	TMPRSS2	0.815706	0.734847	0.905463	0.000131041
					LUAD	RAB7A	1.23068	0.864713	1.75153	0.249025
					LUAD	PIK3C3	0.821179	0.573782	1.17525	0.281425
					LUAD	ATP6V1A	0.83951	0.608316	1.15857	0.287147
					LUAD	NPC1	0.912342	0.730588	1.13931	0.418321
					LUAD	CCDC22	0.899029	0.687771	1.17518	0.436077
					LUAD	ATP6AP1	0.918402	0.68427	1.23265	0.570775
					LUAD	ACE2	1.01219	0.886672	1.15548	0.857657
					LUSC	ACE2	0.873105	0.726019	1.04999	0.149385
					LUSC	ATP6V1A	1.14799	0.894874	1.4727	0.277491
					LUSC	ATP6AP1	1.19059	0.848351	1.67091	0.313035
					LUSC	PIK3C3	1.15198	0.816747	1.62482	0.420053
					LUSC	NPC1	1.08493	0.86816	1.35583	0.473506
					LUSC	TMPRSS2	1.03428	0.929285	1.15115	0.537113
					LUSC	RAB7A	0.968474	0.736801	1.27299	0.818373
					LUSC	CCDC22	0.96514	0.694994	1.34029	0.832278
					MESO	NPC1	1.79624	1.27672	2.52717	0.00077262
					MESO	ATP6V1A	0.599959	0.367041	0.980682	0.0415728
					MESO	CCDC22	0.545302	0.252992	1.17535	0.12171
					MESO	ACE2	0.353024	0.0753286	1.65443	0.186451
					MESO	RAB7A	1.2038	0.589296	2.45908	0.610799
					MESO	PIK3C3	1.23105	0.535727	2.82885	0.624356
					MESO	ATP6AP1	1.13479	0.616095	2.09019	0.684922
					MESO	TMPRSS2	1.02688	0.775067	1.3605	0.853403
					OV	NPC1	1.29902	1.02378	1.64826	0.031286
					OV	ACE2	0.63403	0.407507	0.986471	0.0433459
					OV	PIK3C3	0.808043	0.572623	1.14025	0.225126
					OV	CCDC22	1.13271	0.89324	1.43639	0.3038
					OV	RAB7A	1.03828	0.762131	1.4145	0.811775
					OV	ATP6V1A	1.0192	0.768261	1.3521	0.895083
					OV	ATP6AP1	0.986416	0.796817	1.22113	0.900058
					OV	TMPRSS2	1.0113	0.816594	1.25242	0.917998
					PAAD	ATP6AP1	0.436774	0.280225	0.680781	0.000254182
					PAAD	CCDC22	0.454195	0.2626	0.785578	0.00475338
					PAAD	RAB7A	2.50904	1.22973	5.11924	0.0114605
					PAAD	TMPRSS2	1.17962	0.97694	1.42436	0.0859037
					PAAD	ATP6V1A	1.37904	0.858349	2.2156	0.183996
					PAAD	PIK3C3	0.655953	0.328077	1.3115	0.232931
					PAAD	NPC1	1.13669	0.848771	1.52228	0.389946
					PAAD	ACE2	1.04235	0.89593	1.21271	0.591197
					PCPG	CCDC22	5.02412	0.755788	33.3979	0.0948688
					PCPG	ACE2	0.000119547	4.9016e-11	291.566	0.228729
					PCPG	RAB7A	0.381106	0.0665765	2.18158	0.278505
					PCPG	ATP6AP1	1.60892	0.347982	7.43901	0.542694
					PCPG	TMPRSS2	0.068279	9.56063e-09	487627	0.738866
					PCPG	PIK3C3	0.731844	0.0699286	7.65918	0.794413
					PCPG	NPC1	0.879703	0.231133	3.34819	0.850917
					PCPG	ATP6V1A	0.990561	0.31128	3.15218	0.987188
					PRAD	NPC1	4.18316	1.30499	13.4092	0.0160469
					PRAD	ATP6V1A	2.96437	0.891198	9.86031	0.0763754
					PRAD	PIK3C3	5.71257	0.818333	39.8781	0.0787912
					PRAD	ACE2	0.0827308	0.000785369	8.71488	0.294262
					PRAD	CCDC22	1.65707	0.364513	7.53306	0.513295
					PRAD	TMPRSS2	0.876918	0.524364	1.46651	0.616647
					PRAD	RAB7A	1.22758	0.268108	5.62068	0.791665
					PRAD	ATP6AP1	1.04879	0.246573	4.46101	0.948577
					READ	ATP6AP1	1.99798	0.902671	4.42232	0.0877534
					READ	NPC1	0.561467	0.23349	1.35014	0.197276
					READ	RAB7A	1.62663	0.56366	4.69416	0.368267
					READ	ACE2	0.91594	0.718574	1.16751	0.478239
					READ	ATP6V1A	1.33949	0.533432	3.36358	0.533802
					READ	PIK3C3	0.669535	0.180103	2.489	0.549293
					READ	TMPRSS2	1.08352	0.674016	1.74182	0.740508
					READ	CCDC22	1.14364	0.495095	2.64173	0.753369
					SARC	ACE2	0.414477	0.169871	1.0113	0.0529565
					SARC	CCDC22	0.830627	0.563596	1.22418	0.348347
					SARC	ATP6V1A	1.13967	0.850397	1.52734	0.381478
					SARC	TMPRSS2	1.10917	0.627237	1.96138	0.721663
					SARC	NPC1	1.04199	0.824194	1.31734	0.730992
					SARC	PIK3C3	0.921387	0.547931	1.54938	0.757502
					SARC	RAB7A	0.983585	0.644103	1.502	0.93892
					SARC	ATP6AP1	1.00137	0.747251	1.3419	0.992708
					SKCM	PIK3C3	0.677505	0.517926	0.886253	0.0044952
					SKCM	ATP6V1A	0.772689	0.622024	0.959848	0.0197915
					SKCM	ACE2	3.94996	1.1545	13.5143	0.0286055
					SKCM	ATP6AP1	1.22797	0.997396	1.51185	0.0529422
					SKCM	TMPRSS2	1.08246	0.812464	1.44219	0.588309
					SKCM	NPC1	0.95657	0.80358	1.13869	0.617536
					SKCM	RAB7A	1.03811	0.811029	1.32877	0.766495
					SKCM	CCDC22	1.00026	0.732683	1.36556	0.998692
					STAD	CCDC22	0.72538	0.493366	1.0665	0.10256
					STAD	TMPRSS2	0.916433	0.804561	1.04386	0.188929
					STAD	ATP6V1A	0.890218	0.648487	1.22206	0.471894
					STAD	NPC1	1.06466	0.816856	1.38764	0.643003
					STAD	RAB7A	1.07217	0.677729	1.69619	0.765877
					STAD	PIK3C3	1.07674	0.65382	1.77324	0.771431
					STAD	ATP6AP1	0.963721	0.715674	1.29774	0.807701
					STAD	ACE2	1.00448	0.884394	1.14088	0.945104
					TGCT	PIK3C3	0.0260597	0.000507324	1.33861	0.0695462
					TGCT	ATP6V1A	9.90916	0.779235	126.01	0.0771104
					TGCT	ATP6AP1	2.72888	0.460923	16.1563	0.268565
					TGCT	ACE2	0.167052	0.00299879	9.30589	0.382974
					TGCT	NPC1	2.53551	0.266027	24.166	0.418615
					TGCT	CCDC22	1.50809	0.33878	6.71332	0.589712
					TGCT	RAB7A	1.74086	0.230269	13.1611	0.591174
					TGCT	TMPRSS2	0.843854	0.260083	2.73793	0.777392
					THCA	RAB7A	0.239271	0.0516543	1.10834	0.0674813
					THCA	CCDC22	0.405791	0.110014	1.49677	0.175627
					THCA	ATP6V1A	0.672126	0.273515	1.65166	0.386428
					THCA	ATP6AP1	0.660163	0.177174	2.45982	0.536064
					THCA	ACE2	1.46894	0.2272	9.49723	0.686358
					THCA	PIK3C3	1.29286	0.155355	10.7591	0.8122
					THCA	NPC1	1.07727	0.437819	2.65064	0.871297
					THCA	TMPRSS2	1.00134	0.636645	1.57494	0.995387
					THYM	ATP6V1A	4.91019	1.61183	14.9581	0.00511199
					THYM	PIK3C3	0.123787	0.0249689	0.613691	0.0105358
					THYM	ACE2	2.86826	1.08024	7.61582	0.0344407
					THYM	CCDC22	0.368434	0.0975348	1.39174	0.140889
					THYM	ATP6AP1	3.18026	0.488023	20.7246	0.226354
					THYM	NPC1	0.419115	0.0859385	2.04399	0.282078
					THYM	TMPRSS2	0.327325	0.0206055	5.19969	0.428636
					THYM	RAB7A	1.58349	0.219409	11.4281	0.648536
					UCEC	TMPRSS2	0.821226	0.682545	0.988084	0.0368895
					UCEC	RAB7A	1.65259	1.01737	2.68441	0.0424016
					UCEC	PIK3C3	1.53722	0.947553	2.49384	0.0815543
					UCEC	ATP6AP1	1.31677	0.879045	1.97247	0.18198
					UCEC	ATP6V1A	1.17857	0.888382	1.56355	0.25458
					UCEC	ACE2	1.09175	0.773509	1.54092	0.617586
					UCEC	CCDC22	1.094	0.740658	1.61592	0.651667
					UCEC	NPC1	0.947998	0.663919	1.35363	0.768874
					UCS	CCDC22	1.39987	0.769376	2.54703	0.270693
					UCS	ATP6AP1	1.33513	0.713897	2.49695	0.36554
					UCS	TMPRSS2	1.20411	0.790909	1.83317	0.386424
					UCS	ACE2	1.30185	0.694882	2.43899	0.410208
					UCS	ATP6V1A	1.23822	0.670102	2.28799	0.495193
					UCS	PIK3C3	1.23108	0.571994	2.64959	0.595025
					UCS	NPC1	1.22835	0.551133	2.7377	0.614985
					UCS	RAB7A	0.972517	0.417501	2.26536	0.948499
					UVM	RAB7A	0.285033	0.115573	0.702964	0.00642604
					UVM	ACE2	2.50175e-05	1.10749e-09	0.565129	0.0383086
					UVM	CCDC22	2.18545	0.782546	6.10342	0.135694
					UVM	ATP6AP1	1.39404	0.65968	2.9459	0.384174
					UVM	PIK3C3	1.31975	0.581224	2.99666	0.507275
					UVM	TMPRSS2	0.461494	0.0136139	15.6441	0.66708
					UVM	NPC1	1.11863	0.568972	2.1993	0.745162
					UVM	ATP6V1A	0.98329	0.547036	1.76745	0.955084
