# Supplementary material for: The Potential Mechanism of Cancer Patients Appearing More Vulnerable to SARS-CoV-2 and Poor Outcomes: A Pan-Cancer Bioinformatics Analysis
Source: Front Immunol. 2022 Jan 10;12:804387. doi: 10.3389/fimmu.2021.804387 (PMC8784815; doi:10.3389/fimmu.2021.804387)
Supplement: Supplementary file 8 [file Table_6.xls]

## Sheet: Sheet1
Expression status of SARS-CoV-2-required genes in different stage of pan-cancers.
Cancertype	Gene	Stagetype	Stage1(mean value/n)	Stage2(mean value/n)	Stage3(mean value/n)	Stage4(mean value/n)	P value	FDR
ACC	RAB7A	pathologic_stage	7400/8	6700/35	5900/16	6600/15	0.443959	0.703262
ACC	ATP6V1A	pathologic_stage	2800/8	2600/35	2300/16	2600/15	0.580102	0.778035
ACC	NPC1	pathologic_stage	2100/8	1700/35	2100/16	1500/15	0.730968	0.859118
ACC	PIK3C3	pathologic_stage	470/8	540/35	500/16	540/15	0.739447	0.864037
ACC	CCDC22	pathologic_stage	700/8	770/35	920/16	690/15	0.791536	0.892063
ACC	ATP6AP1	pathologic_stage	8200/8	7600/35	7100/16	8000/15	0.879397	0.938728
ACC	ACE2	pathologic_stage	4100/8	2400/35	13000/16	1900/15	0.988807	0.993675
ACC	TMPRSS2	pathologic_stage	0/8	0.15/35	0.77/16	45/15
BLCA	ATP6V1A	pathologic_stage		1500/70	1800/73	2000/67	0.000178197	0.0108277
BLCA	ATP6AP1	pathologic_stage		5500/70	4700/73	5900/67	0.00208507	0.0416739
BLCA	PIK3C3	pathologic_stage		450/70	580/73	450/67	0.0258341	0.149587
BLCA	RAB7A	pathologic_stage		6200/70	6700/73	7000/67	0.0313699	0.164703
BLCA	CCDC22	pathologic_stage		650/70	670/73	580/67	0.0374912	0.181349
BLCA	TMPRSS2	pathologic_stage		2200/70	1800/73	2700/67	0.0384625	0.183764
BLCA	NPC1	pathologic_stage		930/70	1200/73	990/67	0.0824467	0.270702
BLCA	ACE2	pathologic_stage		99/70	64/73	94/67	0.984543	0.991585
BRCA	CCDC22	pathologic_stage	540/176	570/594	580/235	670/18	0.0431649	0.201828
BRCA	ATP6AP1	pathologic_stage	5900/176	6400/594	6600/235	7100/18	0.070747	0.251935
BRCA	ACE2	pathologic_stage	100/176	120/594	21/235	23/18	0.0811483	0.268036
BRCA	RAB7A	pathologic_stage	6000/176	6100/594	6200/235	6700/18	0.324625	0.522713
BRCA	TMPRSS2	pathologic_stage	420/176	390/594	350/235	480/18	0.414707	0.595102
BRCA	NPC1	pathologic_stage	1000/176	1100/594	1000/235	1100/18	0.475563	0.642187
BRCA	ATP6V1A	pathologic_stage	2300/176	2300/594	2400/235	2300/18	0.657712	0.772722
BRCA	PIK3C3	pathologic_stage	610/176	610/594	590/235	610/18	0.898299	0.933231
CESC	PIK3C3	clinical_stage	480/140	500/43	530/30	450/11	0.265652	0.808054
CESC	CCDC22	clinical_stage	670/140	690/43	580/30	700/11	0.29807	0.818197
CESC	ATP6AP1	clinical_stage	3600/140	3900/43	3700/30	4300/11	0.370093	0.847931
CESC	RAB7A	clinical_stage	7700/140	7500/43	8600/30	7300/11	0.410758	0.858038
CESC	ATP6V1A	clinical_stage	2100/140	2100/43	2200/30	2100/11	0.438039	0.862903
CESC	TMPRSS2	clinical_stage	840/140	530/43	620/30	410/11	0.448377	0.868079
CESC	ACE2	clinical_stage	130/140	87/43	100/30	62/11	0.62015	0.914346
CESC	NPC1	clinical_stage	1500/140	1500/43	1700/30	1500/11	0.80189	0.95399
CHOL	ACE2	pathologic_stage	1300/19	190/9			0.382947	1
CHOL	NPC1	pathologic_stage	1600/19	1200/9			0.4385	1
CHOL	PIK3C3	pathologic_stage	460/19	430/9			0.46786	1
CHOL	RAB7A	pathologic_stage	4800/19	4300/9			0.498235	1
CHOL	ATP6AP1	pathologic_stage	3700/19	4300/9			0.73545	1
CHOL	ATP6V1A	pathologic_stage	1700/19	1700/9			0.772153	1
CHOL	CCDC22	pathologic_stage	740/19	720/9			0.884931	1
CHOL	TMPRSS2	pathologic_stage	2000/19	1900/9			0.884931	1
COAD	ACE2	pathologic_stage	1100/42	820/15	1000/9	780/18	0.0242762	0.293827
COAD	NPC1	pathologic_stage	810/42	670/15	890/9	990/18	0.242357	0.591679
COAD	RAB7A	pathologic_stage	5500/42	5700/15	5800/9	6300/18	0.246659	0.594624
COAD	ATP6AP1	pathologic_stage	3700/42	3300/15	3600/9	4000/18	0.316205	0.644729
COAD	TMPRSS2	pathologic_stage	3800/42	3400/15	6600/9	3800/18	0.342184	0.662528
COAD	PIK3C3	pathologic_stage	400/42	370/15	380/9	380/18	0.388351	0.690519
COAD	ATP6V1A	pathologic_stage	1300/42	1400/15	1200/9	1400/18	0.396148	0.694177
COAD	CCDC22	pathologic_stage	740/42	740/15	680/9	730/18	0.925509	0.960564
DLBC	NPC1	clinical_stage	510/6	550/10		910/11	0.03221	0.442082
DLBC	TMPRSS2	clinical_stage	22/6	2.8/10		0.54/11	0.0437387	0.45965
DLBC	CCDC22	clinical_stage	1700/6	1900/10		1300/11	0.163048	0.600031
DLBC	ATP6V1A	clinical_stage	2500/6	2000/10		2400/11	0.229737	0.648588
DLBC	ACE2	clinical_stage	1.7/6	0.87/10		0.47/11	0.304249	0.700017
DLBC	PIK3C3	clinical_stage	440/6	560/10		490/11	0.364931	0.731154
DLBC	RAB7A	clinical_stage	4200/6	4400/10		4700/11	0.476717	0.785826
DLBC	ATP6AP1	clinical_stage	4100/6	3900/10		4500/11	0.84025	0.941988
ESCA	TMPRSS2	pathologic_stage	3600/8		1100/23		3.7093e-05	0.00139108
ESCA	RAB7A	pathologic_stage	5800/8		8000/23		0.0147296	0.0797159
ESCA	ATP6AP1	pathologic_stage	3600/8		3200/23		0.19297	0.382308
ESCA	ACE2	pathologic_stage	480/8		200/23		0.216868	0.407999
ESCA	NPC1	pathologic_stage	3800/8		2100/23		0.311326	0.505354
ESCA	ATP6V1A	pathologic_stage	1900/8		2500/23		0.381638	0.56821
ESCA	CCDC22	pathologic_stage	350/8		390/23		0.445432	0.621588
ESCA	PIK3C3	pathologic_stage	430/8		550/23		0.940131	0.962541
HNSC	NPC1	pathologic_stage	1600/24	1700/61	1700/70	2000/203	0.017618	0.297238
HNSC	TMPRSS2	pathologic_stage	130/24	220/61	290/70	250/203	0.402426	0.75555
HNSC	ACE2	pathologic_stage	150/24	120/61	100/70	120/203	0.415178	0.762754
HNSC	PIK3C3	pathologic_stage	490/24	470/61	520/70	510/203	0.527914	0.823121
HNSC	RAB7A	pathologic_stage	8300/24	8800/61	9100/70	9100/203	0.585624	0.845813
HNSC	ATP6AP1	pathologic_stage	3500/24	3500/61	3500/70	3700/203	0.721161	0.897755
HNSC	CCDC22	pathologic_stage	510/24	530/61	540/70	550/203	0.842672	0.943908
HNSC	ATP6V1A	pathologic_stage	2400/24	2400/61	2400/70	2500/203	0.901047	0.965072
KICH	ACE2	pathologic_stage	5.6/21	5.4/25	7.2/14	1.9/6	0.0432297	0.345715
KICH	TMPRSS2	pathologic_stage	6500/21	8800/25	8600/14	4000/6	0.0809965	0.413933
KICH	ATP6V1A	pathologic_stage	17000/21	20000/25	25000/14	13000/6	0.13242	0.484808
KICH	CCDC22	pathologic_stage	530/21	610/25	570/14	530/6	0.17346	0.525419
KICH	NPC1	pathologic_stage	2700/21	3000/25	3300/14	3300/6	0.230027	0.57205
KICH	ATP6AP1	pathologic_stage	12000/21	13000/25	14000/14	10000/6	0.256462	0.591418
KICH	RAB7A	pathologic_stage	6600/21	6400/25	7100/14	6700/6	0.516469	0.757174
KICH	PIK3C3	pathologic_stage	610/21	640/25	650/14	530/6	0.769237	0.885174
KIRC	PIK3C3	pathologic_stage	640/254	650/56	580/125	570/81	0.000305511	0.00180932
KIRC	CCDC22	pathologic_stage	460/254	490/56	500/125	520/81	0.000562486	0.00297222
KIRC	ATP6V1A	pathologic_stage	4000/254	4800/56	2800/125	2700/81	0.00172575	0.00734892
KIRC	ACE2	pathologic_stage	2100/254	2100/56	1600/125	1500/81	0.00225257	0.0090781
KIRC	TMPRSS2	pathologic_stage	230/254	580/56	55/125	100/81	0.111051	0.197604
KIRC	ATP6AP1	pathologic_stage	4300/254	4400/56	4000/125	4000/81	0.275347	0.390536
KIRC	NPC1	pathologic_stage	1400/254	1400/56	1500/125	1600/81	0.379307	0.495324
KIRC	RAB7A	pathologic_stage	5500/254	5300/56	5400/125	5500/81	0.760867	0.821286
KIRP	NPC1	pathologic_stage	1600/134	1800/16	2600/43	1900/13	0.00186383	0.0200015
KIRP	TMPRSS2	pathologic_stage	270/134	230/16	89/43	62/13	0.018477	0.0829264
KIRP	ATP6V1A	pathologic_stage	3200/134	2900/16	3600/43	2500/13	0.0363539	0.128186
KIRP	PIK3C3	pathologic_stage	480/134	550/16	490/43	400/13	0.0423051	0.141558
KIRP	ACE2	pathologic_stage	3700/134	4000/16	3000/43	1100/13	0.0424426	0.141868
KIRP	CCDC22	pathologic_stage	560/134	560/16	620/43	510/13	0.107048	0.254262
KIRP	RAB7A	pathologic_stage	6400/134	6700/16	7300/43	5900/13	0.108327	0.256177
KIRP	ATP6AP1	pathologic_stage	4700/134	5300/16	5200/43	4600/13	0.329467	0.507875
LIHC	ACE2	pathologic_stage	290/72	330/46	77/52		0.0218725	0.216154
LIHC	NPC1	pathologic_stage	870/72	1100/46	1100/52		0.0246086	0.227103
LIHC	TMPRSS2	pathologic_stage	1200/72	1000/46	1200/52		0.392224	0.720853
LIHC	ATP6AP1	pathologic_stage	4000/72	4300/46	4300/52		0.409933	0.733002
LIHC	RAB7A	pathologic_stage	5400/72	5300/46	5700/52		0.460358	0.767149
LIHC	CCDC22	pathologic_stage	650/72	690/46	630/52		0.499538	0.791395
LIHC	PIK3C3	pathologic_stage	370/72	400/46	400/52		0.551789	0.821002
LIHC	ATP6V1A	pathologic_stage	1900/72	1900/46	2000/52		0.718029	0.899076
LUAD	TMPRSS2	pathologic_stage	2700/250	2500/114	1800/79	1900/25	0.00471403	0.135621
LUAD	ATP6AP1	pathologic_stage	4700/250	4600/114	4300/79	4300/25	0.100733	0.422308
LUAD	CCDC22	pathologic_stage	550/250	550/114	510/79	510/25	0.181494	0.534634
LUAD	ATP6V1A	pathologic_stage	2000/250	2100/114	2100/79	2200/25	0.436564	0.745821
LUAD	NPC1	pathologic_stage	1600/250	1500/114	1500/79	1400/25	0.569639	0.821376
LUAD	RAB7A	pathologic_stage	5600/250	5800/114	5600/79	5300/25	0.597227	0.833935
LUAD	PIK3C3	pathologic_stage	460/250	480/114	490/79	460/25	0.678117	0.869237
LUAD	ACE2	pathologic_stage	200/250	200/114	210/79	720/25	0.92164	0.973015
LUSC	ATP6V1A	pathologic_stage	2700/212	2500/123	2700/76	3200/6	0.037823	0.389661
LUSC	RAB7A	pathologic_stage	8400/212	8200/123	8400/76	9900/6	0.0630982	0.442202
LUSC	TMPRSS2	pathologic_stage	590/212	480/123	510/76	430/6	0.154066	0.565817
LUSC	ACE2	pathologic_stage	120/212	120/123	110/76	37/6	0.223968	0.633405
LUSC	ATP6AP1	pathologic_stage	3900/212	4200/123	3800/76	3900/6	0.284675	0.676622
LUSC	NPC1	pathologic_stage	2000/212	2100/123	1900/76	1500/6	0.481369	0.777647
LUSC	PIK3C3	pathologic_stage	600/212	600/123	590/76	530/6	0.749035	0.895927
LUSC	CCDC22	pathologic_stage	550/212	540/123	540/76	500/6	0.880109	0.949049
MESO	ATP6AP1	pathologic_stage		2900/6	4100/11		0.0982547	0.68828
MESO	ATP6V1A	pathologic_stage		2200/6	1700/11		0.121526	0.705627
MESO	CCDC22	pathologic_stage		470/6	710/11		0.180187	0.757828
MESO	TMPRSS2	pathologic_stage		38/6	530/11		0.290997	0.818801
MESO	NPC1	pathologic_stage		860/6	1600/11		0.350194	0.823366
MESO	PIK3C3	pathologic_stage		550/6	610/11		0.462346	0.880348
MESO	RAB7A	pathologic_stage		6000/6	5800/11		0.590821	0.902108
MESO	ACE2	pathologic_stage		7.4/6	24/11		0.724367	0.947835
PAAD	PIK3C3	pathologic_stage					0.507478	0.999644
PAAD	NPC1	pathologic_stage					0.54801	0.999644
PAAD	TMPRSS2	pathologic_stage					0.622689	0.999644
PAAD	ATP6AP1	pathologic_stage					0.627346	0.999644
PAAD	RAB7A	pathologic_stage					0.655208	0.999644
PAAD	ATP6V1A	pathologic_stage					0.665785	0.999644
PAAD	CCDC22	pathologic_stage					0.695069	0.999644
PAAD	ACE2	pathologic_stage					0.935505	0.999644
READ	NPC1	pathologic_stage	860/12			1100/6	0.0295231	0.319757
READ	TMPRSS2	pathologic_stage	5200/12			4800/6	0.106565	0.47486
READ	ACE2	pathologic_stage	2600/12			760/6	0.127711	0.498801
READ	RAB7A	pathologic_stage	6000/12			5800/6	0.355524	0.67867
READ	CCDC22	pathologic_stage	740/12			650/6	0.443508	0.728958
READ	ATP6AP1	pathologic_stage	4100/12			3300/6	0.506703	0.763134
READ	PIK3C3	pathologic_stage	380/12			420/6	0.531054	0.774991
READ	ATP6V1A	pathologic_stage	1300/12			1200/6	0.793653	0.89517
SKCM	ATP6V1A	pathologic_stage	2500/25	3000/20	2800/36	2500/15	0.00808698	0.069807
SKCM	RAB7A	pathologic_stage	11000/25	12000/20	11000/36	11000/15	0.0162603	0.104535
SKCM	ATP6AP1	pathologic_stage	4800/25	6500/20	6400/36	7900/15	0.0330953	0.15408
SKCM	ACE2	pathologic_stage	1.6/25	1.4/20	2.4/36	1.7/15	0.0748262	0.235756
SKCM	CCDC22	pathologic_stage	660/25	550/20	680/36	560/15	0.207369	0.400237
SKCM	NPC1	pathologic_stage	2100/25	3400/20	3000/36	3800/15	0.214224	0.407666
SKCM	PIK3C3	pathologic_stage	760/25	750/20	730/36	910/15	0.398711	0.57032
SKCM	TMPRSS2	pathologic_stage	39/25	15/20	20/36	16/15	0.52398	0.66776
STAD	CCDC22	pathologic_stage	460/50	450/103	410/133	400/29	0.0546254	0.207721
STAD	PIK3C3	pathologic_stage	460/50	410/103	460/133	470/29	0.110903	0.303208
STAD	ATP6V1A	pathologic_stage	1700/50	1500/103	1600/133	1400/29	0.172007	0.381709
STAD	ATP6AP1	pathologic_stage	3900/50	3600/103	3400/133	3900/29	0.181056	0.392796
STAD	RAB7A	pathologic_stage	7000/50	7300/103	6800/133	7100/29	0.203299	0.418217
STAD	NPC1	pathologic_stage	1300/50	1300/103	1600/133	1300/29	0.278688	0.495878
STAD	ACE2	pathologic_stage	270/50	330/103	390/133	250/29	0.516384	0.691808
STAD	TMPRSS2	pathologic_stage	3400/50	2700/103	2700/133	2600/29	0.819697	0.89176
TGCT	TMPRSS2	pathologic_stage	38/19				0.016535	0.17296
TGCT	CCDC22	pathologic_stage	380/19				0.104268	0.286856
TGCT	ATP6AP1	pathologic_stage	2300/19				0.144291	0.326861
TGCT	ACE2	pathologic_stage	45/19				0.199598	0.377376
TGCT	NPC1	pathologic_stage	1000/19				0.212509	0.388624
TGCT	RAB7A	pathologic_stage	6100/19				0.213699	0.389582
TGCT	ATP6V1A	pathologic_stage	1300/19				0.238975	0.411084
TGCT	PIK3C3	pathologic_stage	500/19				0.885904	0.908254
THCA	NPC1	pathologic_stage	730/282	570/52	800/110	930/54	1.38146e-06	4.8293e-05
THCA	ATP6AP1	pathologic_stage	5500/282	6300/52	5600/110	6100/54	0.000487087	0.00356071
THCA	TMPRSS2	pathologic_stage	660/282	420/52	610/110	510/54	0.00333267	0.0153209
THCA	CCDC22	pathologic_stage	620/282	600/52	650/110	650/54	0.0282848	0.0768409
THCA	ACE2	pathologic_stage	44/282	48/52	46/110	35/54	0.0306218	0.0817725
THCA	PIK3C3	pathologic_stage	540/282	490/52	530/110	500/54	0.0823691	0.170188
THCA	RAB7A	pathologic_stage	7100/282	7200/52	7200/110	7700/54	0.0953337	0.189675
THCA	ATP6V1A	pathologic_stage	3100/282	3200/52	3100/110	3200/54	0.994369	0.996079
UCEC	CCDC22	clinical_stage	910/66	740/19	750/34	510/8	0.143788	0.760234
UCEC	RAB7A	clinical_stage	4900/66	5100/19	4900/34	5700/8	0.325996	0.856582
UCEC	NPC1	clinical_stage	750/66	840/19	830/34	970/8	0.419969	0.891468
UCEC	PIK3C3	clinical_stage	470/66	460/19	540/34	410/8	0.435326	0.895365
UCEC	TMPRSS2	clinical_stage	650/66	780/19	810/34	530/8	0.577252	0.926995
UCEC	ATP6V1A	clinical_stage	1600/66	1700/19	1600/34	1700/8	0.586027	0.929202
UCEC	ATP6AP1	clinical_stage	5200/66	4600/19	5200/34	5500/8	0.621387	0.934478
UCEC	ACE2	clinical_stage	62/66	57/19	43/34	35/8	0.71371	0.95096
UCS	NPC1	clinical_stage					0.0257357	0.723068
UCS	PIK3C3	clinical_stage					0.0626297	0.731658
UCS	TMPRSS2	clinical_stage					0.167423	0.757429
UCS	ATP6V1A	clinical_stage					0.255837	0.788839
UCS	ATP6AP1	clinical_stage					0.32418	0.808078
UCS	RAB7A	clinical_stage					0.562109	0.88688
UCS	CCDC22	clinical_stage					0.594966	0.895254
UCS	ACE2	clinical_stage					0.935203	0.981762
UVM	RAB7A	pathologic_stage					0.0474983	0.999939
UVM	ACE2	pathologic_stage					0.382195	0.999939
UVM	ATP6V1A	pathologic_stage					0.386313	0.999939
UVM	CCDC22	pathologic_stage					0.505377	0.999939
UVM	ATP6AP1	pathologic_stage					0.537128	0.999939
UVM	TMPRSS2	pathologic_stage					0.616793	0.999939
UVM	NPC1	pathologic_stage					0.716009	0.999939
UVM	PIK3C3	pathologic_stage					0.862949	0.999939
