# Supplementary material for: The Potential Mechanism of Cancer Patients Appearing More Vulnerable to SARS-CoV-2 and Poor Outcomes: A Pan-Cancer Bioinformatics Analysis
Source: Front Immunol. 2022 Jan 10;12:804387. doi: 10.3389/fimmu.2021.804387 (PMC8784815; doi:10.3389/fimmu.2021.804387)
Supplement: Supplementary Table 7 — SARS-CoV-2-required genes associated with immune subtypes and tumor microenvironment. [file Table_7.xls]

## Sheet: StromalScore
	ACE2		TMPRSS2		RAB7A		PIK3C3		ATP6AP1		ATP6V1A		CCDC22		NPC1
CancerType	Cor	P value	Cor	P value	Cor	P value	Cor	P value	Cor	P value	Cor	P value	Cor	P value	Cor	P value
ACC	-0.25584	0.023113	-0.18449	0.103594	0.171787	0.12991	-0.44182	5.47e-05	-0.30049	0.00733	-0.06602	0.562487	-0.04445	0.696732	-0.1557	0.170312
BLCA	-0.04268	0.388117	-0.2342	1.58e-06	0.007222	0.883892	-0.13162	0.007579	-0.15113	0.002145	-0.00708	0.886234	-0.12031	0.014712	0.301521	5.36e-10
BRCA	0.083478	0.005513	0.049335	0.101348	-0.07677	0.01074	-0.0231	0.443219	-0.24458	2.11e-16	-0.0102	0.734816	-0.19929	2.62e-11	0.073463	0.014644
CESC	-0.00605	0.91596	-0.11863	0.038135	0.030326	0.596999	0.097257	0.089432	0.098322	0.085968	0.03913	0.495058	0.010164	0.859377	0.028134	0.623791
CHOL	-0.15521	0.364635	-0.17967	0.293192	0.067181	0.696141	0.101673	0.553807	-0.11223	0.513193	0.076705	0.655512	-0.2314	0.173951	0.235779	0.165779
COAD	-0.18834	4.02e-05	-0.26057	1.08e-08	-0.0461	0.317983	0.288839	2.03e-10	-0.00597	0.897111	0.213933	2.96e-06	-0.17817	0.000104	0.469955	0
DLBC	0.339119	0.018379	0.010533	0.943358	0.281155	0.053227	0.115067	0.434898	0.515089	0.00022	0.330004	0.022434	-0.07924	0.591316	0.469279	0.000874
ESCA	-0.2655	0.000665	-0.19146	0.014774	-0.13349	0.090359	0.207371	0.008199	0.037074	0.639177	0.041689	0.598019	-0.07155	0.365162	-0.00882	0.91117
GBM	-0.14778	0.055923	-0.02281	0.769121	0.097884	0.206627	-0.32558	1.85e-05	0.027629	0.72194	0.000939	0.990365	-0.3096	4.83e-05	0.217566	0.004688
HNSC	-0.164	0.000228	-0.16205	0.000267	-0.1717	0.000113	0.069544	0.119648	0.157291	0.00041	-0.02136	0.632889	-0.139	0.001813	0.029858	0.504347
KICH	0.024672	0.845326	-0.31976	0.00969	-0.00441	0.972218	-0.22631	0.070002	-0.29611	0.016931	-0.2156	0.084608	-0.28138	0.023484	0.012413	0.921738
KIRC	-0.16759	0.0001	-0.16996	7.79e-05	-0.00141	0.974002	0.081855	0.058499	-0.15109	0.00046	-0.10242	0.017839	-0.12519	0.003749	-0.0489	0.25874
KIRP	0.016725	0.776957	-0.07003	0.235174	0.06654	0.259347	-0.19448	0.000907	0.301098	2.08e-07	0.053364	0.36583	0.073806	0.210809	0.237479	4.77e-05
LAML	0.103535	0.205841	0.019307	0.813974	0.418864	1.16e-07	-0.20054	0.01367	-0.01263	0.877531	0.497707	9.67e-11	0.137801	0.091534	0.406093	2.96e-07
LGG	-0.05411	0.214055	0.144529	0.000857	0.261953	1.1e-09	-0.13717	0.001578	-0.14777	0.000659	-0.32499	2.39e-14	-0.10237	0.018552	-0.04468	0.304948
LIHC	0.077173	0.136311	0.158009	0.002201	0.020161	0.69742	0.020803	0.68828	-0.07467	0.14948	0.041419	0.424311	-0.01415	0.784991	-0.12778	0.013447
LUAD	-0.02871	0.511016	0.022654	0.604066	0.016923	0.698488	0.166621	0.000126	0.005491	0.899987	0.099989	0.021853	-0.09201	0.034919	0.218433	4.51e-07
LUSC	-0.09849	0.027541	0.198508	7.91e-06	-0.17626	7.48e-05	0.000816	0.985463	-0.0393	0.379974	0.109087	0.014606	-0.19605	1.03e-05	-0.0579	0.195673
MESO	-0.07546	0.489863	0.076302	0.485017	-0.0055	0.959897	-0.17624	0.104485	0.252191	0.019384	-0.11068	0.309732	-0.0392	0.719598	0.099373	0.361964
OV	-0.05783	0.261445	-0.20684	4.96e-05	0.070278	0.172069	0.038033	0.460188	0.199689	9.36e-05	0.082533	0.108651	-0.00248	0.961538	0.205931	5.56e-05
PAAD	0.098857	0.18905	-0.2861	0.000115	0.191835	0.010406	0.416892	9.88e-09	-0.02531	0.737169	0.325109	1.07e-05	-0.33606	5.15e-06	0.128892	0.086405
PCPG	0.115394	0.11982	0.104499	0.159188	0.099181	0.181447	0.063488	0.39285	-0.13258	0.073631	-0.05607	0.450903	0.079108	0.286815	0.225845	0.002159
PRAD	0.218972	8.37e-07	-0.22637	3.46e-07	0.200857	6.41e-06	0.081585	0.068628	-0.35842	1.35e-16	-0.08082	0.071287	-0.34211	4.98e-15	0.187328	2.62e-05
READ	-0.05781	0.45764	-0.22057	0.004252	0.047574	0.541139	0.236048	0.002186	0.149123	0.054498	0.15909	0.040113	-0.02514	0.746836	0.251229	0.001092
SARC	-0.08184	0.185798	-0.06059	0.327672	0.242153	7.62e-05	-0.30906	3.63e-07	0.270785	9.12e-06	0.025776	0.677144	-0.05123	0.407749	-0.19499	0.001512
SKCM	-0.05229	0.257348	-0.02007	0.664033	-0.2619	9.03e-09	-0.09039	0.049966	-0.06802	0.140448	-0.03512	0.44693	0.041637	0.367127	-0.18012	8.68e-05
STAD	-0.03522	0.496493	-0.19948	0.000104	-0.02317	0.654561	0.191432	0.000197	-0.12804	0.013132	-0.09434	0.068036	-0.0732	0.157093	0.076043	0.14157
TGCT	0.445024	5.86e-09	0.340883	1.5e-05	-0.29535	0.000194	0.089839	0.264398	0.541019	0	-0.03074	0.702936	0.426047	4.05e-08	-0.21418	0.007355
THCA	0.011246	0.799927	0.132191	0.002799	-0.10481	0.017931	-0.08608	0.052069	-0.39078	0	-0.19074	1.5e-05	-0.06306	0.154946	0.201788	4.57e-06
THYM	-0.32671	0.000309	0.131036	0.155467	0.265838	0.003572	0.162413	0.077639	0.235885	0.009949	0.179647	0.050698	-0.37408	3.18e-05	0.330743	0.000258
UCEC	0.002018	0.962405	-0.11557	0.00679	-0.04498	0.293123	-0.06229	0.145314	0.003652	0.932006	-0.11555	0.006799	-0.16627	9.41e-05	0.035257	0.409983
UCS	0.123515	0.36444	-0.03383	0.804041	0.097198	0.475002	0.001709	0.990194	0.067464	0.620387	0.006288	0.963389	-0.02502	0.854503	0.318592	0.017075
UVM	-0.01315	0.9078	0.142686	0.206729	-0.19187	0.088218	-0.09812	0.385767	0.31022	0.005275	-0.08209	0.468339	0.270113	0.015628	-0.07276	0.520496

## Sheet: ImmuneScore
	ACE2		TMPRSS2		RAB7A		PIK3C3		ATP6AP1		ATP6V1A		CCDC22		NPC1
CancerType	Cor	P value	Cor	P value	Cor	P value	Cor	P value	Cor	P value	Cor	P value	Cor	P value	Cor	P value
ACC	-0.0964	0.397273	-0.27719	0.013396	0.179844	0.112656	-0.5686	8.29e-08	-0.28077	0.012432	-0.18605	0.100622	-0.02176	0.848757	-0.18805	0.096974
BLCA	0.124669	0.011419	-0.33345	3.95e-12	0.059093	0.231822	-0.10817	0.028376	-0.19884	5.09e-05	0.021432	0.664729	0.011134	0.821876	0.36674	1.98e-14
BRCA	0.257861	3.16e-18	0.076437	0.011067	-0.03435	0.254044	-0.21125	1.51e-12	-0.21365	8.35e-13	-0.10713	0.000365	-0.03627	0.22846	0.094968	0.00159
CESC	0.253726	7.5e-06	-0.20211	0.000384	0.037686	0.511121	-0.01192	0.835389	0.032974	0.565357	0.017161	0.764819	0.083077	0.147041	0.046629	0.416133
CHOL	-0.07671	0.655512	-0.16705	0.328822	0.197683	0.246806	0.07825	0.649012	-0.18662	0.274673	0.099099	0.563938	0.000257	0.999402	0.205405	0.228539
COAD	-0.24701	6.2e-08	-0.08939	0.052552	-0.14519	0.001596	0.336044	9.16e-14	-0.09764	0.034169	0.195594	1.98e-05	-0.22769	6.35e-07	0.464958	0
DLBC	0.070511	0.63391	-0.2018	0.168985	0.621255	4.17e-06	0.357577	0.013006	0.590317	1.5e-05	0.449305	0.00151	-0.21016	0.151313	0.628202	3.09e-06
ESCA	0.113448	0.150465	0.122125	0.121508	-0.20768	0.008101	-0.01574	0.84223	0.127415	0.106105	-0.13719	0.081727	0.121916	0.122151	-0.06365	0.420597
GBM	-0.15185	0.04942	-0.0802	0.30142	0.103191	0.182979	-0.38566	3.05e-07	0.057873	0.455795	-0.05657	0.466019	-0.22831	0.002975	0.206281	0.007395
HNSC	0.11296	0.011352	0.054708	0.221096	-0.22784	2.66e-07	0.098957	0.026653	0.066691	0.135619	-0.04326	0.333271	0.123609	0.005577	-0.13051	0.003418
KICH	0.044515	0.724759	-0.29174	0.018687	-0.11971	0.34133	-0.39358	0.001281	-0.25074	0.044202	-0.3573	0.003661	-0.14698	0.242009	-0.1167	0.353698
KIRC	-0.03805	0.379601	-0.14904	0.000543	-0.03046	0.481889	-0.1446	0.000805	-0.1223	0.004637	-0.14642	0.000689	0.147849	0.00061	-0.04274	0.323708
KIRP	0.058449	0.321886	-0.0852	0.14845	0.044738	0.44845	-0.33064	1.04e-08	0.201217	0.000593	-0.10323	0.079772	0.175151	0.002844	0.147503	0.012118
LAML	0.072717	0.37491	-0.04404	0.591286	0.375943	2.35e-06	-0.24606	0.002384	0.077152	0.346005	0.474754	1.12e-09	0.345016	1.62e-05	0.462241	3.48e-09
LGG	-0.08575	0.048706	0.15967	0.000227	0.306101	8.03e-13	-0.14519	0.00082	-0.23558	4.6e-08	-0.49468	0	0.063626	0.14386	-0.05907	0.174871
LIHC	-0.12365	0.016735	-0.02156	0.677586	-0.04668	0.367877	-0.05204	0.315315	0.03683	0.477459	-0.12251	0.017823	0.089411	0.084204	-0.06529	0.207674
LUAD	-0.01273	0.770707	0.000834	0.98478	0.116375	0.007574	0.061721	0.157455	0.025123	0.565235	0.08669	0.046922	0.050842	0.244323	0.252636	4.77e-09
LUSC	0.003462	0.938375	0.324155	1.36e-13	-0.11297	0.011424	0.011936	0.789775	0.000918	0.983642	0.151658	0.000668	-0.0849	0.057568	-0.10802	0.015603
MESO	0.080828	0.459412	0.103375	0.343552	0.137752	0.205534	-0.13734	0.206913	0.431615	3.98e-05	-0.03103	0.776315	0.383537	0.000296	0.096486	0.376131
OV	0.196632	0.000117	-0.19302	0.000156	0.136334	0.007906	-0.02856	0.579217	0.263485	2.16e-07	0.05747	0.26427	0.113365	0.027374	0.19145	0.000182
PAAD	0.198833	0.007885	-0.14649	0.051102	0.107222	0.154159	0.344444	2.9e-06	0.011232	0.881604	0.246047	0.000961	-0.13159	0.079975	0.01153	0.878488
PCPG	0.087114	0.240953	0.084081	0.257787	-0.08779	0.23704	-0.18074	0.014447	-0.02723	0.714209	-0.20373	0.005672	0.120709	0.103558	0.097652	0.188297
PRAD	0.34544	2.52e-15	-0.2113	2.02e-06	0.067115	0.134314	-0.01945	0.66455	-0.28289	1.49e-10	-0.17983	5.5e-05	-0.1681	0.000165	0.129049	0.003905
READ	-0.1499	0.053248	-0.10528	0.175542	-0.22549	0.003457	0.178208	0.021328	0.111242	0.152236	0.148461	0.055589	-0.05623	0.470035	0.248583	0.001236
SARC	-0.15779	0.010385	-0.03606	0.560389	0.430598	2.25e-13	-0.39775	2.99e-11	0.434553	8.95e-14	0.161644	0.008694	0.25689	2.63e-05	0.073885	0.232261
SKCM	-0.10286	0.025589	-0.09278	0.04415	-0.12437	0.006912	-0.1757	0.00013	0.037304	0.41911	0.028434	0.538035	0.215306	2.55e-06	-0.07533	0.102478
STAD	0.112886	0.028836	-0.02275	0.660476	0.039517	0.445297	0.101824	0.048832	-0.09406	0.068859	0.008642	0.867467	0.072231	0.162672	0.106659	0.039018
TGCT	-0.17584	0.028111	-0.57587	0	0.197105	0.013769	0.016368	0.839122	0.094574	0.239964	0.113616	0.157731	-0.19913	0.012813	0.471496	7.87e-10
THCA	0.100913	0.022693	0.232004	1.27e-07	0.005029	0.909761	-0.18486	2.75e-05	-0.37449	0	-0.1679	0.000142	0.063469	0.15231	0.387231	0
THYM	-0.05061	0.584185	-0.01322	0.886489	-0.41884	2.66e-06	-0.35959	6.61e-05	-0.2872	0.001603	-0.41444	3.45e-06	0.424391	1.91e-06	-0.28913	0.001486
UCEC	0.2135	4.54e-07	-0.05447	0.202879	-0.02957	0.489585	-0.20528	1.33e-06	-0.04808	0.261129	-0.10057	0.018565	-0.01756	0.681624	-0.02436	0.569185
UCS	0.14491	0.28661	0.327068	0.014232	-0.08011	0.556268	-0.24962	0.063753	0.364662	0.005992	-0.05167	0.704548	0.135133	0.319769	0.134313	0.322736
UVM	-0.08791	0.438093	0.124209	0.272323	-0.18258	0.104956	-0.08347	0.460857	0.331692	0.002777	-0.07564	0.504068	0.308744	0.005505	0.064018	0.571922

## Sheet: ESTIMATEScore
	ACE2		TMPRSS2		RAB7A		PIK3C3		ATP6AP1		ATP6V1A		CCDC22		NPC1
CancerType	Cor	P value	Cor	P value	Cor	P value	Cor	P value	Cor	P value	Cor	P value	Cor	P value	Cor	P value
ACC	-0.16736	0.140221	-0.24253	0.031275	0.192235	0.089661	-0.52575	9.78e-07	-0.30584	0.006312	-0.14262	0.209432	-0.03077	0.787392	-0.17537	0.122013
BLCA	0.035641	0.471172	-0.30367	3.25e-10	0.033997	0.491714	-0.13234	0.007253	-0.18657	0.000146	0.001305	0.978944	-0.05869	0.23503	0.352431	2.5e-13
BRCA	0.205418	5.53e-12	0.072856	0.015468	-0.06342	0.035136	-0.13788	4.36e-06	-0.25068	3.56e-17	-0.07247	0.01604	-0.11568	0.000118	0.09479	0.001622
CESC	0.167796	0.003274	-0.17646	0.001972	0.041504	0.469238	0.042437	0.459304	0.068547	0.231719	0.025346	0.658582	0.0636	0.267215	0.033176	0.562973
CHOL	-0.0973	0.571081	-0.17452	0.30742	0.147748	0.388377	0.083655	0.626466	-0.17349	0.310318	0.06435	0.70839	-0.10142	0.554816	0.23861	0.160643
COAD	-0.23262	3.57e-07	-0.19641	1.83e-05	-0.1043	0.023624	0.335703	9.75e-14	-0.05541	0.229904	0.219792	1.55e-06	-0.21522	2.57e-06	0.502885	0
DLBC	0.237628	0.103881	-0.12015	0.415978	0.546027	7.81e-05	0.313396	0.030524	0.623535	3.78e-06	0.450065	0.001479	-0.20386	0.164163	0.673361	4.15e-07
ESCA	-0.09228	0.242549	-0.04864	0.538364	-0.1794	0.022472	0.092191	0.243012	0.085397	0.279607	-0.04235	0.592203	0.033382	0.672925	-0.02947	0.709439
GBM	-0.16309	0.034661	-0.04952	0.52386	0.108025	0.163229	-0.37609	6.19e-07	0.055322	0.475923	-0.03144	0.685542	-0.26031	0.000681	0.220284	0.004187
HNSC	-0.02677	0.549519	-0.05753	0.198158	-0.23127	1.74e-07	0.097279	0.029344	0.12963	0.003643	-0.04227	0.344455	-0.00084	0.984948	-0.06897	0.122761
KICH	0.027426	0.828313	-0.33942	0.0059	-0.08479	0.500944	-0.34834	0.004665	-0.30004	0.015474	-0.32627	0.008249	-0.20385	0.103328	-0.08531	0.498292
KIRC	-0.10911	0.01159	-0.16883	8.71e-05	-0.01087	0.801822	-0.05549	0.199987	-0.13295	0.002073	-0.12636	0.003437	0.040806	0.346069	-0.03573	0.409395
KIRP	0.035272	0.550152	-0.09447	0.108976	0.049299	0.403522	-0.29836	2.7e-07	0.255781	1.14e-05	-0.05259	0.372828	0.1452	0.013542	0.188418	0.001313
LAML	0.086583	0.29047	-0.01981	0.809241	0.415518	1.49e-07	-0.25013	0.002007	0.042757	0.601787	0.523025	0	0.286044	0.00039	0.449969	9.94e-09
LGG	-0.07571	0.08192	0.159985	0.00022	0.297076	3.9e-12	-0.14538	0.000807	-0.21211	9.05e-07	-0.44145	0	-0.00122	0.977646	-0.05254	0.227601
LIHC	-0.04197	0.418398	0.052702	0.309235	-0.02057	0.691652	-0.02339	0.65193	-0.0138	0.790205	-0.04961	0.338488	0.046009	0.374768	-0.09826	0.057663
LUAD	-0.02566	0.557002	0.005415	0.901372	0.074588	0.087457	0.122763	0.004834	0.019332	0.658132	0.105271	0.015756	-0.02238	0.608458	0.257375	2.4e-09
LUSC	-0.04855	0.278027	0.279007	2.48e-10	-0.15217	0.00064	0.011341	0.800035	-0.02081	0.642124	0.138023	0.001975	-0.14429	0.001213	-0.09292	0.037639
MESO	0.010521	0.923407	0.123179	0.258513	0.077164	0.479351	-0.1883	0.082557	0.413199	8.88e-05	-0.09137	0.402039	0.213642	0.048426	0.107241	0.325055
OV	0.081314	0.114015	-0.21746	1.95e-05	0.11446	0.02591	0.002812	0.956468	0.250787	8.27e-07	0.076029	0.139524	0.065333	0.204323	0.223313	1.2e-05
PAAD	0.150061	0.045655	-0.23306	0.001788	0.146808	0.050598	0.406834	2.36e-08	-0.01326	0.860472	0.289742	9.36e-05	-0.23239	0.001844	0.067351	0.37137
PCPG	0.105333	0.155867	0.095025	0.200698	0.000454	0.995136	-0.0537	0.469918	-0.08709	0.240859	-0.13648	0.06543	0.119957	0.105739	0.166707	0.024202
PRAD	0.310112	1.81e-12	-0.24026	6.08e-08	0.142066	0.001478	0.028292	0.528221	-0.33779	1.18e-14	-0.13959	0.001789	-0.26323	2.71e-09	0.172565	0.000109
READ	-0.1068	0.169383	-0.16979	0.028367	-0.08972	0.248597	0.224881	0.003547	0.146537	0.058863	0.168304	0.0298	-0.04765	0.540481	0.275727	0.000326
SARC	-0.14359	0.019828	-0.04125	0.505345	0.377982	3.21e-10	-0.38485	1.44e-10	0.402474	1.64e-11	0.122216	0.047753	0.158216	0.010239	-0.04204	0.497046
SKCM	-0.08879	0.054143	-0.06956	0.131706	-0.1897	3.53e-05	-0.14812	0.001279	-0.01202	0.794619	0.007697	0.867638	0.154479	0.000779	-0.12681	0.005884
STAD	0.039719	0.443153	-0.1255	0.015071	0.003996	0.938495	0.153797	0.002852	-0.12097	0.019157	-0.0492	0.341876	-0.0002	0.99692	0.096834	0.061044
TGCT	0.089449	0.266799	-0.26341	0.000926	0.014414	0.858109	0.055482	0.491085	0.326848	3.45e-05	0.052599	0.513907	0.044216	0.58325	0.249985	0.001696
THCA	0.071889	0.104875	0.208287	2.21e-06	-0.04658	0.293675	-0.15439	0.000473	-0.41013	0	-0.19276	1.21e-05	0.009937	0.8228	0.329878	2.79e-14
THYM	-0.26442	0.003759	0.004052	0.965114	-0.10343	0.262559	-0.15542	0.091441	-0.02735	0.767516	-0.20061	0.028853	0.104038	0.259765	-0.02386	0.796492
UCEC	0.135881	0.00143	-0.09058	0.034039	-0.04477	0.295362	-0.15745	0.000219	-0.03357	0.432755	-0.11913	0.005257	-0.07959	0.062643	-0.00276	0.948647
UCS	0.134042	0.324669	0.158783	0.241738	0.023445	0.863568	-0.14751	0.277139	0.228298	0.09063	-0.05222	0.701566	0.059125	0.664315	0.272659	0.042368
UVM	-0.07677	0.498496	0.130305	0.249295	-0.18624	0.098088	-0.08469	0.454318	0.325645	0.003341	-0.06838	0.545982	0.303422	0.006406	0.015518	0.891162

## Sheet: DNAss
	ACE2		TMPRSS2		RAB7A		PIK3C3		ATP6AP1		ATP6V1A		CCDC22		NPC1
CancerType	Cor	P value	Cor	P value	Cor	P value	Cor	P value	Cor	P value	Cor	P value	Cor	P value	Cor	P value
ACC	0.124875	0.275382	0.024857	0.828971	0.034409	0.764442	-0.0514	0.654269	0.047585	0.678486	-0.0206	0.857682	0.162913	0.153861	0.22088	0.052153
BLCA	-0.06495	0.19267	0.141826	0.004286	-0.0226	0.650548	-0.0081	0.870948	0.120935	0.015053	-0.07043	0.157613	0.017343	0.728075	-0.22321	6.24e-06
BRCA	0.030672	0.392603	0.003003	0.933305	0.059002	0.099845	-0.14509	4.9e-05	0.016446	0.64666	0.025614	0.475217	0.041853	0.243236	0.091723	0.010449
CESC	-0.01052	0.855153	-0.07407	0.19839	0.145918	0.011043	0.123829	0.031228	0.012139	0.833239	0.137494	0.016688	-0.11901	0.038473	0.201631	0.000424
CHOL	0.035521	0.836781	-0.15598	0.36223	0.072329	0.674066	-0.1601	0.349567	0.080824	0.638235	0.215701	0.205662	0.185843	0.276691	0.019562	0.90995
COAD	0.14184	0.015883	0.102692	0.081373	-0.01686	0.775247	-0.11536	0.050138	0.152392	0.009526	-0.1086	0.065266	0.170107	0.003766	-0.07064	0.231057
DLBC	-0.2253	0.123642	-0.25588	0.079192	-0.15805	0.282341	0.043096	0.770598	-0.30721	0.034105	-0.24544	0.092735	0.153061	0.297973	-0.11843	0.42151
ESCA	-0.02363	0.76652	-0.03409	0.668355	0.096379	0.225112	0.028533	0.719941	-0.08498	0.284989	0.02662	0.73801	-0.04764	0.549293	-0.00838	0.916139
GBM	0.334021	0.007463	0.111703	0.382493	0.109399	0.392434	0.253696	0.045093	0.024386	0.849248	0.013297	0.917525	0.280146	0.026486	-0.13417	0.293678
HNSC	0.010222	0.8203	0.124266	0.005583	0.08949	0.046396	-0.02342	0.602754	0.073518	0.101953	-0.00143	0.974602	0.092442	0.03962	0.164473	0.000239
KICH	-0.36814	0.002763	0.15348	0.225367	0.23109	0.066334	-0.01946	0.878487	0.146108	0.248643	0.208791	0.097768	-0.07779	0.540285	-0.06772	0.594092
KIRC	-0.20837	0.000222	-0.05271	0.354229	-0.05705	0.315716	-0.00834	0.883486	0.169112	0.002804	-0.0501	0.378362	0.052609	0.354937	-0.01	0.860493
KIRP	-0.21396	0.000411	0.142445	0.019265	-0.05343	0.381629	-0.08174	0.180431	-0.00238	0.968895	-0.15141	0.012811	-0.00576	0.924868	-0.03493	0.56745
LAML	0.097749	0.237238	0.054157	0.513277	0.103762	0.209222	-0.16132	0.050232	-0.17773	0.030808	0.176629	0.031875	0.095559	0.247652	-0.03944	0.633731
LGG	0.032136	0.463336	-0.03378	0.44079	0.018842	0.667165	-0.24936	8.38e-09	0.221674	3.26e-07	-0.19354	8.62e-06	0.078281	0.073674	-0.22013	3.95e-07
LIHC	0.163313	0.001622	-0.13333	0.010289	0.057277	0.271668	-0.03475	0.504988	-0.0314	0.546926	-0.01966	0.706156	-0.04217	0.418521	0.066834	0.19951
LUAD	-0.05551	0.238228	-0.25958	2.34e-08	0.109569	0.019708	0.040057	0.394871	0.117773	0.012164	0.081055	0.084848	-0.00954	0.839548	-0.00292	0.950591
LUSC	0.040396	0.442718	-0.06159	0.241653	0.013013	0.804756	0.080818	0.124255	-0.01624	0.757758	-0.10575	0.0441	0.080729	0.12467	0.01806	0.731532
MESO	-0.21474	0.047085	-0.12208	0.262803	-0.06284	0.564729	-0.15543	0.152759	0.251946	0.019505	-0.15985	0.141327	-0.05365	0.62306	0.203453	0.060393
OV	0.214286	0.661508	-0.14286	0.78254	0.178571	0.713095	-0.28571	0.555952	0.571429	0.2	0.464286	0.302381	0.214286	0.661508	-0.21429	0.661508
PAAD	-0.19698	0.01383	-0.0823	0.306711	0.134106	0.095088	-0.21972	0.005942	0.145318	0.070328	-0.04879	0.544906	0.121465	0.13082	0.061722	0.443596
PCPG	-0.0084	0.910346	-0.03469	0.642016	-0.10231	0.169191	-0.17297	0.019646	0.238907	0.001196	0.095461	0.199877	-0.01575	0.83275	-0.08549	0.250901
PRAD	0.247739	2.87e-08	-0.01155	0.798262	0.124126	0.005863	-0.09405	0.037064	-0.06038	0.181102	-0.09556	0.034125	-0.00395	0.93033	0.078478	0.082041
READ	0.144428	0.164622	-0.12096	0.245029	0.05503	0.597731	-0.17789	0.086295	0.152823	0.141242	-0.23757	0.021341	-0.04531	0.664048	0.07169	0.491636
SARC	-0.14122	0.023287	0.119843	0.054537	-0.037	0.553832	-0.07834	0.209637	0.236045	0.000135	0.102666	0.099867	0.042069	0.500855	-0.11696	0.060692
SKCM	0.004458	0.923127	0.191504	2.87e-05	0.089006	0.053585	0.07043	0.12689	0.193184	2.52e-05	-0.00886	0.847896	0.041386	0.370029	0.118421	0.010139
STAD	-0.07487	0.170966	0.091062	0.095613	0.088598	0.104961	-0.02367	0.665348	0.139524	0.010501	0.054075	0.322859	0.054091	0.322717	0.00574	0.916466
TGCT	-0.58295	1.74e-15	-0.73065	0	0.309719	9.51e-05	-0.01487	0.854183	-0.58463	0	-0.01157	0.886274	-0.69099	0	0.477384	5.04e-10
THCA	-0.20344	4.25e-06	0.212512	1.53e-06	-0.0958	0.031397	-0.02144	0.630645	-0.33266	2.2e-14	-0.09407	0.034599	0.046696	0.294841	0.238309	6.53e-08
THYM	0.234475	0.010412	-0.20514	0.025221	0.29557	0.001151	0.076371	0.408543	0.489574	2.48e-08	0.532189	6.48e-10	-0.64443	0	0.30183	0.000894
UCEC	0.00477	0.922726	0.063513	0.19599	-0.01512	0.758329	-0.05346	0.276536	0.055804	0.25599	-0.02163	0.659874	-0.00044	0.992826	-0.1007	0.040114
UCS	-0.14306	0.292857	-0.20629	0.126993	0.045728	0.737258	0.153452	0.258064	0.00417	0.975788	-0.04983	0.714646	0.076145	0.576027	-0.03028	0.824299
UVM	-0.01606	0.887542	0.254889	0.022504	-0.13462	0.233306	0.018448	0.87076	0.406798	0.000204	-0.00237	0.983415	0.164463	0.144675	0.2421	0.030732

## Sheet: RNAss
	ACE2		TMPRSS2		RAB7A		PIK3C3		ATP6AP1		ATP6V1A		CCDC22		NPC1
CancerType	Cor	P value	Cor	P value	Cor	P value	Cor	P value	Cor	P value	Cor	P value	Cor	P value	Cor	P value
ACC	0.251382	0.026666	0.255356	0.024047	-0.2033	0.074307	0.372172	0.000858	0.131906	0.249087	0.116984	0.307041	0.070954	0.536258	0.309197	0.006066
BLCA	-0.05009	0.315275	-0.01915	0.701203	0.196426	7.27e-05	0.075639	0.12903	-0.06453	0.195463	0.123044	0.013371	0.210597	2.06e-05	0.001924	0.969239
BRCA	0.058945	0.052144	-0.07798	0.010153	0.207996	5.01e-12	-0.04951	0.102965	0.06664	0.028108	0.159866	1.23e-07	-0.0141	0.642592	0.151677	5.29e-07
CESC	-0.07531	0.190989	-0.13194	0.021663	0.137468	0.016709	-0.07287	0.205771	-0.06339	0.27116	0.012593	0.827089	0.103007	0.073404	-0.15419	0.007216
CHOL	0.10296	0.548774	-0.15676	0.359835	0.107593	0.530837	-0.30888	0.067207	-0.4103	0.013533	0.066152	0.700586	0.490862	0.002657	-0.27542	0.104055
COAD	0.142445	0.002708	0.034831	0.464974	0.029245	0.539583	-0.16499	0.000504	-0.20964	9.24e-06	-0.02372	0.618867	0.04343	0.362203	-0.2732	6.08e-09
DLBC	-0.19477	0.184657	0.114284	0.439255	-0.22091	0.131128	-0.13895	0.34514	-0.48024	0.000639	-0.38461	0.007297	-0.03159	0.830855	-0.30341	0.036472
ESCA	0.215455	0.006306	0.136631	0.084929	0.069041	0.385278	-0.15487	0.050609	-0.00108	0.989236	-0.05783	0.467172	0.160647	0.042521	-0.04906	0.537459
GBM	0.076709	0.32595	-0.0565	0.469683	-0.03965	0.611701	0.20977	0.006766	-0.12305	0.114185	0.131376	0.091557	0.236235	0.002236	-0.34313	6.88e-06
HNSC	0.101783	0.023428	0.151096	0.000736	0.023304	0.604508	0.030254	0.501302	-0.158	0.000419	0.006352	0.887738	0.276205	4.63e-10	-0.01581	0.725244
KICH	-0.13155	0.300126	0.159615	0.207194	0.226694	0.071779	0.128709	0.309952	0.307921	0.013616	0.262317	0.036554	0.112225	0.376371	-0.11232	0.37598
KIRC	0.203223	3.57e-06	0.15588	0.000389	0.150414	0.000631	-0.08758	0.047229	0.081259	0.065661	0.321668	1.04e-13	0.12176	0.005735	0.226208	2.35e-07
KIRP	0.104801	0.077875	0.014215	0.811366	0.194885	0.000981	-0.23948	4.79e-05	0.065345	0.272229	0.236607	5.92e-05	-0.03809	0.522453	0.095021	0.110038
LAML	0.164759	0.047665	0.10905	0.191665	-0.04427	0.596603	0.207963	0.012194	-0.42309	1.53e-07	-0.00793	0.924488	-0.20915	0.011701	-0.18133	0.029178
LGG	-0.00911	0.835349	-0.13542	0.00191	-0.18747	1.65e-05	0.130162	0.00288	0.216044	6.51e-07	0.472075	0	0.06196	0.157039	0.042292	0.334277
LIHC	-0.20097	9.92e-05	-0.29911	5.23e-09	-0.03411	0.512913	-0.07212	0.1662	0.101932	0.050125	-0.10575	0.0421	0.149514	0.003977	0.120944	0.020011
LUAD	-0.16405	0.000205	-0.42619	0	0.22892	1.92e-07	-0.10237	0.02093	-0.11652	0.008537	0.183894	3.08e-05	-0.02317	0.601856	-0.02971	0.503559
LUSC	-0.0371	0.414389	-0.323	3.89e-13	0.069583	0.125519	0.064206	0.157529	-0.06068	0.181671	0.021814	0.63131	0.173902	0.000119	0.090095	0.047158
MESO	-0.04802	0.660623	0.027894	0.798764	0.061314	0.574249	0.033369	0.759937	0.10426	0.338745	0.127129	0.242936	0.332516	0.001854	0.163508	0.13235
OV	0.113767	0.06496	0.008914	0.885314	0.027781	0.65299	-0.04678	0.448912	-0.18034	0.003318	-0.03947	0.5229	0.195693	0.001422	-0.08082	0.190399
PAAD	-0.10667	0.184826	0.230418	0.003881	-0.01012	0.900134	-0.32523	3.79e-05	0.024375	0.762379	-0.11382	0.156989	0.193314	0.015728	-0.01617	0.840992
PCPG	-0.04517	0.54489	-0.06107	0.412771	-0.16527	0.025877	-0.02927	0.694651	0.314529	1.69e-05	0.089406	0.230043	0.183786	0.013108	-0.16391	0.02714
PRAD	-0.2776	4.42e-10	0.148406	0.000972	0.004676	0.917575	-0.08292	0.066111	0.286114	1.23e-10	0.35912	1.96e-16	0.229695	2.8e-07	-0.14451	0.001321
READ	0.171804	0.032102	0.083786	0.298039	0.006281	0.937916	-0.15276	0.056999	-0.24914	0.00176	-0.0057	0.943687	0.047295	0.557285	-0.15656	0.05105
SARC	-0.1593	0.010385	-0.01305	0.834791	0.039739	0.524885	-0.04086	0.513233	0.015636	0.802501	0.206077	0.000889	0.351901	7.84e-09	0.30487	6.78e-07
SKCM	-0.18382	6e-05	-0.02101	0.64927	0.233495	3.22e-07	0.050328	0.275592	0.070721	0.12533	0.066356	0.15043	0.143177	0.001855	0.150448	0.001068
STAD	0.00746	0.88747	0.199941	0.000132	0.084271	0.109425	-0.19326	0.000222	0.164445	0.001714	0.175522	0.00081	0.205463	8.51e-05	0.000901	0.986359
TGCT	-0.44103	9.28e-09	-0.34471	1.27e-05	0.60098	0	-0.33404	2.41e-05	-0.45325	4.73e-09	0.129454	0.108355	-0.24084	0.0026	0.334978	2.28e-05
THCA	0.195391	1.01e-05	-0.25537	6.62e-09	0.265748	1.52e-09	-0.10034	0.024175	0.430593	0	0.256716	5.49e-09	0.0561	0.208113	-0.12101	0.006505
THYM	0.016144	0.861476	-0.02827	0.760255	-0.66849	0	-0.41575	3.2e-06	-0.55044	1.78e-11	-0.59425	0	0.740158	0	-0.58433	0
UCEC	-0.09117	0.036402	-0.22992	1.03e-07	0.225118	1.9e-07	0.041577	0.340679	-0.08542	0.050038	0.151234	0.000501	0.323224	3.77e-14	0.060853	0.16298
UCS	-0.2294	0.089003	-0.03828	0.778901	-0.18988	0.160641	0.073958	0.587065	-0.07341	0.58984	-0.05085	0.70903	0.123582	0.363168	-0.1147	0.39889
UVM	-0.03909	0.730655	0.075576	0.505229	-0.12307	0.276179	0.048594	0.668014	0.000469	0.996782	-0.00209	0.985395	0.143554	0.203526	0.109775	0.331671
