# Supplementary material for: The Potential Mechanism of Cancer Patients Appearing More Vulnerable to SARS-CoV-2 and Poor Outcomes: A Pan-Cancer Bioinformatics Analysis
Source: Front Immunol. 2022 Jan 10;12:804387. doi: 10.3389/fimmu.2021.804387 (PMC8784815; doi:10.3389/fimmu.2021.804387)
Supplement: Supplementary file 10 [file Table_8.xls]

## Sheet: Immune infiltration LUAD
Immune cell infiltration involved in the prognosis of LUAD cancer patients and association between SARS-CoV-2-required genes and immune cell infiltration in LUAD.
Cancer type	Symbol	Cell_type	Cor	P value	FDR
LUAD	ACE2	CD4_T	0.172228	3.2445e-05	7.6492e-05
LUAD	ACE2	Cytotoxic	-0.17496	2.4159e-05	0.000126685
LUAD	ACE2	Gamma_delta	-0.152299	0.000243824	0.000866118
LUAD	ACE2	MAIT	0.15372	0.000212804	0.000470054
LUAD	ACE2	Th17	0.265482	9.52802e-11	1.00242e-09
LUAD	ATP6V1A	CD4_T	-0.172829	3.0418e-05	7.2076e-05
LUAD	ATP6V1A	CD8_naive	-0.142314	0.000613539	0.00216334
LUAD	ATP6V1A	Cytotoxic	0.143104	0.000571541	0.00211956
LUAD	ATP6V1A	DC	0.155894	0.000172437	0.000818388
LUAD	ATP6V1A	iTreg	0.187432	5.93229e-06	2.6849e-05
LUAD	ATP6V1A	Macrophage	0.190721	4.03158e-06	1.5804e-05
LUAD	ATP6V1A	Th1	0.128642	0.00197762	0.00514283
LUAD	CCDC22	Bcell	0.168125	5.0103e-05	0.000282048
LUAD	CCDC22	CD4_T	0.133714	0.00129705	0.00244827
LUAD	CCDC22	CD8_T	0.179967	1.3905e-05	9.9314e-05
LUAD	NPC1	CD8_naive	-0.20128	1.11515e-06	8.49083e-06
LUAD	NPC1	CD8_T	-0.128362	0.00202344	0.00712398
LUAD	NPC1	Cytotoxic	0.205684	6.3907e-07	4.56124e-06
LUAD	NPC1	DC	0.199874	1.3285e-06	1.1469e-05
LUAD	NPC1	Effector_memory	-0.148038	0.000364043	0.000858362
LUAD	NPC1	iTreg	0.158212	0.000137358	0.000465431
LUAD	NPC1	Macrophage	0.396521	3.96948e-23	1.31202e-21
LUAD	NPC1	Monocyte	0.14235	0.000611551	0.00305123
LUAD	NPC1	NK	0.158766	0.000130026	0.000347457
LUAD	NPC1	NKT	0.195396	2.30175e-06	6.0193e-06
LUAD	NPC1	nTreg	-0.159071	0.00012615	0.000243735
LUAD	NPC1	Th17	-0.177842	1.7611e-05	7.803e-05
LUAD	PIK3C3	Central_memory	0.176398	2.0646e-05	0.000134094
LUAD	PIK3C3	iTreg	0.18203	1.1026e-05	4.6966e-05
LUAD	RAB7A	CD4_naive	-0.1542	0.000203202	0.00461631
LUAD	RAB7A	CD4_T	-0.25299	7.31847e-10	3.01996e-09
LUAD	RAB7A	CD8_naive	-0.278086	1.09051e-11	2.75205e-10
LUAD	RAB7A	Cytotoxic	0.217793	1.29772e-07	1.05581e-06
LUAD	RAB7A	DC	0.197187	1.85036e-06	1.5321e-05
LUAD	RAB7A	Macrophage	0.300844	1.62949e-13	2.07308e-12
LUAD	RAB7A	MAIT	0.141617	0.00065292	0.00133682
LUAD	RAB7A	NK	0.136506	0.00102193	0.00232725
LUAD	RAB7A	NKT	0.132557	0.00142999	0.00267256
LUAD	RAB7A	Th17	-0.171212	3.6166e-05	0.000150072
LUAD	RAB7A	Tr1	-0.180029	1.3809e-05	0.000102571
LUAD	TMPRSS2	CD4_naive	0.15767	0.000144904	0.00366147
LUAD	TMPRSS2	CD4_T	0.391898	1.38547e-22	2.42342e-21
LUAD	TMPRSS2	CD8_naive	0.186487	6.62015e-06	4.0655e-05
LUAD	TMPRSS2	CD8_T	-0.156134	0.000168446	0.000856226
LUAD	TMPRSS2	Central_memory	-0.124134	0.00284242	0.00930604
LUAD	TMPRSS2	Cytotoxic	-0.237906	7.44616e-09	7.51471e-08
LUAD	TMPRSS2	Effector_memory	-0.248613	1.45776e-09	7.26092e-09
LUAD	TMPRSS2	Exhausted	-0.420961	3.82672e-26	2.18112e-24
LUAD	TMPRSS2	iTreg	-0.254738	5.53803e-10	5.48418e-09
LUAD	TMPRSS2	MAIT	0.216017	1.64913e-07	5.62504e-07
LUAD	TMPRSS2	Monocyte	-0.146636	0.000414445	0.00220792
LUAD	TMPRSS2	NKT	0.278222	1.06467e-11	4.81199e-11
LUAD	TMPRSS2	nTreg	-0.504003	1.95239e-38	7.0578e-37
LUAD	TMPRSS2	Tfh	0.250654	1.05892e-09	5.48969e-09
LUAD	TMPRSS2	Th1	-0.435206	5.09633e-28	6.23461e-26
LUAD	TMPRSS2	Th17	0.299913	1.94996e-13	2.89151e-12
LUAD	TMPRSS2	Th2	0.286761	2.29659e-12	3.53618e-11

## Sheet: Immune  infiltration-Pancaner
Immune cell infiltration involved in the prognosis of cancer patients and association between SARS-CoV-2-required genes and immune cell infiltration in pan-cancers.
Cancer type	Symbol	Cell_type	Cor	P value	FDR
ACC	PIK3C3	CD4_naive	0.404204	0.000220453	0.00445641
ACC	RAB7A	CD4_naive	-0.383363	0.000487854	0.00819129
BLCA	NPC1	Bcell	-0.213549	8.53604e-06	0.000113066
BLCA	PIK3C3	Bcell	-0.177768	0.000222429	0.00154861
BLCA	TMPRSS2	Bcell	0.218468	5.20545e-06	7.6343e-05
BLCA	ATP6AP1	CD4_naive	0.17405	0.000301938	0.00117157
BLCA	NPC1	CD4_naive	-0.278778	4.61872e-09	5.77901e-08
BLCA	TMPRSS2	CD4_naive	0.209505	1.271e-05	7.1643e-05
BLCA	ATP6V1A	CD4_T	-0.250006	1.65592e-07	7.92565e-07
BLCA	NPC1	CD4_T	-0.217626	5.6696e-06	2.0936e-05
BLCA	RAB7A	CD4_T	-0.274889	7.68215e-09	4.62609e-08
BLCA	TMPRSS2	CD4_T	0.284047	2.28871e-09	1.49948e-08
BLCA	ACE2	CD8_naive	-0.261576	4.13149e-08	2.77078e-07
BLCA	ATP6AP1	CD8_naive	0.197984	3.7888e-05	0.000144736
BLCA	NPC1	CD8_naive	-0.375531	9.50415e-16	2.14961e-14
BLCA	TMPRSS2	CD8_naive	0.372512	1.67324e-15	3.64902e-14
BLCA	CCDC22	CD8_T	0.247151	2.3085e-07	5.22715e-06
BLCA	ATP6V1A	Central_memory	0.189765	7.9559e-05	0.000456142
BLCA	CCDC22	Central_memory	-0.170083	0.000415497	0.00185365
BLCA	TMPRSS2	Central_memory	0.153876	0.00142575	0.00525626
BLCA	ACE2	Cytotoxic	0.174823	0.000283477	0.000727628
BLCA	ATP6AP1	Cytotoxic	-0.224181	2.88883e-06	1.0303e-05
BLCA	CCDC22	Cytotoxic	0.175115	0.000276805	0.000712366
BLCA	NPC1	Cytotoxic	0.389273	6.70753e-17	9.02733e-16
BLCA	TMPRSS2	Cytotoxic	-0.367851	3.96218e-15	4.48074e-14
BLCA	ATP6V1A	DC	0.167477	0.00051054	0.00144076
BLCA	NPC1	DC	0.333475	1.50277e-12	2.82923e-11
BLCA	RAB7A	DC	0.263835	3.12559e-08	2.22859e-07
BLCA	TMPRSS2	DC	-0.313938	3.20764e-11	4.44494e-10
BLCA	ACE2	Effector_memory	0.19586	4.6031e-05	0.000491787
BLCA	ACE2	Exhausted	0.165353	0.000602523	0.00143236
BLCA	ATP6AP1	Exhausted	-0.197869	3.829e-05	0.000111612
BLCA	NPC1	Exhausted	0.408511	1.32314e-18	2.28169e-17
BLCA	RAB7A	Exhausted	0.158233	0.00103505	0.0023663
BLCA	TMPRSS2	Exhausted	-0.380163	3.94347e-16	5.14073e-15
BLCA	ATP6V1A	Gamma_delta	-0.275654	6.95498e-09	1.68487e-07
BLCA	CCDC22	Gamma_delta	0.183006	0.000143121	0.000687136
BLCA	NPC1	Gamma_delta	-0.300436	2.34308e-10	1.08304e-08
BLCA	RAB7A	Gamma_delta	-0.285337	1.92293e-09	5.95753e-08
BLCA	TMPRSS2	Gamma_delta	0.209699	1.2471e-05	8.6664e-05
BLCA	ACE2	iTreg	0.148046	0.00216093	0.00519983
BLCA	ATP6AP1	iTreg	-0.230684	1.45002e-06	6.84562e-06
BLCA	ATP6V1A	iTreg	0.258309	6.15618e-08	3.78655e-07
BLCA	NPC1	iTreg	0.416142	2.59438e-19	7.89186e-18
BLCA	PIK3C3	iTreg	0.16645	0.000553264	0.0015125
BLCA	TMPRSS2	iTreg	-0.224215	2.8785e-06	1.2819e-05
BLCA	ATP6V1A	Macrophage	0.150182	0.00185865	0.00367002
BLCA	NPC1	Macrophage	0.471788	4.72179e-25	8.56868e-24
BLCA	RAB7A	Macrophage	0.24442	3.15984e-07	1.01623e-06
BLCA	TMPRSS2	Macrophage	-0.38572	1.34732e-16	1.13445e-15
BLCA	NPC1	Monocyte	0.173351	0.000319556	0.0021297
BLCA	RAB7A	Monocyte	0.173899	0.000305669	0.00205691
BLCA	TMPRSS2	Monocyte	-0.198573	3.5883e-05	0.000365682
BLCA	ATP6AP1	Neutrophil	0.147104	0.00230798	0.00594574
BLCA	NPC1	Neutrophil	-0.22617	2.34463e-06	1.0873e-05
BLCA	TMPRSS2	Neutrophil	0.138442	0.00415431	0.0099953
BLCA	ACE2	NK	0.141597	0.00336597	0.00746932
BLCA	ATP6AP1	NK	-0.2146	7.68705e-06	2.8087e-05
BLCA	CCDC22	NK	0.1577	0.00107686	0.00264757
BLCA	NPC1	NK	0.30691	9.14532e-11	6.89224e-10
BLCA	TMPRSS2	NK	-0.240107	5.14972e-07	2.28678e-06
BLCA	NPC1	NKT	0.188044	9.2575e-05	0.000304003
BLCA	TMPRSS2	NKT	-0.235187	8.88918e-07	4.33717e-06
BLCA	ACE2	Th1	0.177441	0.000228547	0.000680598
BLCA	ATP6AP1	Th1	-0.229517	1.64342e-06	7.50664e-06
BLCA	ATP6V1A	Th1	0.141893	0.00329965	0.00756511
BLCA	CCDC22	Th1	0.165052	0.000616714	0.00167934
BLCA	NPC1	Th1	0.372714	1.61157e-15	3.05121e-14
BLCA	TMPRSS2	Th1	-0.378824	5.0928e-16	1.02196e-14
BLCA	ATP6AP1	Th17	0.197753	3.8703e-05	0.000203719
BLCA	CCDC22	Th17	-0.175526	0.000267631	0.00110317
BLCA	TMPRSS2	Th17	0.221572	3.78755e-06	2.6806e-05
BLCA	ATP6AP1	Th2	-0.165912	0.000576906	0.00182732
BLCA	NPC1	Th2	0.212322	9.63887e-06	4.4533e-05
BLCA	TMPRSS2	Th2	-0.150085	0.00187148	0.00523729
BRCA	ACE2	Bcell	0.189824	2.40815e-11	1.14014e-10
BRCA	NPC1	Bcell	0.0983085	0.000590903	0.00115522
BRCA	RAB7A	Bcell	0.0952887	0.000869308	0.00165919
BRCA	ACE2	CD4_T	0.204155	6.31222e-13	2.10167e-12
BRCA	ATP6AP1	CD4_T	-0.251131	5.6653e-19	2.64429e-18
BRCA	ATP6V1A	CD4_T	-0.187594	4.14059e-11	1.22946e-10
BRCA	RAB7A	CD4_T	-0.251006	5.90328e-19	2.75281e-18
BRCA	TMPRSS2	CD4_T	0.185341	7.11123e-11	2.0769e-10
BRCA	ACE2	CD8_naive	-0.399006	9.2863e-48	6.125e-46
BRCA	ATP6AP1	CD8_naive	0.323358	4.83884e-31	9.37794e-30
BRCA	ATP6V1A	CD8_naive	0.112356	8.5074e-05	0.000193491
BRCA	NPC1	CD8_naive	-0.235062	9.41562e-17	6.35831e-16
BRCA	TMPRSS2	CD8_naive	-0.106276	0.000202612	0.000439312
BRCA	ACE2	CD8_T	0.0929476	0.00116399	0.00240731
BRCA	ATP6V1A	CD8_T	-0.206981	2.97958e-13	2.00939e-12
BRCA	CCDC22	CD8_T	0.280316	1.98964e-23	3.42979e-22
BRCA	NPC1	CD8_T	-0.126057	1.0221e-05	2.8251e-05
BRCA	PIK3C3	CD8_T	-0.159497	2.18611e-08	8.49161e-08
BRCA	RAB7A	CD8_T	-0.14309	5.31691e-07	1.72823e-06
BRCA	ACE2	Central_memory	0.128042	7.37632e-06	1.9027e-05
BRCA	ATP6AP1	Central_memory	-0.140826	8.04132e-07	2.3296e-06
BRCA	ATP6V1A	Central_memory	0.114754	5.9685e-05	0.000138647
BRCA	CCDC22	Central_memory	-0.150785	1.24191e-07	3.94685e-07
BRCA	NPC1	Central_memory	0.108415	0.000150061	0.000331006
BRCA	PIK3C3	Central_memory	0.171263	1.79447e-09	6.93286e-09
BRCA	TMPRSS2	Central_memory	0.0896406	0.00173894	0.00329834
BRCA	ACE2	Cytotoxic	0.301627	4.89156e-27	5.60066e-26
BRCA	ATP6AP1	Cytotoxic	-0.177031	4.93319e-10	1.77533e-09
BRCA	ATP6V1A	Cytotoxic	-0.147635	2.27273e-07	6.37221e-07
BRCA	NPC1	Cytotoxic	0.107861	0.000162295	0.000333389
BRCA	PIK3C3	Cytotoxic	-0.132032	3.77478e-06	9.36457e-06
BRCA	TMPRSS2	Cytotoxic	0.079262	0.0056445	0.00947042
BRCA	ATP6V1A	DC	0.237424	4.54406e-17	3.08306e-16
BRCA	NPC1	DC	0.149927	1.46592e-07	4.03309e-07
BRCA	RAB7A	DC	0.283574	5.84461e-24	7.31194e-23
BRCA	TMPRSS2	DC	-0.149089	1.72212e-07	4.70003e-07
BRCA	ACE2	Effector_memory	-0.169216	2.80816e-09	1.23049e-08
BRCA	ATP6AP1	Effector_memory	0.19667	4.37716e-12	2.72617e-11
BRCA	CCDC22	Effector_memory	0.116288	4.7406e-05	0.000118438
BRCA	NPC1	Effector_memory	-0.0906792	0.00153507	0.00307458
BRCA	PIK3C3	Effector_memory	-0.105734	0.000218446	0.000499202
BRCA	RAB7A	Effector_memory	0.121108	2.256e-05	5.9279e-05
BRCA	TMPRSS2	Effector_memory	-0.148735	1.84285e-07	6.34913e-07
BRCA	ACE2	Exhausted	0.244876	4.33339e-18	3.08147e-17
BRCA	ATP6AP1	Exhausted	-0.0868662	0.00241142	0.00421391
BRCA	NPC1	Exhausted	0.0910818	0.00146215	0.00263755
BRCA	PIK3C3	Exhausted	-0.20106	1.41876e-12	6.4123e-12
BRCA	RAB7A	Exhausted	0.0947309	0.000932468	0.00172507
BRCA	ATP6V1A	Gamma_delta	-0.335316	2.1692e-33	1.04899e-31
BRCA	CCDC22	Gamma_delta	0.162509	1.17266e-08	4.20731e-08
BRCA	NPC1	Gamma_delta	-0.162348	1.21255e-08	4.34114e-08
BRCA	PIK3C3	Gamma_delta	-0.1338	2.78758e-06	7.6903e-06
BRCA	RAB7A	Gamma_delta	-0.193879	8.83801e-12	4.45711e-11
BRCA	TMPRSS2	Gamma_delta	0.106535	0.000195439	0.00042408
BRCA	ACE2	iTreg	0.0932878	0.00111609	0.00200576
BRCA	ATP6V1A	iTreg	0.273535	2.4163e-22	2.06494e-21
BRCA	CCDC22	iTreg	-0.0976114	0.0006466	0.00119666
BRCA	NPC1	iTreg	0.276052	9.64275e-23	8.48199e-22
BRCA	PIK3C3	iTreg	0.106861	0.000186735	0.000367209
BRCA	RAB7A	iTreg	0.0922098	0.00127446	0.00227511
BRCA	ACE2	Macrophage	-0.222572	3.88638e-15	2.86172e-14
BRCA	ATP6AP1	Macrophage	0.187397	4.34211e-11	2.08225e-10
BRCA	ATP6V1A	Macrophage	0.216977	1.917e-14	1.32115e-13
BRCA	CCDC22	Macrophage	0.105608	0.00022228	0.000480198
BRCA	PIK3C3	Macrophage	-0.0820583	0.00416069	0.00743344
BRCA	RAB7A	Macrophage	0.213106	5.63715e-14	3.6963e-13
BRCA	TMPRSS2	Macrophage	-0.24163	1.2179e-17	1.13639e-16
BRCA	ATP6V1A	MAIT	-0.0849107	0.00302009	0.0076682
BRCA	TMPRSS2	MAIT	0.111844	9.1678e-05	0.000338216
BRCA	ACE2	Monocyte	-0.14133	7.33821e-07	2.96849e-06
BRCA	ATP6AP1	Monocyte	0.0834431	0.00356549	0.0076468
BRCA	ATP6V1A	Monocyte	0.150486	1.31592e-07	5.94083e-07
BRCA	RAB7A	Monocyte	0.151333	1.11655e-07	5.08644e-07
BRCA	TMPRSS2	Monocyte	-0.172326	1.41898e-09	8.24066e-09
BRCA	ACE2	Neutrophil	-0.210748	1.07657e-13	6.28663e-13
BRCA	ATP6AP1	Neutrophil	0.158871	2.48505e-08	9.19136e-08
BRCA	ATP6V1A	Neutrophil	0.0911034	0.00145833	0.00297176
BRCA	PIK3C3	Neutrophil	0.088105	0.00208619	0.0041462
BRCA	TMPRSS2	Neutrophil	-0.108154	0.000155707	0.000368643
BRCA	ACE2	NK	0.339888	2.57406e-34	2.37971e-33
BRCA	ATP6AP1	NK	-0.272101	4.06132e-22	2.1857e-21
BRCA	ATP6V1A	NK	-0.27951	2.68698e-23	1.53475e-22
BRCA	NPC1	NK	0.0817754	0.00429281	0.00662055
BRCA	PIK3C3	NK	-0.103077	0.000314231	0.000546124
BRCA	RAB7A	NK	-0.12062	2.4352e-05	4.6683e-05
BRCA	TMPRSS2	NK	0.167985	3.66583e-09	9.34198e-09
BRCA	ACE2	NKT	0.247997	1.58135e-18	9.37303e-18
BRCA	ATP6AP1	NKT	-0.294719	7.81894e-26	7.29901e-25
BRCA	ATP6V1A	NKT	-0.348344	4.53856e-36	8.03716e-35
BRCA	PIK3C3	NKT	-0.147192	2.47182e-07	6.40298e-07
BRCA	RAB7A	NKT	-0.151677	1.04417e-07	2.79925e-07
BRCA	TMPRSS2	NKT	0.216335	2.29569e-14	1.03339e-13
BRCA	ATP6V1A	nTreg	0.31067	1.15748e-28	4.29614e-27
BRCA	CCDC22	nTreg	-0.0996302	0.000497356	0.00106281
BRCA	NPC1	nTreg	0.160935	1.62601e-08	6.16017e-08
BRCA	PIK3C3	nTreg	0.137505	1.45831e-06	4.3695e-06
BRCA	ACE2	Tfh	0.267708	1.95425e-21	1.36886e-20
BRCA	ATP6AP1	Tfh	-0.228927	6.01661e-16	3.10429e-15
BRCA	ATP6V1A	Tfh	-0.248182	1.48873e-18	9.05616e-18
BRCA	RAB7A	Tfh	-0.139295	1.05973e-06	2.71608e-06
BRCA	TMPRSS2	Tfh	0.183054	1.2228e-10	4.40922e-10
BRCA	ACE2	Th1	0.221347	5.53221e-15	3.66935e-14
BRCA	ATP6AP1	Th1	-0.0858149	0.00272307	0.005022
BRCA	CCDC22	Th1	0.110662	0.000108824	0.000246451
BRCA	NPC1	Th1	0.0894276	0.0017837	0.00339188
BRCA	PIK3C3	Th1	-0.123264	1.6038e-05	4.068e-05
BRCA	ACE2	Th17	-0.150314	1.36048e-07	3.50791e-07
BRCA	ATP6V1A	Th17	0.113096	7.6319e-05	0.000151486
BRCA	CCDC22	Th17	-0.101836	0.000371309	0.000681864
BRCA	NPC1	Th17	-0.0883337	0.00203072	0.0034292
BRCA	PIK3C3	Th17	0.146715	2.70484e-07	6.77626e-07
BRCA	TMPRSS2	Th17	0.106662	0.000192012	0.000363856
BRCA	ACE2	Th2	0.149673	1.53923e-07	9.90555e-07
BRCA	ATP6AP1	Th2	-0.1814	1.80232e-10	1.89037e-09
BRCA	ATP6V1A	Th2	-0.0979611	0.000618074	0.00185829
BRCA	NPC1	Th2	0.106884	0.000186137	0.000635202
BRCA	TMPRSS2	Th2	0.0889746	0.00188244	0.00503711
BRCA	ACE2	Tr1	-0.135338	2.13463e-06	7.42819e-06
BRCA	ATP6AP1	Tr1	0.139783	9.70882e-07	3.56605e-06
BRCA	ATP6V1A	Tr1	0.26795	1.79374e-21	6.11606e-20
BRCA	TMPRSS2	Tr1	-0.12014	2.6249e-05	7.6551e-05
CESC	CCDC22	Bcell	0.258548	3.97876e-06	9.4046e-05
CESC	NPC1	Bcell	-0.222875	7.553e-05	0.000968183
CESC	TMPRSS2	CD4_T	0.221023	8.6937e-05	0.000409052
CESC	ACE2	CD8_naive	-0.221755	8.2245e-05	0.000397357
CESC	ATP6V1A	CD8_naive	0.168687	0.00288795	0.00847029
CESC	NPC1	CD8_naive	-0.176393	0.00182293	0.00573073
CESC	TMPRSS2	CD8_naive	0.178538	0.00159851	0.00511738
CESC	ACE2	CD8_T	0.218422	0.000105709	0.000715836
CESC	CCDC22	CD8_T	0.319775	8.44162e-09	1.57176e-07
CESC	ACE2	Central_memory	0.182971	0.0012127	0.00470225
CESC	ATP6V1A	Central_memory	0.273108	1.04873e-06	1.1155e-05
CESC	PIK3C3	Central_memory	0.218908	0.000101933	0.000570486
CESC	ACE2	Cytotoxic	0.259148	3.77206e-06	3.4824e-05
CESC	CCDC22	Cytotoxic	0.175116	0.00196997	0.00767006
CESC	ATP6V1A	DC	0.176533	0.00180746	0.00569552
CESC	NPC1	DC	0.24944	8.80748e-06	5.5542e-05
CESC	RAB7A	DC	0.347019	3.35342e-10	7.32078e-09
CESC	TMPRSS2	DC	-0.235041	2.9111e-05	0.000157039
CESC	CCDC22	Exhausted	0.183298	0.00118793	0.00597761
CESC	CCDC22	Gamma_delta	0.178021	0.00165019	0.00962064
CESC	NPC1	Gamma_delta	-0.241372	1.7366e-05	0.000261389
CESC	ATP6V1A	iTreg	0.189372	0.000804812	0.00324734
CESC	NPC1	iTreg	0.348429	2.81345e-10	7.15782e-09
CESC	PIK3C3	iTreg	0.308556	2.91178e-08	4.65815e-07
CESC	ATP6AP1	Macrophage	0.220989	8.7156e-05	0.000535443
CESC	RAB7A	Macrophage	0.175865	0.00188244	0.00704005
CESC	TMPRSS2	Macrophage	-0.290423	1.93581e-07	2.78492e-06
CESC	ACE2	Monocyte	-0.230891	4.0531e-05	0.00118468
CESC	CCDC22	Monocyte	-0.198081	0.000450947	0.00726639
CESC	ACE2	Neutrophil	-0.231242	3.9422e-05	0.000316594
CESC	CCDC22	Neutrophil	-0.26735	1.79381e-06	1.9358e-05
CESC	ACE2	NK	0.207327	0.000237254	0.0016209
CESC	CCDC22	nTreg	-0.203417	0.000312374	0.0031437
CESC	NPC1	nTreg	0.190417	0.000751718	0.00595095
CESC	ACE2	Tfh	0.252611	6.70171e-06	7.0164e-05
CESC	CCDC22	Tfh	0.210716	0.000186165	0.00131778
CESC	ACE2	Th1	0.207818	0.00022912	0.0017662
CESC	TMPRSS2	Th1	-0.233729	3.2342e-05	0.000348832
CESC	ATP6V1A	Tr1	0.219738	9.5782e-05	0.00106884
CHOL	CCDC22	Bcell	0.534396	0.000156052	0.00656036
CHOL	ATP6AP1	CD8_naive	0.566723	4.9386e-05	0.00328133
COAD	ATP6V1A	Bcell	0.2486	5.02176e-06	2.4329e-05
COAD	TMPRSS2	Bcell	0.342561	1.72479e-10	3.42841e-09
COAD	ATP6V1A	CD4_T	0.200608	0.000250112	0.000555411
COAD	PIK3C3	CD4_T	0.197801	0.000306367	0.000669289
COAD	ACE2	CD8_naive	0.178627	0.00113842	0.00339836
COAD	ATP6AP1	CD8_naive	0.238029	1.2776e-05	6.3109e-05
COAD	CCDC22	CD8_naive	0.237363	1.3531e-05	6.6459e-05
COAD	PIK3C3	CD8_naive	-0.288713	9.77868e-08	8.55345e-07
COAD	TMPRSS2	CD8_naive	-0.248292	5.16332e-06	2.826e-05
COAD	NPC1	CD8_T	0.211058	0.000114686	0.000600946
COAD	PIK3C3	CD8_T	0.365543	7.73406e-12	2.1757e-10
COAD	NPC1	Central_memory	0.224459	3.9849e-05	0.000445879
COAD	PIK3C3	Central_memory	0.253315	3.26601e-06	5.3319e-05
COAD	ACE2	Cytotoxic	-0.199709	0.000266987	0.000784999
COAD	CCDC22	Cytotoxic	-0.210094	0.000123438	0.000389992
COAD	NPC1	Cytotoxic	0.424693	7.71769e-16	1.45562e-14
COAD	PIK3C3	Cytotoxic	0.456391	2.48579e-18	5.75022e-17
COAD	RAB7A	Cytotoxic	-0.184348	0.000779741	0.00206435
COAD	ACE2	DC	-0.207744	0.000147474	0.000750187
COAD	NPC1	DC	0.345752	1.13756e-10	2.44147e-09
COAD	PIK3C3	DC	0.191934	0.000463997	0.00201119
COAD	TMPRSS2	DC	-0.252011	3.68158e-06	2.9377e-05
COAD	NPC1	Effector_memory	-0.210712	0.000117757	0.000749369
COAD	NPC1	Exhausted	0.219524	5.9261e-05	0.000279493
COAD	TMPRSS2	Exhausted	-0.33237	6.31585e-10	1.28623e-08
COAD	ATP6V1A	Gamma_delta	-0.230455	2.4308e-05	0.000168928
COAD	TMPRSS2	Gamma_delta	-0.397365	6.84544e-14	1.0569e-11
COAD	NPC1	iTreg	0.393748	1.20268e-13	3.90762e-12
COAD	PIK3C3	iTreg	0.200193	0.000257771	0.000991507
COAD	RAB7A	iTreg	-0.281832	2.01165e-07	1.65221e-06
COAD	TMPRSS2	iTreg	-0.290238	8.3122e-08	7.49113e-07
COAD	ACE2	Macrophage	-0.224191	4.0726e-05	0.000191667
COAD	ATP6V1A	Macrophage	0.203147	0.000207681	0.000827112
COAD	NPC1	Macrophage	0.384084	5.24116e-13	6.71739e-12
COAD	PIK3C3	Macrophage	0.312728	6.75836e-09	5.78454e-08
COAD	TMPRSS2	Macrophage	-0.216624	7.4514e-05	0.000329547
COAD	ATP6AP1	MAIT	-0.17018	0.00195052	0.00409665
COAD	ATP6V1A	MAIT	0.250753	4.13027e-06	1.4351e-05
COAD	CCDC22	MAIT	-0.24581	6.45167e-06	2.1633e-05
COAD	PIK3C3	MAIT	0.251478	3.86582e-06	1.3503e-05
COAD	TMPRSS2	MAIT	0.389905	2.17181e-13	3.82457e-12
COAD	ATP6AP1	Monocyte	0.185186	0.000736988	0.00199654
COAD	PIK3C3	Monocyte	-0.222701	4.5944e-05	0.000164166
COAD	TMPRSS2	Monocyte	-0.401432	3.60295e-14	1.66884e-12
COAD	ACE2	Neutrophil	0.284743	1.486e-07	8.22585e-07
COAD	ATP6AP1	Neutrophil	0.195692	0.000356147	0.00109805
COAD	CCDC22	Neutrophil	0.209759	0.000126628	0.000427392
COAD	NPC1	Neutrophil	-0.298009	3.57742e-08	2.17695e-07
COAD	PIK3C3	Neutrophil	-0.397357	6.85428e-14	8.15999e-13
COAD	RAB7A	Neutrophil	0.177573	0.00121912	0.00331983
COAD	ATP6AP1	NK	-0.212014	0.000106585	0.000245132
COAD	CCDC22	NK	-0.276007	3.64915e-07	1.19265e-06
COAD	NPC1	NK	0.258991	1.92367e-06	5.66772e-06
COAD	PIK3C3	NK	0.468709	2.26317e-19	4.35281e-18
COAD	TMPRSS2	NK	0.211164	0.000113758	0.000260638
COAD	ACE2	NKT	0.274846	4.1025e-07	2.56706e-06
COAD	ATP6V1A	NKT	0.167402	0.00231627	0.0057152
COAD	TMPRSS2	NKT	0.369459	4.44308e-12	1.00904e-10
COAD	ATP6V1A	nTreg	-0.252068	3.66252e-06	1.1384e-05
COAD	RAB7A	nTreg	-0.178107	0.00117757	0.00245666
COAD	TMPRSS2	nTreg	-0.220245	5.5951e-05	0.000144442
COAD	ATP6AP1	Tfh	-0.184945	0.00074909	0.00179107
COAD	ATP6V1A	Tfh	0.197292	0.000317754	0.000819674
COAD	CCDC22	Tfh	-0.19586	0.000351938	0.000900507
COAD	NPC1	Tfh	0.190034	0.000529406	0.00130514
COAD	PIK3C3	Tfh	0.387106	3.32491e-13	5.18171e-12
COAD	TMPRSS2	Tfh	0.278229	2.91218e-07	1.39763e-06
COAD	NPC1	Th1	0.169499	0.00203496	0.00891299
COAD	PIK3C3	Th1	0.189129	0.000563479	0.00317201
COAD	RAB7A	Th1	-0.254769	2.85528e-06	4.2344e-05
COAD	CCDC22	Th17	-0.196521	0.000335741	0.00134899
COAD	TMPRSS2	Th17	0.354219	3.68474e-11	1.57397e-09
COAD	ATP6AP1	Th2	-0.157632	0.00415369	0.00745441
COAD	CCDC22	Th2	-0.260688	1.63824e-06	4.85981e-06
COAD	NPC1	Th2	0.215024	8.4447e-05	0.000196465
COAD	PIK3C3	Th2	0.380925	8.39194e-13	5.72994e-12
COAD	TMPRSS2	Th2	0.203675	0.000199754	0.000438934
COAD	ATP6V1A	Tr1	0.237136	1.3798e-05	6.3367e-05
COAD	NPC1	Tr1	0.26811	8.00619e-07	4.66255e-06
COAD	PIK3C3	Tr1	0.216606	7.4623e-05	0.00029601
DLBC	NPC1	Bcell	-0.655267	4.3305e-07	4.3029e-05
DLBC	RAB7A	Bcell	-0.517819	0.000163652	0.00324574
DLBC	CCDC22	Central_memory	-0.62233	2.33156e-06	1.9124e-05
DLBC	NPC1	Central_memory	0.612666	3.68548e-06	2.8019e-05
DLBC	PIK3C3	Central_memory	0.469774	0.000755135	0.00284773
DLBC	RAB7A	Central_memory	0.502945	0.000269194	0.00115446
DLBC	ATP6AP1	DC	0.544675	6.2712e-05	0.00998762
DLBC	NPC1	iTreg	0.489941	0.000408416	0.00201753
DLBC	PIK3C3	iTreg	0.484059	0.000490514	0.00235155
DLBC	ATP6AP1	NK	0.508795	0.000221944	0.00465126
DLBC	CCDC22	Th17	-0.535357	8.8285e-05	0.00122617
DLBC	NPC1	Th17	0.599148	6.82062e-06	0.000254619
ESCA	RAB7A	Bcell	-0.306113	1.2807e-05	0.000154842
ESCA	TMPRSS2	Bcell	0.46883	4.19588e-12	1.28051e-09
ESCA	RAB7A	CD4_T	-0.365473	1.38481e-07	9.31e-07
ESCA	TMPRSS2	CD4_T	0.428746	3.62266e-10	4.6005e-09
ESCA	ACE2	CD8_T	0.283861	5.5333e-05	0.00179471
ESCA	ACE2	Central_memory	0.252127	0.000363902	0.00252394
ESCA	TMPRSS2	Central_memory	0.356402	2.94284e-07	8.47993e-06
ESCA	RAB7A	DC	0.39467	1.03974e-08	1.67674e-07
ESCA	TMPRSS2	DC	-0.543081	1.97498e-16	5.93733e-14
ESCA	ACE2	Macrophage	-0.249246	0.000426865	0.0029885
ESCA	TMPRSS2	Macrophage	-0.412577	1.86718e-09	7.58239e-08
ESCA	ACE2	MAIT	0.299123	2.0547e-05	0.000288402
ESCA	CCDC22	MAIT	0.230705	0.00114112	0.00653152
ESCA	TMPRSS2	MAIT	0.380964	3.61834e-08	3.29777e-06
ESCA	ACE2	Monocyte	-0.249028	0.000432016	0.00863237
ESCA	TMPRSS2	Monocyte	-0.267259	0.000152594	0.00429267
ESCA	CCDC22	NK	0.238994	0.000742112	0.00457394
ESCA	ACE2	nTreg	0.219744	0.00197039	0.00619055
ESCA	ATP6V1A	nTreg	-0.251932	0.000367876	0.00143018
ESCA	PIK3C3	nTreg	-0.261424	0.000214675	0.000895605
ESCA	RAB7A	nTreg	-0.253085	0.000344947	0.00135174
ESCA	TMPRSS2	nTreg	0.397591	7.91162e-09	1.15392e-07
ESCA	ACE2	Tfh	0.249069	0.000431052	0.00177834
ESCA	RAB7A	Tfh	-0.275388	9.3612e-05	0.000485835
ESCA	TMPRSS2	Tfh	0.407983	2.929e-09	6.11991e-08
ESCA	TMPRSS2	Th17	0.364434	1.51154e-07	4.93543e-06
GBM	NPC1	Bcell	-0.299704	5.8788e-05	0.0004075
GBM	ATP6V1A	CD4_naive	0.268348	0.000343417	0.00374763
GBM	ATP6V1A	Gamma_delta	-0.264101	0.000429351	0.00414234
GBM	NPC1	Gamma_delta	-0.286879	0.000124089	0.00166046
GBM	RAB7A	Gamma_delta	-0.247137	0.00101041	0.00789462
GBM	NPC1	Macrophage	0.38748	1.27644e-07	9.92599e-07
GBM	RAB7A	Macrophage	0.322651	1.4114e-05	6.8051e-05
GBM	ATP6V1A	MAIT	0.256419	0.000637109	0.00379271
GBM	RAB7A	MAIT	0.326802	1.0766e-05	0.000158015
GBM	ATP6V1A	Monocyte	-0.235149	0.00178782	0.00949971
GBM	NPC1	Monocyte	0.382212	1.94678e-07	6.32832e-06
GBM	NPC1	Th17	0.338021	5.07503e-06	0.000139644
GBM	RAB7A	Th2	0.242755	0.00124881	0.0044648
HNSC	ACE2	Bcell	0.126357	0.0025991	0.00656312
HNSC	ATP6V1A	Bcell	0.17417	3.0951e-05	0.000124896
HNSC	CCDC22	Bcell	0.229882	3.18022e-08	2.47435e-07
HNSC	PIK3C3	Bcell	0.133058	0.00151039	0.00405728
HNSC	TMPRSS2	Bcell	0.381844	4.35493e-21	5.21762e-19
HNSC	ACE2	CD4_T	-0.146435	0.000474134	0.00094442
HNSC	CCDC22	CD4_T	0.118804	0.00465153	0.00796478
HNSC	NPC1	CD4_T	-0.170135	4.7339e-05	0.000108241
HNSC	PIK3C3	CD4_T	0.25108	1.38273e-09	5.39999e-09
HNSC	RAB7A	CD4_T	-0.232246	2.27457e-08	7.77688e-08
HNSC	TMPRSS2	CD4_T	0.32604	1.74743e-15	1.19349e-14
HNSC	ACE2	CD8_naive	-0.186468	7.98299e-06	5.3993e-05
HNSC	CCDC22	CD8_naive	-0.212506	3.3451e-07	3.3531e-06
HNSC	NPC1	CD8_naive	0.161743	0.000111106	0.000529939
HNSC	ACE2	CD8_T	0.223444	7.77736e-08	7.76887e-07
HNSC	CCDC22	CD8_T	0.296915	5.53554e-13	1.12092e-11
HNSC	NPC1	CD8_T	-0.169318	5.1531e-05	0.000267874
HNSC	TMPRSS2	CD8_T	0.134319	0.00135997	0.00469607
HNSC	ATP6AP1	Central_memory	-0.179001	1.8373e-05	5.2433e-05
HNSC	ATP6V1A	Central_memory	0.275281	2.66781e-11	1.77748e-10
HNSC	PIK3C3	Central_memory	0.298218	4.3357e-13	3.74224e-12
HNSC	TMPRSS2	Central_memory	0.31214	2.9536e-14	2.98744e-13
HNSC	ACE2	Cytotoxic	0.157824	0.000163174	0.000646273
HNSC	CCDC22	Cytotoxic	0.24416	3.97531e-09	3.7647e-08
HNSC	NPC1	Cytotoxic	-0.172231	3.8008e-05	0.000174066
HNSC	RAB7A	Cytotoxic	-0.160815	0.000121794	0.000498569
HNSC	ATP6AP1	DC	0.221501	1.01348e-07	6.56559e-07
HNSC	NPC1	DC	0.128293	0.0022275	0.00540311
HNSC	PIK3C3	DC	-0.21701	1.85126e-07	1.13121e-06
HNSC	RAB7A	DC	0.17059	4.5146e-05	0.000161863
HNSC	TMPRSS2	DC	-0.374475	2.77774e-20	2.79929e-18
HNSC	ACE2	Effector_memory	0.270258	6.2569e-11	5.04765e-10
HNSC	NPC1	Effector_memory	-0.139033	0.000911473	0.00220004
HNSC	RAB7A	Effector_memory	0.137121	0.00107376	0.00256043
HNSC	ACE2	Exhausted	0.182461	1.2539e-05	5.8152e-05
HNSC	CCDC22	Exhausted	0.207977	5.98563e-07	3.7544e-06
HNSC	ATP6V1A	Gamma_delta	-0.137556	0.00103465	0.00222375
HNSC	CCDC22	Gamma_delta	0.325199	2.08209e-15	2.46086e-14
HNSC	NPC1	Gamma_delta	-0.280746	1.03415e-11	7.31388e-11
HNSC	PIK3C3	Gamma_delta	0.143336	0.000625727	0.00140268
HNSC	RAB7A	Gamma_delta	-0.352932	4.79644e-18	8.25662e-17
HNSC	TMPRSS2	Gamma_delta	0.346872	1.90565e-17	3.02023e-16
HNSC	ATP6V1A	iTreg	0.162988	9.8157e-05	0.000239041
HNSC	CCDC22	iTreg	-0.129217	0.00206787	0.0041436
HNSC	NPC1	iTreg	0.162239	0.000105766	0.000256613
HNSC	PIK3C3	iTreg	0.190798	4.84838e-06	1.4031e-05
HNSC	ACE2	Macrophage	-0.123345	0.00329039	0.00908116
HNSC	ATP6AP1	Macrophage	0.154691	0.000220449	0.000811634
HNSC	TMPRSS2	Macrophage	-0.258831	4.07808e-10	4.0716e-09
HNSC	ACE2	Monocyte	-0.325792	1.84021e-15	1.05828e-13
HNSC	ATP6AP1	Monocyte	0.157671	0.000165622	0.000803482
HNSC	CCDC22	Monocyte	-0.164944	8.0636e-05	0.000425997
HNSC	NPC1	Monocyte	0.172676	3.6266e-05	0.000212568
HNSC	PIK3C3	Monocyte	-0.129811	0.00197096	0.00693883
HNSC	TMPRSS2	Monocyte	-0.243655	4.28841e-09	6.88884e-08
HNSC	CCDC22	Neutrophil	-0.239271	8.22437e-09	4.04644e-08
HNSC	NPC1	Neutrophil	0.21104	4.04377e-07	1.57403e-06
HNSC	PIK3C3	Neutrophil	-0.171746	3.9996e-05	0.000118215
HNSC	RAB7A	Neutrophil	0.223658	7.55235e-08	3.24607e-07
HNSC	TMPRSS2	Neutrophil	-0.157934	0.000161454	0.000429065
HNSC	ACE2	NK	0.137714	0.00102078	0.00322597
HNSC	ATP6V1A	NK	-0.127518	0.00237007	0.00678878
HNSC	CCDC22	NK	0.261669	2.58172e-10	3.118e-09
HNSC	NPC1	NK	-0.24067	6.69062e-09	6.29882e-08
HNSC	RAB7A	NK	-0.209523	4.91455e-07	3.29076e-06
HNSC	ATP6AP1	NKT	0.159877	0.000133563	0.000500065
HNSC	CCDC22	NKT	-0.191489	4.47258e-06	2.3567e-05
HNSC	PIK3C3	NKT	-0.207767	6.14723e-07	3.92052e-06
HNSC	TMPRSS2	NKT	-0.288279	2.70628e-12	5.24778e-11
HNSC	CCDC22	nTreg	-0.128092	0.0022638	0.00646794
HNSC	NPC1	nTreg	0.154722	0.000219806	0.000851146
HNSC	TMPRSS2	nTreg	-0.147796	0.000419014	0.00150016
HNSC	CCDC22	Tfh	0.291474	1.51383e-12	1.16521e-11
HNSC	NPC1	Tfh	-0.218292	1.56081e-07	6.47886e-07
HNSC	PIK3C3	Tfh	0.226805	4.89252e-08	2.1811e-07
HNSC	RAB7A	Tfh	-0.248423	2.08216e-09	1.11759e-08
HNSC	TMPRSS2	Tfh	0.419212	1.70009e-25	3.79373e-24
HNSC	ACE2	Th1	0.276033	2.3444e-11	3.17337e-10
HNSC	CCDC22	Th1	0.182712	1.2192e-05	5.4231e-05
HNSC	NPC1	Th1	-0.147914	0.000414552	0.00129388
HNSC	TMPRSS2	Th1	-0.137015	0.00108348	0.00304457
HNSC	CCDC22	Th17	-0.152338	0.000275313	0.00102506
HNSC	TMPRSS2	Th17	0.213178	3.06497e-07	2.21197e-06
HNSC	CCDC22	Th2	0.171606	4.059e-05	0.000290645
HNSC	TMPRSS2	Th2	0.145339	0.000523366	0.00235772
HNSC	ACE2	Tr1	-0.153926	0.000237051	0.00061015
HNSC	ATP6V1A	Tr1	0.186826	7.66365e-06	2.472e-05
HNSC	NPC1	Tr1	0.17829	1.9856e-05	6.0508e-05
HNSC	PIK3C3	Tr1	0.205713	7.96899e-07	2.92274e-06
KICH	ATP6AP1	Bcell	0.473396	2.14706e-06	1.8527e-05
KICH	ATP6V1A	Bcell	0.646335	4.53497e-12	1.73463e-09
KICH	NPC1	Bcell	0.364775	0.000378052	0.00125879
KICH	TMPRSS2	Bcell	0.47737	1.71464e-06	1.5477e-05
KICH	ATP6V1A	CD4_naive	0.355847	0.000536828	0.00933778
KICH	TMPRSS2	CD4_naive	0.356788	0.000517586	0.00915983
KICH	ACE2	CD8_naive	-0.353137	0.000595922	0.00359314
KICH	ATP6AP1	CD8_naive	0.408624	5.7912e-05	0.000720531
KICH	ATP6V1A	CD8_naive	0.374714	0.0002528	0.00196076
KICH	NPC1	CD8_naive	0.365682	0.000364619	0.00252718
KICH	TMPRSS2	CD8_naive	0.413484	4.6267e-05	0.000617569
KICH	ATP6V1A	CD8_T	-0.417148	3.8972e-05	0.00234923
KICH	ATP6AP1	Central_memory	0.33514	0.00116509	0.0049001
KICH	ATP6V1A	Central_memory	0.437812	1.4255e-05	0.000150576
KICH	NPC1	Central_memory	0.450243	7.5367e-06	9.2033e-05
KICH	TMPRSS2	Central_memory	0.311224	0.00267508	0.00954114
KICH	ACE2	DC	-0.357499	0.000503491	0.00227132
KICH	ATP6AP1	DC	0.340539	0.000956791	0.00373933
KICH	ATP6V1A	DC	0.406532	6.3723e-05	0.000462901
KICH	NPC1	DC	0.409462	5.5727e-05	0.000418006
KICH	RAB7A	DC	0.346511	0.000766283	0.00314897
KICH	ACE2	Exhausted	0.304358	0.00335511	0.0091091
KICH	ATP6AP1	Exhausted	-0.490135	8.16605e-07	1.1376e-05
KICH	ATP6V1A	Exhausted	-0.538818	3.59543e-08	1.04052e-06
KICH	NPC1	Exhausted	-0.453733	6.27341e-06	5.5587e-05
KICH	TMPRSS2	Exhausted	-0.531435	5.96098e-08	1.5465e-06
KICH	ACE2	Gamma_delta	0.451994	6.8756e-06	9.4911e-05
KICH	ATP6AP1	Gamma_delta	-0.371797	0.000284878	0.00160614
KICH	ATP6V1A	Gamma_delta	-0.438692	1.3637e-05	0.000160397
KICH	NPC1	Gamma_delta	-0.512661	2.04488e-07	7.37313e-06
KICH	RAB7A	Gamma_delta	-0.350688	0.000654376	0.00309002
KICH	ATP6V1A	NK	-0.47866	1.59299e-06	0.000104191
KICH	ACE2	NKT	0.53226	5.63712e-08	4.83269e-07
KICH	ATP6AP1	NKT	-0.538255	3.73834e-08	3.40231e-07
KICH	ATP6V1A	NKT	-0.489929	8.26654e-07	4.79872e-06
KICH	NPC1	NKT	-0.503192	3.70451e-07	2.38707e-06
KICH	TMPRSS2	NKT	-0.513688	1.9152e-07	1.35156e-06
KICH	ACE2	nTreg	-0.338818	0.00101919	0.00986842
KICH	NPC1	nTreg	0.385593	0.000160305	0.00307187
KICH	ATP6V1A	Tfh	-0.446124	9.33477e-06	0.000174796
KICH	ACE2	Th17	0.55219	1.39439e-08	2.43559e-07
KICH	ATP6AP1	Th17	-0.425029	2.6762e-05	0.000120453
KICH	CCDC22	Th17	-0.345425	0.000798136	0.00224802
KICH	NPC1	Th17	-0.379616	0.000206298	0.000693558
KICH	RAB7A	Th17	-0.300402	0.00381368	0.00875673
KICH	TMPRSS2	Th17	-0.357339	0.00050662	0.00151169
KICH	ACE2	Th2	0.407271	6.161e-05	0.000419507
KICH	ATP6AP1	Th2	-0.461748	4.08482e-06	5.7551e-05
KICH	ATP6V1A	Th2	-0.474483	2.01959e-06	3.541e-05
KICH	NPC1	Th2	-0.399914	8.5866e-05	0.000531162
KICH	TMPRSS2	Th2	-0.441607	1.1766e-05	0.000123102
KIRC	ATP6AP1	CD4_naive	0.208073	2.36317e-07	5.07804e-07
KIRC	ATP6V1A	CD4_naive	0.404087	3.30642e-25	4.06491e-24
KIRC	CCDC22	CD4_naive	-0.246598	7.59106e-10	1.98362e-09
KIRC	NPC1	CD4_naive	-0.296978	8.34959e-14	2.96653e-13
KIRC	PIK3C3	CD4_naive	0.150429	0.000201891	0.0003429
KIRC	RAB7A	CD4_naive	0.170458	2.4602e-05	4.5041e-05
KIRC	TMPRSS2	CD4_naive	0.448199	2.78865e-31	1.04059e-29
KIRC	ACE2	CD4_T	-0.199092	7.79318e-07	2.68997e-06
KIRC	ATP6AP1	CD4_T	-0.162999	5.5476e-05	0.000143435
KIRC	ATP6V1A	CD4_T	-0.194164	1.46623e-06	4.85837e-06
KIRC	ACE2	CD8_naive	-0.316052	1.59457e-15	2.07048e-14
KIRC	ATP6AP1	CD8_naive	0.19366	1.56277e-06	5.88063e-06
KIRC	ATP6V1A	CD8_naive	0.125877	0.00190484	0.00421568
KIRC	NPC1	CD8_naive	-0.136012	0.00078817	0.00187116
KIRC	TMPRSS2	CD8_naive	0.315595	1.75942e-15	2.26696e-14
KIRC	ACE2	CD8_T	0.111653	0.00593205	0.0089432
KIRC	ATP6AP1	CD8_T	-0.126344	0.00183133	0.00293377
KIRC	ATP6V1A	CD8_T	-0.432231	5.60066e-29	6.1354e-28
KIRC	CCDC22	CD8_T	0.483259	8.72292e-37	1.64736e-35
KIRC	PIK3C3	CD8_T	-0.364037	1.99244e-20	1.19055e-19
KIRC	TMPRSS2	CD8_T	-0.328336	1.06684e-16	4.81862e-16
KIRC	ACE2	Central_memory	0.19974	7.16292e-07	2.50422e-06
KIRC	ATP6AP1	Central_memory	-0.359761	5.90946e-20	9.51617e-19
KIRC	PIK3C3	Central_memory	0.186347	3.86802e-06	1.2184e-05
KIRC	TMPRSS2	Central_memory	-0.285696	7.58677e-13	5.50082e-12
KIRC	ATP6AP1	Cytotoxic	-0.155667	0.000119265	0.000215484
KIRC	ATP6V1A	Cytotoxic	-0.439562	5.08444e-30	1.13752e-28
KIRC	CCDC22	Cytotoxic	0.221156	3.77159e-08	9.4491e-08
KIRC	PIK3C3	Cytotoxic	-0.181757	6.71107e-06	1.3662e-05
KIRC	RAB7A	Cytotoxic	-0.173174	1.8138e-05	3.5378e-05
KIRC	TMPRSS2	Cytotoxic	-0.36045	4.96519e-20	3.73606e-19
KIRC	ATP6V1A	DC	-0.119081	0.00332649	0.00653375
KIRC	NPC1	DC	0.294944	1.252e-13	1.23985e-12
KIRC	TMPRSS2	DC	-0.259833	8.30323e-11	5.43452e-10
KIRC	ACE2	Exhausted	0.121834	0.00266275	0.00474703
KIRC	ATP6AP1	Exhausted	-0.191854	1.9611e-06	5.28878e-06
KIRC	ATP6V1A	Exhausted	-0.270799	1.20507e-11	5.94059e-11
KIRC	CCDC22	Exhausted	0.301656	3.24866e-14	2.14981e-13
KIRC	NPC1	Exhausted	0.160336	7.3541e-05	0.000162613
KIRC	PIK3C3	Exhausted	-0.253241	2.53955e-10	1.07737e-09
KIRC	TMPRSS2	Exhausted	-0.289908	3.36729e-13	1.99078e-12
KIRC	ACE2	Gamma_delta	0.228972	1.1918e-08	4.57544e-08
KIRC	ATP6V1A	Gamma_delta	-0.33488	2.40007e-17	2.7381e-16
KIRC	CCDC22	Gamma_delta	0.138863	0.000608102	0.00124842
KIRC	NPC1	Gamma_delta	-0.164218	4.869e-05	0.000117001
KIRC	PIK3C3	Gamma_delta	-0.144787	0.000349242	0.00074339
KIRC	RAB7A	Gamma_delta	-0.171494	2.1912e-05	5.5194e-05
KIRC	TMPRSS2	Gamma_delta	-0.283309	1.19514e-12	7.52125e-12
KIRC	ATP6AP1	iTreg	-0.302101	2.96663e-14	1.81748e-13
KIRC	ATP6V1A	iTreg	-0.274143	6.57255e-12	3.20237e-11
KIRC	CCDC22	iTreg	0.1846	4.77817e-06	1.2324e-05
KIRC	NPC1	iTreg	0.269854	1.42821e-11	6.70374e-11
KIRC	RAB7A	iTreg	-0.180655	7.64491e-06	1.9302e-05
KIRC	TMPRSS2	iTreg	-0.28096	1.86106e-12	9.58062e-12
KIRC	ATP6V1A	Macrophage	-0.155938	0.000116005	0.00026349
KIRC	CCDC22	Macrophage	0.195427	1.24881e-06	3.62339e-06
KIRC	NPC1	Macrophage	0.358518	8.08002e-20	8.68127e-19
KIRC	TMPRSS2	Macrophage	-0.297978	6.83374e-14	4.26324e-13
KIRC	ACE2	MAIT	-0.192874	1.72556e-06	1.0636e-05
KIRC	PIK3C3	MAIT	-0.143193	0.000406303	0.00136701
KIRC	RAB7A	MAIT	0.181962	6.55002e-06	3.4696e-05
KIRC	ATP6AP1	Monocyte	-0.13298	0.00103288	0.00258869
KIRC	ATP6V1A	Monocyte	-0.273934	6.8283e-12	1.09432e-10
KIRC	NPC1	Monocyte	0.21121	1.53808e-07	8.67511e-07
KIRC	RAB7A	Monocyte	-0.214622	9.56848e-08	5.63216e-07
KIRC	TMPRSS2	Monocyte	-0.274106	6.61804e-12	1.06402e-10
KIRC	ATP6AP1	Neutrophil	0.204383	3.8834e-07	8.69883e-07
KIRC	ATP6V1A	Neutrophil	0.441311	2.8433e-30	3.50628e-29
KIRC	CCDC22	Neutrophil	-0.35563	1.66321e-19	9.80715e-19
KIRC	NPC1	Neutrophil	-0.121104	0.00282587	0.00438555
KIRC	PIK3C3	Neutrophil	0.268604	1.78627e-11	5.75296e-11
KIRC	RAB7A	Neutrophil	0.115982	0.00425103	0.0064471
KIRC	TMPRSS2	Neutrophil	0.4463	5.31762e-31	6.85159e-30
KIRC	ACE2	NK	0.193244	1.64695e-06	3.81275e-06
KIRC	ATP6AP1	NK	-0.177913	1.0536e-05	2.2473e-05
KIRC	ATP6V1A	NK	-0.455054	2.62212e-32	7.5341e-31
KIRC	CCDC22	NK	0.199814	7.0938e-07	1.70483e-06
KIRC	PIK3C3	NK	-0.240397	2.05021e-09	6.24786e-09
KIRC	RAB7A	NK	-0.198761	8.13487e-07	1.94135e-06
KIRC	TMPRSS2	NK	-0.278914	2.72807e-12	1.08998e-11
KIRC	ATP6V1A	NKT	-0.244946	9.91759e-10	8.44865e-09
KIRC	TMPRSS2	NKT	-0.173208	1.8068e-05	7.5699e-05
KIRC	ATP6AP1	nTreg	-0.250931	3.72954e-10	1.99183e-09
KIRC	ATP6V1A	nTreg	-0.198811	8.08257e-07	2.79609e-06
KIRC	CCDC22	nTreg	0.164378	4.7858e-05	0.000126788
KIRC	NPC1	nTreg	0.354464	2.221e-19	3.48447e-18
KIRC	RAB7A	nTreg	-0.176207	1.2833e-05	3.7202e-05
KIRC	TMPRSS2	nTreg	-0.263899	4.10116e-11	2.45716e-10
KIRC	ATP6AP1	Tfh	-0.204999	3.57688e-07	8.37214e-07
KIRC	ATP6V1A	Tfh	-0.426309	3.72896e-28	5.97139e-27
KIRC	CCDC22	Tfh	0.279036	2.6669e-12	9.9167e-12
KIRC	PIK3C3	Tfh	-0.218924	5.20047e-08	1.31453e-07
KIRC	RAB7A	Tfh	-0.131348	0.00119199	0.00195902
KIRC	TMPRSS2	Tfh	-0.343016	3.57112e-18	2.27369e-17
KIRC	ACE2	Th1	0.114587	0.00473885	0.00784917
KIRC	ATP6AP1	Th1	-0.271012	1.15978e-11	5.35998e-11
KIRC	ATP6V1A	Th1	-0.301559	3.31325e-14	1.99818e-13
KIRC	CCDC22	Th1	0.275749	4.89828e-12	2.34513e-11
KIRC	NPC1	Th1	0.131868	0.00113907	0.00206341
KIRC	PIK3C3	Th1	-0.132266	0.00109995	0.0019965
KIRC	TMPRSS2	Th1	-0.336269	1.74062e-17	1.47159e-16
KIRC	ATP6AP1	Th17	0.248515	5.55201e-10	1.94137e-09
KIRC	ATP6V1A	Th17	0.369871	4.40312e-21	4.62938e-20
KIRC	CCDC22	Th17	-0.258184	1.10157e-10	4.14671e-10
KIRC	PIK3C3	Th17	0.116575	0.00405795	0.00655932
KIRC	TMPRSS2	Th17	0.354646	2.12339e-19	1.92118e-18
KIRC	ACE2	Th2	0.344962	2.24523e-18	7.03401e-17
KIRC	ATP6V1A	Th2	0.153118	0.000154406	0.000452707
KIRC	CCDC22	Th2	-0.213434	1.12976e-07	6.06427e-07
KIRC	NPC1	Th2	-0.233284	6.20006e-09	4.18042e-08
KIRC	TMPRSS2	Th2	0.120063	0.00307429	0.00689565
KIRC	CCDC22	Tr1	0.148007	0.000256056	0.000839318
KIRC	NPC1	Tr1	0.235159	4.64733e-09	3.82497e-08
KIRC	TMPRSS2	Tr1	-0.20714	2.68147e-07	1.6483e-06
KIRP	ACE2	CD4_naive	-0.203841	0.000225974	0.000659655
KIRP	ATP6V1A	CD4_naive	0.288026	1.37576e-07	8.9278e-07
KIRP	CCDC22	CD4_naive	-0.159784	0.00398873	0.0087554
KIRP	NPC1	CD4_naive	-0.298555	4.49665e-08	3.35752e-07
KIRP	PIK3C3	CD4_naive	0.28411	2.06149e-07	1.27316e-06
KIRP	RAB7A	CD4_naive	-0.217667	8.0074e-05	0.000259184
KIRP	TMPRSS2	CD4_naive	0.278741	3.55376e-07	2.05449e-06
KIRP	ACE2	CD4_T	-0.17957	0.0011905	0.00304689
KIRP	ATP6AP1	CD4_T	-0.24663	7.29959e-06	2.9632e-05
KIRP	ATP6V1A	CD4_T	-0.334892	6.63212e-10	5.83011e-09
KIRP	NPC1	CD4_T	-0.25718	2.82456e-06	1.2519e-05
KIRP	PIK3C3	CD4_T	-0.173203	0.00178155	0.00436219
KIRP	RAB7A	CD4_T	-0.251204	4.86122e-06	2.057e-05
KIRP	ACE2	CD8_naive	-0.276143	4.60595e-07	5.39232e-06
KIRP	CCDC22	CD8_naive	-0.219558	6.9116e-05	0.000387952
KIRP	NPC1	CD8_naive	-0.212863	0.000115701	0.000598108
KIRP	RAB7A	CD8_naive	-0.203986	0.000223597	0.00104485
KIRP	ATP6V1A	CD8_T	-0.255601	3.26468e-06	1.6078e-05
KIRP	CCDC22	CD8_T	0.332587	8.81524e-10	9.15636e-09
KIRP	PIK3C3	CD8_T	-0.303272	2.68467e-08	2.01807e-07
KIRP	ATP6V1A	Central_memory	0.190407	0.000581075	0.00162922
KIRP	CCDC22	Central_memory	-0.182319	0.000996207	0.00263912
KIRP	NPC1	Central_memory	0.17937	0.00120596	0.00313522
KIRP	PIK3C3	Central_memory	0.245252	8.2376e-06	3.4659e-05
KIRP	RAB7A	Central_memory	0.20021	0.000293469	0.000880757
KIRP	ATP6V1A	Cytotoxic	-0.190895	0.000562083	0.00187998
KIRP	CCDC22	Cytotoxic	0.245784	7.86281e-06	4.1987e-05
KIRP	NPC1	Cytotoxic	0.215132	9.734e-05	0.000393079
KIRP	PIK3C3	Cytotoxic	-0.21954	6.9213e-05	0.000290663
KIRP	TMPRSS2	Cytotoxic	-0.240575	1.2353e-05	6.2887e-05
KIRP	ACE2	DC	0.308308	1.53231e-08	1.19851e-07
KIRP	ATP6AP1	DC	0.17865	0.001263	0.00330706
KIRP	CCDC22	DC	0.160258	0.00388057	0.00901887
KIRP	NPC1	DC	0.319055	4.46677e-09	3.91462e-08
KIRP	RAB7A	DC	0.372682	4.42404e-12	7.09471e-11
KIRP	TMPRSS2	DC	-0.22966	3.0818e-05	0.000117995
KIRP	ATP6V1A	Effector_memory	-0.224446	4.6975e-05	0.000262719
KIRP	PIK3C3	Effector_memory	-0.232761	2.3875e-05	0.000147814
KIRP	ACE2	Exhausted	0.199375	0.000311466	0.00103161
KIRP	ATP6V1A	Exhausted	-0.221729	5.8282e-05	0.000232871
KIRP	CCDC22	Exhausted	0.227977	3.5347e-05	0.000148132
KIRP	NPC1	Exhausted	0.224041	4.8517e-05	0.00019719
KIRP	PIK3C3	Exhausted	-0.272717	6.45837e-07	4.04338e-06
KIRP	TMPRSS2	Exhausted	-0.244335	8.92453e-06	4.3167e-05
KIRP	ATP6AP1	Gamma_delta	-0.170847	0.00206117	0.00571131
KIRP	ATP6V1A	Gamma_delta	-0.322499	2.97789e-09	3.95699e-08
KIRP	NPC1	Gamma_delta	-0.288499	1.30966e-07	1.092e-06
KIRP	PIK3C3	Gamma_delta	-0.387821	4.90867e-13	2.48253e-11
KIRP	NPC1	iTreg	0.193411	0.000472984	0.00278492
KIRP	ACE2	Macrophage	0.304234	2.41398e-08	1.91762e-07
KIRP	ATP6AP1	Macrophage	0.2135	0.000110244	0.000382691
KIRP	CCDC22	Macrophage	0.253769	3.85712e-06	1.8783e-05
KIRP	NPC1	Macrophage	0.393838	1.98402e-13	4.21536e-12
KIRP	RAB7A	Macrophage	0.307637	1.65215e-08	1.35783e-07
KIRP	TMPRSS2	Macrophage	-0.280052	3.11457e-07	1.92e-06
KIRP	ATP6AP1	MAIT	0.178059	0.00131166	0.00518416
KIRP	NPC1	MAIT	0.285776	1.73691e-07	2.88451e-06
KIRP	RAB7A	MAIT	0.300111	3.7972e-08	8.08485e-07
KIRP	ATP6AP1	Monocyte	-0.167066	0.00259443	0.00630795
KIRP	ATP6V1A	Monocyte	-0.37614	2.70412e-12	6.71948e-11
KIRP	NPC1	Monocyte	0.161512	0.0036073	0.00842998
KIRP	PIK3C3	Monocyte	-0.175924	0.00150213	0.00389511
KIRP	TMPRSS2	Monocyte	-0.327981	1.54535e-09	1.83269e-08
KIRP	ATP6V1A	Neutrophil	0.207793	0.000169133	0.000621494
KIRP	CCDC22	Neutrophil	-0.240132	1.2831e-05	6.1206e-05
KIRP	NPC1	Neutrophil	-0.222757	5.3732e-05	0.000222484
KIRP	PIK3C3	Neutrophil	0.277462	4.03924e-07	2.67303e-06
KIRP	RAB7A	Neutrophil	-0.203791	0.000226795	0.000806944
KIRP	ATP6V1A	NK	-0.244639	8.69061e-06	3.9522e-05
KIRP	CCDC22	NK	0.288511	1.30796e-07	8.63004e-07
KIRP	PIK3C3	NK	-0.298371	4.58704e-08	3.34418e-07
KIRP	NPC1	NKT	-0.21177	0.000125662	0.000787221
KIRP	TMPRSS2	NKT	0.206579	0.000184976	0.00109823
KIRP	NPC1	nTreg	0.299254	4.16827e-08	2.19085e-06
KIRP	ATP6V1A	Tfh	-0.256988	2.87488e-06	2.1956e-05
KIRP	CCDC22	Tfh	0.175391	0.00155344	0.00547428
KIRP	PIK3C3	Tfh	-0.238536	1.4702e-05	9.3738e-05
KIRP	CCDC22	Th1	0.173316	0.00176911	0.0070983
KIRP	NPC1	Th1	0.245512	8.05201e-06	7.5794e-05
KIRP	RAB7A	Th1	0.20048	0.000287868	0.00158221
KIRP	TMPRSS2	Th1	-0.204955	0.000208368	0.0012053
KIRP	ACE2	Th17	-0.174146	0.00167975	0.00389581
KIRP	ATP6V1A	Th17	0.374214	3.55972e-12	4.28746e-11
KIRP	CCDC22	Th17	-0.225113	4.4533e-05	0.000141724
KIRP	PIK3C3	Th17	0.321246	3.45332e-09	2.35516e-08
KIRP	TMPRSS2	Th17	0.24246	1.0502e-05	3.7815e-05
KIRP	ACE2	Th2	0.311825	1.02917e-08	4.13272e-06
KIRP	CCDC22	Tr1	0.197418	0.000357708	0.00372513
LAML	ATP6AP1	Bcell	-0.292868	9.2204e-05	0.000964244
LAML	RAB7A	Bcell	-0.2995	6.2537e-05	0.000709827
LAML	ATP6V1A	CD4_T	-0.311036	3.1111e-05	0.000255114
LAML	RAB7A	CD4_T	-0.32293	1.4685e-05	0.000136752
LAML	ATP6V1A	CD8_T	-0.383404	1.92234e-07	3.10316e-06
LAML	ACE2	Central_memory	0.223993	0.00305101	0.00857304
LAML	ATP6AP1	Central_memory	-0.456648	2.70669e-10	5.06723e-09
LAML	CCDC22	Central_memory	-0.38384	1.85702e-07	1.59783e-06
LAML	PIK3C3	Central_memory	0.372344	4.5472e-07	3.50863e-06
LAML	RAB7A	Central_memory	-0.226855	0.0026873	0.00768516
LAML	NPC1	Cytotoxic	0.254208	0.00073828	0.00586567
LAML	ATP6V1A	DC	0.528108	8.21346e-14	1.84868e-11
LAML	NPC1	DC	0.244031	0.00121422	0.00664733
LAML	CCDC22	Exhausted	0.250498	0.000887183	0.00716365
LAML	ATP6V1A	Gamma_delta	-0.327665	1.0794e-05	0.000407225
LAML	ATP6AP1	iTreg	-0.293236	9.0263e-05	0.00128714
LAML	NPC1	iTreg	0.25163	0.000839028	0.00687004
LAML	RAB7A	iTreg	-0.353347	1.85509e-06	6.6086e-05
LAML	ATP6V1A	Macrophage	0.543391	1.12105e-14	2.17053e-13
LAML	CCDC22	Macrophage	0.318709	1.9239e-05	7.144e-05
LAML	NPC1	Macrophage	0.302093	5.3591e-05	0.000182697
LAML	PIK3C3	Macrophage	-0.368226	6.21543e-07	3.10489e-06
LAML	RAB7A	Macrophage	0.502202	1.9279e-12	2.59239e-11
LAML	ATP6V1A	Monocyte	0.528436	7.87795e-14	1.49319e-12
LAML	CCDC22	Monocyte	0.327208	1.1122e-05	4.5562e-05
LAML	PIK3C3	Monocyte	-0.302568	5.2087e-05	0.000183804
LAML	RAB7A	Monocyte	0.492348	5.98116e-12	8.39014e-11
LAML	ATP6V1A	Neutrophil	0.352209	2.01246e-06	2.5503e-05
LAML	RAB7A	Neutrophil	0.370551	5.21259e-07	8.33972e-06
LAML	ATP6V1A	NK	-0.38044	2.42879e-07	7.49534e-06
LAML	RAB7A	NK	-0.284741	0.000146495	0.00119212
LAML	ACE2	NKT	-0.313717	2.6341e-05	0.00017263
LAML	ATP6AP1	NKT	0.379581	2.59811e-07	3.78388e-06
LAML	CCDC22	NKT	0.363604	8.78131e-07	1.0225e-05
LAML	PIK3C3	NKT	-0.238898	0.00154876	0.00525909
LAML	RAB7A	NKT	0.39541	7.27856e-08	1.34861e-06
LAML	ATP6AP1	nTreg	-0.386744	1.47295e-07	2.5433e-05
LAML	CCDC22	nTreg	-0.270035	0.000326899	0.0037434
LAML	PIK3C3	nTreg	0.249788	0.000918635	0.00782934
LAML	RAB7A	nTreg	-0.455119	3.15626e-10	7.81451e-07
LAML	ATP6V1A	Tr1	-0.263827	0.000452692	0.00291308
LGG	ATP6AP1	Bcell	-0.258219	1.39495e-09	9.00913e-09
LGG	RAB7A	Bcell	-0.170816	7.2709e-05	0.000207069
LGG	ATP6AP1	CD4_T	0.122666	0.00452975	0.0089464
LGG	ATP6V1A	CD4_T	0.130973	0.00242491	0.00503996
LGG	PIK3C3	CD4_T	-0.178064	3.4996e-05	0.000100077
LGG	ATP6AP1	CD8_naive	0.166591	0.000109863	0.000329311
LGG	ATP6V1A	CD8_naive	0.281178	3.68302e-11	2.71059e-10
LGG	PIK3C3	CD8_naive	-0.175444	4.5741e-05	0.000146111
LGG	RAB7A	CD8_naive	-0.183438	1.9965e-05	6.7556e-05
LGG	ATP6AP1	CD8_T	0.33915	7.69611e-16	3.06199e-14
LGG	NPC1	CD8_T	-0.147118	0.000648973	0.00181756
LGG	PIK3C3	CD8_T	-0.241776	1.53024e-08	1.1589e-07
LGG	ATP6V1A	Central_memory	0.361406	6.39873e-18	7.72616e-17
LGG	CCDC22	Central_memory	-0.31136	1.81214e-13	1.24349e-12
LGG	NPC1	Central_memory	0.315218	8.77887e-14	6.21512e-13
LGG	PIK3C3	Central_memory	0.280752	3.95251e-11	2.03625e-10
LGG	ATP6AP1	Cytotoxic	0.274962	1.01931e-10	6.34844e-10
LGG	RAB7A	Cytotoxic	0.149171	0.000543378	0.00125475
LGG	ATP6AP1	DC	-0.23742	2.80578e-08	9.76675e-08
LGG	ATP6V1A	DC	-0.447849	1.05738e-27	1.68342e-26
LGG	CCDC22	DC	0.174327	5.1209e-05	0.000124186
LGG	PIK3C3	DC	0.167373	0.000101862	0.000237979
LGG	RAB7A	DC	0.25049	4.39239e-09	1.66765e-08
LGG	TMPRSS2	DC	0.151423	0.000446078	0.000955806
LGG	ATP6V1A	Effector_memory	-0.200445	3.03272e-06	1.1795e-05
LGG	CCDC22	Effector_memory	0.150682	0.000476152	0.0012058
LGG	NPC1	Effector_memory	-0.344021	2.78655e-16	7.89666e-15
LGG	PIK3C3	Effector_memory	-0.192182	7.7357e-06	2.7676e-05
LGG	CCDC22	Exhausted	-0.12613	0.00350599	0.0066174
LGG	RAB7A	Exhausted	0.141938	0.0010056	0.00207886
LGG	TMPRSS2	Exhausted	0.162918	0.000156047	0.000367518
LGG	ATP6AP1	Gamma_delta	0.127766	0.00309966	0.00730966
LGG	ATP6V1A	Gamma_delta	-0.195964	5.06421e-06	2.2348e-05
LGG	CCDC22	Gamma_delta	0.259443	1.15913e-09	1.11432e-08
LGG	NPC1	Gamma_delta	-0.166888	0.000106763	0.000352404
LGG	ATP6AP1	Macrophage	-0.24479	9.99148e-09	2.91278e-08
LGG	ATP6V1A	Macrophage	-0.464298	6.60849e-30	6.75714e-29
LGG	CCDC22	Macrophage	0.137534	0.00144306	0.00257403
LGG	PIK3C3	Macrophage	0.146449	0.000687275	0.001278
LGG	RAB7A	Macrophage	0.31221	1.54601e-13	6.34704e-13
LGG	TMPRSS2	Macrophage	0.183901	1.9009e-05	4.1703e-05
LGG	ATP6AP1	MAIT	0.256531	1.79788e-09	9.23864e-09
LGG	RAB7A	MAIT	0.156703	0.000277803	0.000642378
LGG	ATP6AP1	Monocyte	-0.317271	5.94353e-14	3.29791e-13
LGG	ATP6V1A	Monocyte	-0.486905	3.87937e-33	1.05188e-31
LGG	CCDC22	Monocyte	0.135858	0.00165116	0.00299684
LGG	PIK3C3	Monocyte	0.149516	0.000527319	0.00102346
LGG	TMPRSS2	Monocyte	0.166053	0.000115721	0.000244075
LGG	ATP6AP1	Neutrophil	-0.203219	2.1952e-06	9.16393e-06
LGG	PIK3C3	Neutrophil	0.133677	0.00196324	0.00463518
LGG	RAB7A	Neutrophil	-0.211275	8.37049e-07	3.76494e-06
LGG	ATP6AP1	NK	0.256758	1.73789e-09	1.71502e-08
LGG	NPC1	NK	-0.18842	1.1695e-05	4.9055e-05
LGG	PIK3C3	NK	-0.260181	1.03625e-09	1.08326e-08
LGG	RAB7A	NK	0.203733	2.0666e-06	1.0362e-05
LGG	ACE2	NKT	-0.141072	0.00108051	0.0056141
LGG	NPC1	NKT	0.13781	0.00141118	0.00696304
LGG	PIK3C3	NKT	-0.153236	0.000379759	0.00242611
LGG	ATP6V1A	Tfh	-0.348394	1.10224e-16	6.57155e-15
LGG	CCDC22	Tfh	0.172672	6.0465e-05	0.000245477
LGG	NPC1	Tfh	-0.144378	0.000819618	0.00244655
LGG	ATP6V1A	Th1	-0.26723	3.49018e-10	1.78981e-09
LGG	RAB7A	Th1	0.155369	0.000313572	0.000717009
LGG	ACE2	Th17	0.177448	3.7281e-05	0.000201193
LGG	ATP6V1A	Th17	0.209116	1.08801e-06	9.30621e-06
LGG	CCDC22	Th17	-0.345343	2.10837e-16	8.64518e-14
LGG	PIK3C3	Th17	0.224139	1.65798e-07	1.84965e-06
LGG	RAB7A	Th17	0.12763	0.00313158	0.00953761
LGG	ATP6V1A	Th2	-0.267087	3.56925e-10	1.78392e-09
LGG	RAB7A	Th2	0.295047	3.46146e-12	2.2163e-11
LGG	ATP6AP1	Tr1	0.262948	6.78609e-10	1.83508e-08
LGG	ATP6V1A	Tr1	-0.129606	0.00269405	0.00843918
LGG	CCDC22	Tr1	0.205864	1.60629e-06	1.5561e-05
LGG	NPC1	Tr1	-0.18042	2.7418e-05	0.000171722
LGG	PIK3C3	Tr1	-0.198515	3.78746e-06	3.2245e-05
LIHC	ACE2	Bcell	-0.343304	3.58662e-13	2.98304e-12
LIHC	ATP6AP1	Bcell	0.257512	7.53965e-08	3.05939e-07
LIHC	CCDC22	Bcell	0.208677	1.4774e-05	4.3089e-05
LIHC	NPC1	Bcell	0.302084	2.1407e-10	1.24376e-09
LIHC	TMPRSS2	Bcell	-0.315276	3.07497e-11	1.98393e-10
LIHC	ACE2	CD4_naive	0.237326	7.68485e-07	3.21938e-06
LIHC	ATP6AP1	CD4_naive	-0.378977	6.2627e-16	1.46225e-14
LIHC	ATP6V1A	CD4_naive	0.155623	0.00130621	0.00303073
LIHC	CCDC22	CD4_naive	-0.373897	1.62474e-15	3.48483e-14
LIHC	PIK3C3	CD4_naive	0.197773	4.1146e-05	0.000126002
LIHC	RAB7A	CD4_naive	0.150403	0.00189946	0.00425303
LIHC	TMPRSS2	CD4_naive	0.288968	1.34058e-09	9.10985e-09
LIHC	ACE2	CD8_T	-0.151215	0.0017933	0.00538771
LIHC	ATP6AP1	CD8_T	0.245703	3.00473e-07	2.3689e-06
LIHC	ATP6V1A	CD8_T	-0.275944	7.56772e-09	8.43182e-08
LIHC	CCDC22	CD8_T	0.271804	1.28765e-08	1.37149e-07
LIHC	TMPRSS2	CD8_T	-0.222851	3.59301e-06	2.2202e-05
LIHC	ATP6V1A	Central_memory	0.266661	2.4618e-08	1.50449e-07
LIHC	CCDC22	Central_memory	-0.153145	0.00156246	0.00394764
LIHC	PIK3C3	Central_memory	0.358651	2.57238e-14	4.82063e-13
LIHC	RAB7A	Central_memory	0.138408	0.00429918	0.00992572
LIHC	ATP6V1A	Cytotoxic	-0.155874	0.00128251	0.00663033
LIHC	NPC1	Cytotoxic	-0.162927	0.000758544	0.00428537
LIHC	ATP6AP1	DC	0.154736	0.00139313	0.00510958
LIHC	NPC1	DC	0.213359	9.35835e-06	6.7123e-05
LIHC	PIK3C3	DC	0.224891	2.90854e-06	2.4349e-05
LIHC	ATP6AP1	Effector_memory	0.227134	2.30038e-06	2.4153e-05
LIHC	ATP6V1A	Effector_memory	-0.145812	0.00261515	0.00868522
LIHC	CCDC22	Effector_memory	0.174579	0.000303879	0.00143238
LIHC	PIK3C3	Effector_memory	-0.204264	2.2512e-05	0.000160664
LIHC	TMPRSS2	Effector_memory	-0.188526	9.3988e-05	0.000533387
LIHC	ATP6V1A	Exhausted	-0.203058	2.5218e-05	0.000209103
LIHC	ATP6V1A	Gamma_delta	-0.175935	0.000272153	0.00232298
LIHC	RAB7A	Gamma_delta	-0.154019	0.00146721	0.00844374
LIHC	TMPRSS2	Gamma_delta	-0.159123	0.00100957	0.00635195
LIHC	ATP6V1A	iTreg	0.258621	6.59785e-08	3.62619e-07
LIHC	NPC1	iTreg	0.330265	3.01063e-12	3.57449e-11
LIHC	PIK3C3	iTreg	0.363508	1.08421e-14	2.03561e-13
LIHC	ATP6AP1	Macrophage	-0.188831	9.1518e-05	0.000279568
LIHC	NPC1	Macrophage	-0.206096	1.8921e-05	6.5487e-05
LIHC	PIK3C3	Macrophage	0.161154	0.000867337	0.0021853
LIHC	RAB7A	Macrophage	0.23902	6.37314e-07	2.86777e-06
LIHC	TMPRSS2	Macrophage	0.25313	1.26976e-07	6.51232e-07
LIHC	NPC1	MAIT	-0.313881	3.79295e-11	6.48329e-10
LIHC	NPC1	Monocyte	-0.228091	2.07987e-06	1.7132e-05
LIHC	TMPRSS2	Monocyte	0.216599	6.78187e-06	4.757e-05
LIHC	ACE2	Neutrophil	0.161026	0.000875751	0.00275891
LIHC	ATP6V1A	NK	-0.226081	2.56893e-06	1.2419e-05
LIHC	NPC1	NK	-0.33892	7.41642e-13	1.1464e-11
LIHC	TMPRSS2	NK	0.160995	0.000877793	0.00242884
LIHC	ATP6AP1	NKT	0.219117	5.26275e-06	3.1257e-05
LIHC	CCDC22	NKT	0.249111	2.03059e-07	1.75899e-06
LIHC	ACE2	nTreg	-0.242972	4.09648e-07	2.56533e-06
LIHC	ATP6AP1	nTreg	0.266668	2.45942e-08	2.00527e-07
LIHC	NPC1	nTreg	0.425126	4.88479e-20	1.00714e-17
LIHC	TMPRSS2	nTreg	-0.240686	5.29501e-07	3.23596e-06
LIHC	ATP6AP1	Tfh	-0.142559	0.00326274	0.00906312
LIHC	ATP6V1A	Tfh	-0.189598	8.5574e-05	0.000355372
LIHC	NPC1	Tfh	-0.212975	9.71897e-06	5.0155e-05
LIHC	TMPRSS2	Tfh	0.184511	0.000132939	0.000525072
LIHC	ACE2	Th17	0.21354	9.19236e-06	2.9412e-05
LIHC	ATP6AP1	Th17	-0.152553	0.00163021	0.00352602
LIHC	CCDC22	Th17	-0.149262	0.00205815	0.00435385
LIHC	NPC1	Th17	-0.148524	0.00216739	0.00456853
LIHC	TMPRSS2	Th2	0.211881	1.0822e-05	0.000158819
LIHC	ATP6AP1	Tr1	0.228701	1.94977e-06	2.187e-05
LIHC	ATP6V1A	Tr1	0.170424	0.000423943	0.00196503
LIHC	CCDC22	Tr1	0.164293	0.000683481	0.00292318
LIHC	NPC1	Tr1	0.303562	1.7306e-10	9.09949e-09
LIHC	TMPRSS2	Tr1	-0.196118	4.7836e-05	0.000316675
LUAD	CCDC22	Bcell	0.168125	5.0103e-05	0.000282048
LUAD	RAB7A	CD4_naive	-0.1542	0.000203202	0.00461631
LUAD	TMPRSS2	CD4_naive	0.15767	0.000144904	0.00366147
LUAD	ACE2	CD4_T	0.172228	3.2445e-05	7.6492e-05
LUAD	ATP6V1A	CD4_T	-0.172829	3.0418e-05	7.2076e-05
LUAD	CCDC22	CD4_T	0.133714	0.00129705	0.00244827
LUAD	RAB7A	CD4_T	-0.25299	7.31847e-10	3.01996e-09
LUAD	TMPRSS2	CD4_T	0.391898	1.38547e-22	2.42342e-21
LUAD	ATP6V1A	CD8_naive	-0.142314	0.000613539	0.00216334
LUAD	NPC1	CD8_naive	-0.20128	1.11515e-06	8.49083e-06
LUAD	RAB7A	CD8_naive	-0.278086	1.09051e-11	2.75205e-10
LUAD	TMPRSS2	CD8_naive	0.186487	6.62015e-06	4.0655e-05
LUAD	CCDC22	CD8_T	0.179967	1.3905e-05	9.9314e-05
LUAD	NPC1	CD8_T	-0.128362	0.00202344	0.00712398
LUAD	TMPRSS2	CD8_T	-0.156134	0.000168446	0.000856226
LUAD	PIK3C3	Central_memory	0.176398	2.0646e-05	0.000134094
LUAD	TMPRSS2	Central_memory	-0.124134	0.00284242	0.00930604
LUAD	ACE2	Cytotoxic	-0.17496	2.4159e-05	0.000126685
LUAD	ATP6V1A	Cytotoxic	0.143104	0.000571541	0.00211956
LUAD	NPC1	Cytotoxic	0.205684	6.3907e-07	4.56124e-06
LUAD	RAB7A	Cytotoxic	0.217793	1.29772e-07	1.05581e-06
LUAD	TMPRSS2	Cytotoxic	-0.237906	7.44616e-09	7.51471e-08
LUAD	ATP6V1A	DC	0.155894	0.000172437	0.000818388
LUAD	NPC1	DC	0.199874	1.3285e-06	1.1469e-05
LUAD	RAB7A	DC	0.197187	1.85036e-06	1.5321e-05
LUAD	NPC1	Effector_memory	-0.148038	0.000364043	0.000858362
LUAD	TMPRSS2	Effector_memory	-0.248613	1.45776e-09	7.26092e-09
LUAD	TMPRSS2	Exhausted	-0.420961	3.82672e-26	2.18112e-24
LUAD	ACE2	Gamma_delta	-0.152299	0.000243824	0.000866118
LUAD	ATP6V1A	iTreg	0.187432	5.93229e-06	2.6849e-05
LUAD	NPC1	iTreg	0.158212	0.000137358	0.000465431
LUAD	PIK3C3	iTreg	0.18203	1.1026e-05	4.6966e-05
LUAD	TMPRSS2	iTreg	-0.254738	5.53803e-10	5.48418e-09
LUAD	ATP6V1A	Macrophage	0.190721	4.03158e-06	1.5804e-05
LUAD	NPC1	Macrophage	0.396521	3.96948e-23	1.31202e-21
LUAD	RAB7A	Macrophage	0.300844	1.62949e-13	2.07308e-12
LUAD	ACE2	MAIT	0.15372	0.000212804	0.000470054
LUAD	RAB7A	MAIT	0.141617	0.00065292	0.00133682
LUAD	TMPRSS2	MAIT	0.216017	1.64913e-07	5.62504e-07
LUAD	NPC1	Monocyte	0.14235	0.000611551	0.00305123
LUAD	TMPRSS2	Monocyte	-0.146636	0.000414445	0.00220792
LUAD	NPC1	NK	0.158766	0.000130026	0.000347457
LUAD	RAB7A	NK	0.136506	0.00102193	0.00232725
LUAD	NPC1	NKT	0.195396	2.30175e-06	6.0193e-06
LUAD	RAB7A	NKT	0.132557	0.00142999	0.00267256
LUAD	TMPRSS2	NKT	0.278222	1.06467e-11	4.81199e-11
LUAD	NPC1	nTreg	-0.159071	0.00012615	0.000243735
LUAD	TMPRSS2	nTreg	-0.504003	1.95239e-38	7.0578e-37
LUAD	TMPRSS2	Tfh	0.250654	1.05892e-09	5.48969e-09
LUAD	ATP6V1A	Th1	0.128642	0.00197762	0.00514283
LUAD	TMPRSS2	Th1	-0.435206	5.09633e-28	6.23461e-26
LUAD	ACE2	Th17	0.265482	9.52802e-11	1.00242e-09
LUAD	NPC1	Th17	-0.177842	1.7611e-05	7.803e-05
LUAD	RAB7A	Th17	-0.171212	3.6166e-05	0.000150072
LUAD	TMPRSS2	Th17	0.299913	1.94996e-13	2.89151e-12
LUAD	TMPRSS2	Th2	0.286761	2.29659e-12	3.53618e-11
LUAD	RAB7A	Tr1	-0.180029	1.3809e-05	0.000102571
LUSC	ATP6AP1	Bcell	-0.161084	0.000140208	0.00130355
LUSC	ACE2	CD4_T	-0.122955	0.00374981	0.00590191
LUSC	NPC1	CD4_T	-0.123154	0.00369347	0.00582006
LUSC	RAB7A	CD4_T	-0.174195	3.75e-05	7.3288e-05
LUSC	TMPRSS2	CD4_T	0.387745	2.5628e-21	2.31527e-20
LUSC	TMPRSS2	CD8_naive	-0.210283	5.9065e-07	2.23684e-06
LUSC	CCDC22	CD8_T	0.154464	0.000262891	0.00204754
LUSC	NPC1	CD8_T	-0.166559	8.1814e-05	0.000776445
LUSC	ATP6V1A	Central_memory	0.238045	1.41143e-08	2.18337e-07
LUSC	PIK3C3	Central_memory	0.191073	5.92737e-06	5.6924e-05
LUSC	RAB7A	Cytotoxic	-0.18465	1.22e-05	3.1995e-05
LUSC	TMPRSS2	Cytotoxic	0.261	4.43855e-10	2.15031e-09
LUSC	ATP6V1A	DC	0.213706	3.82508e-07	3.71605e-06
LUSC	ATP6AP1	Effector_memory	-0.247	3.81328e-09	1.54794e-08
LUSC	RAB7A	Effector_memory	0.192177	5.2229e-06	1.4226e-05
LUSC	TMPRSS2	Effector_memory	-0.320795	1.0018e-14	8.31802e-14
LUSC	ATP6AP1	Exhausted	-0.159187	0.00016831	0.000985359
LUSC	ATP6V1A	Exhausted	0.18438	1.2568e-05	0.000104914
LUSC	TMPRSS2	Exhausted	-0.150007	0.000395844	0.00202247
LUSC	ATP6AP1	Gamma_delta	0.144449	0.0006493	0.00172035
LUSC	CCDC22	Gamma_delta	0.127696	0.00260252	0.00600192
LUSC	NPC1	Gamma_delta	-0.121473	0.00419278	0.00919486
LUSC	RAB7A	Gamma_delta	-0.17902	2.2512e-05	8.2014e-05
LUSC	TMPRSS2	Gamma_delta	0.219215	1.87237e-07	1.09331e-06
LUSC	ATP6AP1	iTreg	-0.152198	0.000324162	0.00150032
LUSC	ATP6V1A	iTreg	0.213403	3.97621e-07	4.05896e-06
LUSC	PIK3C3	iTreg	0.168255	6.8997e-05	0.000396813
LUSC	ATP6AP1	Macrophage	0.125485	0.00309034	0.00515355
LUSC	ATP6V1A	Macrophage	0.187195	9.19146e-06	2.1178e-05
LUSC	NPC1	Macrophage	0.138882	0.00104767	0.00186745
LUSC	TMPRSS2	Macrophage	0.311984	5.69019e-14	3.11713e-13
LUSC	ATP6AP1	MAIT	0.127933	0.0025546	0.00515287
LUSC	TMPRSS2	MAIT	0.246821	3.91641e-09	2.37011e-08
LUSC	NPC1	Neutrophil	0.151774	0.000337001	0.00152363
LUSC	NPC1	NK	0.122117	0.00399468	0.00664788
LUSC	RAB7A	NK	-0.131418	0.00193723	0.00336771
LUSC	TMPRSS2	NK	0.302206	3.65831e-13	2.09836e-12
LUSC	ATP6AP1	NKT	0.222674	1.18414e-07	3.71787e-07
LUSC	RAB7A	NKT	-0.118176	0.00535259	0.0091867
LUSC	TMPRSS2	NKT	0.35428	7.94091e-18	8.82275e-17
LUSC	ATP6AP1	nTreg	-0.190628	6.23627e-06	1.9375e-05
LUSC	ATP6V1A	nTreg	0.158845	0.000173901	0.000429836
LUSC	RAB7A	nTreg	0.146238	0.000554733	0.00125317
LUSC	TMPRSS2	nTreg	-0.331852	1.0433e-15	1.94446e-14
LUSC	RAB7A	Tfh	-0.150751	0.000369993	0.000666299
LUSC	TMPRSS2	Tfh	0.463541	7.33935e-31	1.05651e-29
LUSC	ATP6AP1	Th1	-0.148304	0.000461482	0.00298377
LUSC	ATP6V1A	Th1	0.170138	5.6999e-05	0.000524362
LUSC	ATP6V1A	Th17	-0.156298	0.000221423	0.00108711
LUSC	PIK3C3	Th17	-0.140042	0.000949622	0.00376145
LUSC	TMPRSS2	Th17	0.22982	4.48763e-08	7.26621e-07
LUSC	NPC1	Th2	0.222359	1.23499e-07	2.25984e-06
LUSC	RAB7A	Th2	0.172826	4.3239e-05	0.000299219
LUSC	TMPRSS2	Th2	-0.148681	0.000446132	0.0021346
LUSC	ATP6AP1	Tr1	-0.150318	0.000384826	0.00234156
LUSC	ATP6V1A	Tr1	0.142817	0.000748341	0.00409835
MESO	CCDC22	Cytotoxic	0.419084	5.3441e-05	0.0011026
MESO	ATP6AP1	Macrophage	0.381005	0.00027188	0.00689432
MESO	CCDC22	Macrophage	0.436024	2.4278e-05	0.00123872
MESO	CCDC22	NK	0.410076	7.9942e-05	0.00374221
MESO	ACE2	nTreg	-0.40743	8.9786e-05	0.00669953
MESO	NPC1	nTreg	0.43572	2.4633e-05	0.00364865
MESO	ATP6AP1	Th17	-0.375353	0.000340528	0.00428858
MESO	CCDC22	Th17	-0.369237	0.000432469	0.00508689
OV	RAB7A	CD4_T	-0.17062	0.00261967	0.00923887
OV	ACE2	CD8_naive	-0.245911	1.2281e-05	6.8794e-05
OV	ATP6AP1	CD8_naive	-0.322109	6.85806e-09	8.15687e-08
OV	CCDC22	CD8_naive	-0.168025	0.00304916	0.00848674
OV	NPC1	CD8_naive	-0.306157	3.96532e-08	4.00991e-07
OV	ATP6AP1	Central_memory	0.189367	0.000821034	0.00405222
OV	NPC1	Central_memory	0.232202	3.7613e-05	0.000283771
OV	TMPRSS2	Central_memory	-0.224327	6.9454e-05	0.000483025
OV	ATP6AP1	Cytotoxic	0.200442	0.000392295	0.00197606
OV	NPC1	Cytotoxic	0.261186	3.26106e-06	3.0615e-05
OV	NPC1	DC	0.189695	0.000803772	0.0075318
OV	ACE2	Effector_memory	0.208948	0.000216451	0.00141939
OV	TMPRSS2	Effector_memory	-0.17511	0.00200441	0.00857266
OV	ATP6AP1	Exhausted	0.301039	6.81342e-08	1.05839e-06
OV	CCDC22	Exhausted	0.211563	0.000179415	0.00098828
OV	NPC1	Exhausted	0.23125	4.0555e-05	0.000281987
OV	ATP6AP1	Gamma_delta	0.212506	0.000167585	0.00259906
OV	CCDC22	Gamma_delta	0.210474	0.000194054	0.00288891
OV	ATP6AP1	iTreg	0.187461	0.000928573	0.00563239
OV	NPC1	iTreg	0.26578	2.15247e-06	3.0127e-05
OV	ATP6AP1	Macrophage	0.233318	3.4423e-05	0.000207104
OV	NPC1	Macrophage	0.27582	8.45025e-07	8.21789e-06
OV	ACE2	Monocyte	-0.220541	9.2566e-05	0.00155048
OV	ATP6AP1	Neutrophil	-0.250533	8.29564e-06	5.3576e-05
OV	NPC1	Neutrophil	-0.193143	0.00064117	0.00241953
OV	RAB7A	Neutrophil	-0.16708	0.00322092	0.00980852
OV	ATP6AP1	NKT	0.226588	5.8367e-05	0.00796218
OV	NPC1	nTreg	0.248523	9.84869e-06	0.00055048
OV	ATP6AP1	Tfh	0.219777	9.8039e-05	0.000545887
OV	NPC1	Tfh	0.226833	5.7273e-05	0.000342321
OV	TMPRSS2	Tfh	-0.220703	9.1451e-05	0.000512968
OV	ACE2	Th1	0.178707	0.00161001	0.00788415
OV	ATP6AP1	Th1	0.200025	0.000403656	0.00253192
OV	CCDC22	Th1	0.194071	0.00060292	0.00352489
OV	NPC1	Th1	0.238708	2.2296e-05	0.000221083
OV	TMPRSS2	Th1	-0.186964	0.000958696	0.00517768
OV	NPC1	Th17	-0.211547	0.000179628	0.00156765
OV	ATP6AP1	Tr1	-0.197312	0.00048532	0.00718238
PAAD	ACE2	CD4_T	0.312956	1.6073e-05	6.508e-05
PAAD	PIK3C3	CD4_T	0.29481	5.0955e-05	0.000183739
PAAD	RAB7A	CD4_T	-0.277723	0.00014102	0.000459472
PAAD	TMPRSS2	CD4_T	-0.256574	0.000454972	0.00132769
PAAD	PIK3C3	CD8_naive	-0.275234	0.000162673	0.00623696
PAAD	CCDC22	CD8_T	0.227029	0.00199745	0.00967522
PAAD	NPC1	CD8_T	-0.285183	9.1147e-05	0.000773997
PAAD	PIK3C3	CD8_T	0.244634	0.00084527	0.00480666
PAAD	ACE2	Central_memory	0.237439	0.00121043	0.00434425
PAAD	ATP6AP1	Central_memory	-0.223927	0.0023093	0.00759369
PAAD	ATP6V1A	Central_memory	0.303655	2.9315e-05	0.000172303
PAAD	CCDC22	Central_memory	-0.284605	9.4324e-05	0.000475364
PAAD	PIK3C3	Central_memory	0.267635	0.000249529	0.00109074
PAAD	PIK3C3	Cytotoxic	0.427712	1.55036e-09	3.57335e-08
PAAD	TMPRSS2	Cytotoxic	-0.227918	0.00191547	0.00797593
PAAD	ATP6V1A	DC	0.253793	0.000526974	0.00382186
PAAD	NPC1	DC	0.278425	0.000135415	0.00128805
PAAD	RAB7A	DC	0.400552	1.92659e-08	8.51674e-07
PAAD	ACE2	Gamma_delta	0.270134	0.000217081	0.00103639
PAAD	NPC1	Gamma_delta	-0.242513	0.000940699	0.00356606
PAAD	PIK3C3	Gamma_delta	0.40851	9.42304e-09	2.30795e-07
PAAD	RAB7A	Gamma_delta	-0.296137	4.6955e-05	0.000284715
PAAD	TMPRSS2	Gamma_delta	-0.282455	0.000107074	0.0005737
PAAD	ATP6V1A	iTreg	0.363626	4.20102e-07	2.99342e-06
PAAD	CCDC22	iTreg	-0.215377	0.00341104	0.00890247
PAAD	NPC1	iTreg	0.259024	0.000399176	0.00132883
PAAD	PIK3C3	iTreg	0.419413	3.42929e-09	4.28651e-08
PAAD	ATP6V1A	Macrophage	0.364789	3.83426e-07	6.85593e-06
PAAD	RAB7A	Macrophage	0.408789	9.18633e-09	2.39722e-07
PAAD	ACE2	MAIT	0.429849	1.2593e-09	2.24768e-08
PAAD	PIK3C3	MAIT	0.249652	0.000653878	0.00256369
PAAD	ACE2	Monocyte	-0.281286	0.000114665	0.000617857
PAAD	NPC1	Monocyte	0.343638	1.91079e-06	1.9357e-05
PAAD	PIK3C3	Monocyte	-0.303283	3.0015e-05	0.000199536
PAAD	RAB7A	Monocyte	0.412675	6.43201e-09	1.59298e-07
PAAD	PIK3C3	Neutrophil	-0.352101	1.01898e-06	7.61163e-06
PAAD	TMPRSS2	Neutrophil	0.228571	0.00185716	0.0060323
PAAD	NPC1	NK	-0.278532	0.00013458	0.000791668
PAAD	PIK3C3	NK	0.389436	5.07254e-08	8.17552e-07
PAAD	ACE2	NKT	0.331448	4.57804e-06	0.000633837
PAAD	NPC1	nTreg	0.258901	0.000401835	0.00229028
PAAD	TMPRSS2	nTreg	0.335199	3.51263e-06	5.1991e-05
PAAD	ACE2	Tfh	0.304818	2.7223e-05	0.000151224
PAAD	PIK3C3	Tfh	0.329193	5.35962e-06	3.55e-05
PAAD	PIK3C3	Th17	-0.32823	5.73034e-06	6.4183e-05
PAAD	TMPRSS2	Th17	0.269265	0.000227899	0.00142836
PAAD	ATP6V1A	Tr1	0.325643	6.85135e-06	5.1643e-05
PAAD	PIK3C3	Tr1	0.230888	0.00166318	0.00582585
PCPG	RAB7A	CD4_T	-0.236107	0.00114117	0.00903814
PCPG	RAB7A	CD8_naive	0.230648	0.001494	0.00698049
PCPG	NPC1	Central_memory	0.295891	3.9298e-05	0.00023232
PCPG	PIK3C3	Central_memory	0.318932	8.63444e-06	6.1269e-05
PCPG	RAB7A	Central_memory	-0.274746	0.000141574	0.000714081
PCPG	NPC1	Macrophage	0.24106	0.000888989	0.00531551
PCPG	ATP6AP1	nTreg	0.281947	9.2556e-05	0.000700299
PCPG	CCDC22	Th1	0.269682	0.000189577	0.00180692
PCPG	ATP6V1A	Th17	0.255236	0.000422729	0.0059358
PCPG	NPC1	Th17	0.292729	4.7911e-05	0.00122459
PCPG	RAB7A	Th17	0.318742	8.74729e-06	0.000349733
PRAD	TMPRSS2	Bcell	-0.148539	0.000474012	0.00619205
PRAD	ATP6V1A	CD4_naive	0.288239	5.53235e-12	1.15937e-10
PRAD	CCDC22	CD4_naive	-0.137507	0.00122563	0.00314618
PRAD	PIK3C3	CD4_naive	0.270102	1.19381e-10	1.63544e-09
PRAD	ACE2	CD4_T	0.26038	5.65326e-10	2.32815e-09
PRAD	ATP6AP1	CD4_T	-0.357347	5.2113e-18	4.40419e-17
PRAD	ATP6V1A	CD4_T	-0.250518	2.56813e-09	9.84392e-09
PRAD	CCDC22	CD4_T	-0.236272	2.04608e-08	7.14136e-08
PRAD	NPC1	CD4_T	0.164587	0.000105495	0.000238486
PRAD	TMPRSS2	CD4_T	-0.185564	1.1865e-05	3.0377e-05
PRAD	ATP6V1A	CD8_T	-0.211644	5.46974e-07	3.50975e-06
PRAD	CCDC22	CD8_T	0.137073	0.00127053	0.00354193
PRAD	NPC1	CD8_T	-0.193912	4.63125e-06	2.3685e-05
PRAD	PIK3C3	CD8_T	-0.147233	0.000532271	0.00162421
PRAD	ACE2	Central_memory	0.144897	0.000653439	0.00121079
PRAD	ATP6AP1	Central_memory	-0.265441	2.53595e-10	8.09995e-10
PRAD	ATP6V1A	Central_memory	0.33582	5.77354e-16	2.85439e-15
PRAD	CCDC22	Central_memory	-0.315597	3.47895e-14	1.48885e-13
PRAD	NPC1	Central_memory	0.35538	8.13434e-18	4.65876e-17
PRAD	PIK3C3	Central_memory	0.351934	1.76172e-17	9.80754e-17
PRAD	ACE2	Cytotoxic	0.260158	5.853e-10	4.1462e-09
PRAD	ATP6AP1	Cytotoxic	-0.210536	6.28575e-07	3.05353e-06
PRAD	ATP6V1A	Cytotoxic	-0.245162	5.69018e-09	3.60971e-08
PRAD	ATP6V1A	DC	0.318357	2.02458e-14	5.29102e-13
PRAD	NPC1	DC	0.186764	1.039e-05	4.5762e-05
PRAD	RAB7A	DC	0.213862	4.13158e-07	2.47194e-06
PRAD	ATP6AP1	Effector_memory	0.234456	2.64093e-08	5.30218e-07
PRAD	CCDC22	Effector_memory	0.155415	0.000253439	0.00114278
PRAD	NPC1	Effector_memory	-0.154387	0.000278775	0.0012404
PRAD	TMPRSS2	Effector_memory	0.140965	0.000916513	0.00332957
PRAD	ACE2	Exhausted	0.175585	3.4629e-05	0.00019788
PRAD	ATP6V1A	Exhausted	-0.169464	6.492e-05	0.000342259
PRAD	RAB7A	Exhausted	-0.184322	1.36e-05	8.7938e-05
PRAD	ACE2	Gamma_delta	0.225978	8.45894e-08	7.07152e-07
PRAD	ATP6V1A	Gamma_delta	-0.288681	5.11832e-12	1.73033e-10
PRAD	PIK3C3	Gamma_delta	-0.212195	5.10334e-07	3.41077e-06
PRAD	RAB7A	Gamma_delta	-0.137912	0.00118499	0.00327081
PRAD	ATP6AP1	iTreg	-0.28064	2.05911e-11	1.1378e-10
PRAD	ATP6V1A	iTreg	0.187006	1.0115e-05	2.7966e-05
PRAD	CCDC22	iTreg	-0.279412	2.5371e-11	1.38554e-10
PRAD	NPC1	iTreg	0.298201	9.29077e-13	6.04848e-12
PRAD	PIK3C3	iTreg	0.232907	3.27789e-08	1.22697e-07
PRAD	ATP6V1A	Macrophage	0.153019	0.000316171	0.00141139
PRAD	ACE2	MAIT	0.16758	7.844e-05	0.000461206
PRAD	RAB7A	MAIT	0.162636	0.000127616	0.000696739
PRAD	ACE2	Monocyte	-0.303769	3.32466e-13	5.01996e-12
PRAD	ATP6V1A	Monocyte	0.168442	7.1954e-05	0.00026789
PRAD	ACE2	Neutrophil	-0.314113	4.64416e-14	2.66744e-13
PRAD	ATP6AP1	Neutrophil	0.324168	6.35861e-15	3.87239e-14
PRAD	ATP6V1A	Neutrophil	0.242856	7.96868e-09	3.01254e-08
PRAD	CCDC22	Neutrophil	0.209925	6.78414e-07	2.11973e-06
PRAD	TMPRSS2	Neutrophil	0.189297	7.82969e-06	2.1638e-05
PRAD	ACE2	NK	0.368939	3.54218e-19	2.26207e-18
PRAD	ATP6AP1	NK	-0.265109	2.67435e-10	8.99521e-10
PRAD	ATP6V1A	NK	-0.439227	2.40739e-27	2.65686e-26
PRAD	CCDC22	NK	-0.138782	0.00110188	0.0019932
PRAD	PIK3C3	NK	-0.130986	0.00208278	0.00364107
PRAD	TMPRSS2	NK	-0.211694	5.43582e-07	1.36845e-06
PRAD	ACE2	NKT	0.15636	0.000232066	0.000467881
PRAD	ATP6AP1	NKT	-0.19915	2.5127e-06	6.30513e-06
PRAD	ATP6V1A	NKT	-0.423673	2.28829e-25	2.54357e-24
PRAD	PIK3C3	NKT	-0.121614	0.00428708	0.0073363
PRAD	TMPRSS2	NKT	-0.17143	5.3178e-05	0.000115188
PRAD	ATP6V1A	nTreg	0.310648	9.05747e-14	1.23492e-12
PRAD	CCDC22	nTreg	-0.133233	0.00173949	0.0037293
PRAD	PIK3C3	nTreg	0.17024	6.002e-05	0.000166559
PRAD	ACE2	Tfh	0.269662	1.28255e-10	9.78195e-10
PRAD	ATP6AP1	Tfh	-0.237558	1.70557e-08	1.02136e-07
PRAD	ATP6V1A	Tfh	-0.187958	9.09763e-06	3.6465e-05
PRAD	CCDC22	Tfh	-0.138987	0.00108309	0.00294187
PRAD	ACE2	Th1	0.133482	0.00170482	0.00972277
PRAD	ACE2	Th17	-0.296434	1.2816e-12	9.30164e-12
PRAD	ATP6AP1	Th17	0.284362	1.08721e-11	7.19448e-11
PRAD	ATP6V1A	Th17	0.238167	1.56429e-08	7.31614e-08
PRAD	CCDC22	Th17	0.149163	0.000448297	0.0011109
PRAD	TMPRSS2	Th17	0.305477	2.41485e-13	1.89575e-12
PRAD	ATP6V1A	Th2	-0.130294	0.00220031	0.00662629
PRAD	PIK3C3	Th2	-0.143899	0.000712595	0.00248112
PRAD	RAB7A	Th2	0.203517	1.49051e-06	1.0905e-05
READ	TMPRSS2	Bcell	0.34462	0.000318256	0.00484967
READ	ACE2	CD4_T	-0.292738	0.00244195	0.00870698
READ	CCDC22	CD4_T	-0.312152	0.0011881	0.00475336
READ	PIK3C3	CD4_T	0.359104	0.000168585	0.000890885
READ	PIK3C3	Cytotoxic	0.373118	8.8514e-05	0.0011593
READ	TMPRSS2	Gamma_delta	-0.334334	0.000490723	0.0087454
READ	NPC1	iTreg	0.364831	0.000130025	0.00244279
READ	NPC1	Macrophage	0.319738	0.000884656	0.00581842
READ	PIK3C3	Macrophage	0.418763	8.7574e-06	0.000101992
READ	ATP6AP1	MAIT	-0.308263	0.00137798	0.0094106
READ	TMPRSS2	MAIT	0.338116	0.00041922	0.00384614
READ	PIK3C3	Neutrophil	-0.333847	0.000500703	0.00291625
READ	CCDC22	nTreg	0.319652	0.00088765	0.00524734
READ	CCDC22	Th2	-0.33337	0.000510658	0.00275363
READ	PIK3C3	Th2	0.3555	0.000198026	0.0013059
READ	NPC1	Tr1	0.36826	0.000111035	0.00359697
SARC	ACE2	Bcell	0.299062	7.07392e-07	8.2621e-05
SARC	ATP6V1A	Bcell	-0.228276	0.000178175	0.00339597
SARC	RAB7A	Bcell	-0.206741	0.000708576	0.00859312
SARC	ATP6AP1	CD4_naive	-0.352424	3.62795e-09	6.42698e-08
SARC	CCDC22	CD4_naive	-0.187399	0.00218837	0.00683066
SARC	PIK3C3	CD4_naive	0.262586	1.4869e-05	9.1112e-05
SARC	RAB7A	CD4_naive	-0.3496	4.92148e-09	8.42861e-08
SARC	ACE2	CD4_T	0.219381	0.000320278	0.00131737
SARC	ATP6AP1	CD4_T	-0.208978	0.000617706	0.00233473
SARC	ATP6V1A	CD4_T	-0.181052	0.0030978	0.00929247
SARC	CCDC22	CD8_naive	-0.282921	2.87146e-06	2.6412e-05
SARC	NPC1	CD8_naive	-0.196008	0.00134192	0.00531714
SARC	RAB7A	CD8_naive	-0.18338	0.00273048	0.00964528
SARC	CCDC22	CD8_T	0.239951	7.9652e-05	0.000958165
SARC	ATP6AP1	Central_memory	-0.201042	0.000998611	0.00456038
SARC	ATP6AP1	Cytotoxic	0.386715	6.98565e-11	1.05198e-09
SARC	CCDC22	Cytotoxic	0.288852	1.73326e-06	1.0661e-05
SARC	PIK3C3	Cytotoxic	-0.20678	0.000706877	0.00221156
SARC	RAB7A	Cytotoxic	0.319257	1.0829e-07	8.85764e-07
SARC	ACE2	DC	-0.329271	4.05068e-08	4.0007e-07
SARC	ATP6AP1	DC	0.294034	1.10462e-06	7.43157e-06
SARC	ATP6V1A	DC	0.253656	2.9377e-05	0.000133611
SARC	NPC1	DC	0.335571	2.14236e-08	2.26039e-07
SARC	RAB7A	DC	0.327731	4.7232e-08	4.60157e-07
SARC	NPC1	Effector_memory	0.259516	1.8843e-05	0.00258619
SARC	ATP6AP1	Exhausted	0.316419	1.42186e-07	1.17983e-06
SARC	ATP6V1A	Exhausted	0.237038	9.7745e-05	0.000394298
SARC	CCDC22	Exhausted	0.243861	6.0276e-05	0.000255062
SARC	PIK3C3	Exhausted	-0.24602	5.1573e-05	0.000222088
SARC	RAB7A	Exhausted	0.3498	4.81717e-09	5.56481e-08
SARC	CCDC22	Gamma_delta	0.278175	4.26518e-06	0.000163213
SARC	ACE2	Macrophage	-0.310608	2.4611e-07	8.72438e-07
SARC	ATP6AP1	Macrophage	0.548076	3.53016e-22	8.32364e-21
SARC	ATP6V1A	Macrophage	0.275667	5.24171e-06	1.5332e-05
SARC	CCDC22	Macrophage	0.283975	2.62715e-06	8.02445e-06
SARC	PIK3C3	Macrophage	-0.277518	4.50254e-06	1.3286e-05
SARC	RAB7A	Macrophage	0.491152	1.69729e-17	2.27921e-16
SARC	ATP6AP1	MAIT	0.244588	5.7199e-05	0.00107491
SARC	ATP6AP1	Monocyte	0.211274	0.000535772	0.00237754
SARC	ATP6AP1	Neutrophil	-0.199682	0.00108234	0.00496416
SARC	CCDC22	Neutrophil	-0.202385	0.000921781	0.00432655
SARC	PIK3C3	Neutrophil	0.241884	6.944e-05	0.000478221
SARC	RAB7A	Neutrophil	-0.216676	0.000381082	0.00206349
SARC	CCDC22	NK	0.264953	1.2362e-05	8.9361e-05
SARC	PIK3C3	NK	-0.241705	7.033e-05	0.000402409
SARC	ATP6V1A	NKT	-0.286391	2.14012e-06	4.0218e-05
SARC	ATP6V1A	nTreg	0.198717	0.00114565	0.00727171
SARC	CCDC22	Tfh	0.240949	7.4214e-05	0.000445717
SARC	RAB7A	Tfh	0.243348	6.2537e-05	0.000383721
SARC	CCDC22	Th1	0.257973	2.1202e-05	0.000187048
SARC	RAB7A	Th1	0.25387	2.891e-05	0.000243003
SARC	CCDC22	Th17	-0.321238	8.94055e-08	3.9474e-06
SKCM	CCDC22	Bcell	0.219614	1.3807e-06	2.4793e-05
SKCM	ACE2	CD4_naive	0.168059	0.00023747	0.00211837
SKCM	ATP6AP1	CD4_naive	-0.191902	2.5977e-05	0.000395148
SKCM	CCDC22	CD4_naive	-0.169394	0.000211357	0.00194371
SKCM	NPC1	CD4_T	-0.19287	2.3604e-05	8.6363e-05
SKCM	RAB7A	CD4_T	-0.220003	1.32116e-06	6.02029e-06
SKCM	ACE2	CD8_naive	0.138471	0.00251657	0.00958815
SKCM	CCDC22	CD8_naive	-0.252991	2.3428e-08	3.13632e-07
SKCM	TMPRSS2	CD8_naive	0.138428	0.00252456	0.0096113
SKCM	CCDC22	CD8_T	0.343905	1.32081e-14	1.9645e-13
SKCM	NPC1	CD8_T	-0.138492	0.00251272	0.00755395
SKCM	PIK3C3	CD8_T	-0.223665	8.69291e-07	5.72143e-06
SKCM	ATP6AP1	Central_memory	-0.140447	0.0021776	0.00593393
SKCM	ATP6V1A	Central_memory	0.254018	2.04664e-08	1.67108e-07
SKCM	CCDC22	Central_memory	0.136294	0.00294535	0.00776081
SKCM	CCDC22	Cytotoxic	0.285952	2.26664e-10	2.3214e-09
SKCM	PIK3C3	Cytotoxic	-0.184654	5.2455e-05	0.000239825
SKCM	ACE2	DC	-0.187954	3.8218e-05	0.000268704
SKCM	ATP6AP1	DC	0.226141	6.52387e-07	8.98123e-06
SKCM	NPC1	DC	0.221993	1.05329e-06	1.3576e-05
SKCM	TMPRSS2	DC	-0.166905	0.000262424	0.00135696
SKCM	ATP6V1A	Effector_memory	0.194109	2.0865e-05	0.000182161
SKCM	NPC1	Effector_memory	0.143872	0.00168722	0.00714799
SKCM	RAB7A	Effector_memory	0.219867	1.34173e-06	1.8094e-05
SKCM	ACE2	Exhausted	-0.146117	0.00142304	0.00592879
SKCM	CCDC22	Exhausted	0.190411	3.0083e-05	0.000206664
SKCM	ACE2	Gamma_delta	-0.139499	0.0023347	0.0058112
SKCM	ATP6AP1	Gamma_delta	0.223985	8.37784e-07	4.16591e-06
SKCM	ATP6V1A	Gamma_delta	-0.148547	0.00118041	0.00314493
SKCM	CCDC22	Gamma_delta	0.366519	1.61928e-16	4.72248e-15
SKCM	PIK3C3	Gamma_delta	-0.256198	1.53321e-08	1.06529e-07
SKCM	ATP6AP1	iTreg	-0.273334	1.4414e-09	7.60394e-09
SKCM	ATP6V1A	iTreg	0.204801	6.96411e-06	2.1689e-05
SKCM	PIK3C3	iTreg	0.19957	1.2e-05	3.6018e-05
SKCM	RAB7A	iTreg	-0.196698	1.6083e-05	4.7295e-05
SKCM	ACE2	Macrophage	-0.221023	1.17664e-06	1.4087e-05
SKCM	TMPRSS2	Macrophage	-0.142288	0.00189986	0.0081087
SKCM	ACE2	MAIT	0.171138	0.000181296	0.000866755
SKCM	ATP6V1A	MAIT	-0.137085	0.0027824	0.0093871
SKCM	NPC1	MAIT	-0.204516	7.17627e-06	4.9983e-05
SKCM	RAB7A	MAIT	-0.230794	3.76983e-07	3.53646e-06
SKCM	TMPRSS2	MAIT	0.157578	0.000574894	0.00238824
SKCM	ATP6AP1	Monocyte	-0.142615	0.00185406	0.00698585
SKCM	CCDC22	Monocyte	-0.252096	2.63436e-08	3.18693e-07
SKCM	PIK3C3	Monocyte	0.144474	0.00161224	0.00619512
SKCM	RAB7A	Monocyte	-0.148375	0.00119629	0.00479325
SKCM	CCDC22	Neutrophil	-0.21042	3.82064e-06	1.7975e-05
SKCM	NPC1	Neutrophil	0.164219	0.000330352	0.00111303
SKCM	PIK3C3	Neutrophil	0.135084	0.00321146	0.00864216
SKCM	ATP6AP1	NK	0.152188	0.00088734	0.00281322
SKCM	CCDC22	NK	0.274731	1.17977e-09	1.13157e-08
SKCM	PIK3C3	NK	-0.298301	3.38319e-11	3.93869e-10
SKCM	ACE2	NKT	0.144287	0.00163515	0.00835624
SKCM	ACE2	nTreg	-0.136105	0.00298566	0.00876335
SKCM	ATP6V1A	nTreg	0.2767	8.88065e-10	2.55656e-08
SKCM	NPC1	nTreg	0.258735	1.09194e-08	2.08172e-07
SKCM	PIK3C3	nTreg	0.260456	8.65527e-09	1.72197e-07
SKCM	RAB7A	nTreg	0.136463	0.00290976	0.00856685
SKCM	CCDC22	Tfh	0.277707	7.67266e-10	6.63687e-09
SKCM	NPC1	Tfh	-0.145977	0.00143831	0.00466346
SKCM	PIK3C3	Tfh	-0.174531	0.000133922	0.000555422
SKCM	ACE2	Th17	0.258973	1.05744e-08	1.95295e-07
SKCM	CCDC22	Th17	-0.316129	1.84212e-12	6.68152e-11
SKCM	TMPRSS2	Th17	0.19395	2.1197e-05	0.000152668
SKCM	PIK3C3	Th2	-0.211578	3.3691e-06	4.721e-05
STAD	ACE2	Bcell	0.169548	0.000302863	0.00111304
STAD	CCDC22	Bcell	0.252992	5.31045e-08	4.85823e-07
STAD	TMPRSS2	Bcell	0.183602	8.9548e-05	0.000381392
STAD	ATP6AP1	CD4_T	-0.296304	1.43016e-10	4.83535e-10
STAD	PIK3C3	CD4_T	0.191612	4.2884e-05	8.8546e-05
STAD	RAB7A	CD4_T	-0.146918	0.00177864	0.00308598
STAD	CCDC22	CD8_naive	-0.179255	0.000131835	0.000497287
STAD	TMPRSS2	CD8_naive	-0.214192	4.55369e-06	2.611e-05
STAD	ACE2	CD8_T	0.158934	0.000715264	0.00313107
STAD	ATP6V1A	CD8_T	-0.180853	0.000114476	0.000647896
STAD	CCDC22	CD8_T	0.299096	9.41986e-11	2.04357e-09
STAD	NPC1	CD8_T	-0.182094	0.000102507	0.000587911
STAD	PIK3C3	CD8_T	-0.147076	0.00175814	0.00671726
STAD	ATP6AP1	Central_memory	-0.177609	0.00015228	0.000935399
STAD	ATP6V1A	Central_memory	0.15006	0.00141051	0.00611604
STAD	PIK3C3	Central_memory	0.258531	2.63818e-08	4.38334e-07
STAD	CCDC22	Cytotoxic	0.162775	0.000527254	0.00230405
STAD	ATP6AP1	DC	0.205328	1.1314e-05	4.84e-05
STAD	ATP6V1A	DC	0.207793	8.81776e-06	3.8751e-05
STAD	NPC1	DC	0.182184	0.000101689	0.000346953
STAD	RAB7A	DC	0.142906	0.00237622	0.00573193
STAD	ATP6V1A	Effector_memory	0.149425	0.00147874	0.00453823
STAD	ATP6V1A	Exhausted	0.148939	0.00153291	0.00410446
STAD	ATP6V1A	Gamma_delta	-0.235771	4.21386e-07	5.30789e-06
STAD	CCDC22	Gamma_delta	0.212579	5.38918e-06	4.4771e-05
STAD	NPC1	Gamma_delta	-0.159732	0.000671717	0.00266335
STAD	ATP6V1A	iTreg	0.279313	1.64936e-09	2.12949e-08
STAD	NPC1	iTreg	0.350873	1.75288e-14	5.41307e-13
STAD	PIK3C3	iTreg	0.263846	1.32775e-08	1.43946e-07
STAD	ACE2	Macrophage	-0.146293	0.00186153	0.00652702
STAD	ATP6AP1	Macrophage	0.174812	0.000193977	0.000971764
STAD	ATP6V1A	Macrophage	0.144589	0.00210617	0.00724487
STAD	NPC1	Macrophage	0.143942	0.00220645	0.00753196
STAD	ATP6V1A	MAIT	-0.141239	0.00267453	0.00847123
STAD	NPC1	MAIT	-0.189279	5.3308e-05	0.000294774
STAD	TMPRSS2	MAIT	0.158714	0.000727726	0.00280915
STAD	ACE2	Monocyte	-0.160339	0.000640288	0.00239412
STAD	ATP6AP1	Monocyte	0.242849	1.8327e-07	1.85702e-06
STAD	ATP6V1A	Monocyte	0.249769	7.91821e-08	8.78245e-07
STAD	CCDC22	Monocyte	-0.153689	0.0010731	0.00375278
STAD	NPC1	Monocyte	0.170157	0.000287843	0.00120582
STAD	ATP6AP1	Neutrophil	0.148184	0.00162083	0.0037747
STAD	CCDC22	Neutrophil	-0.167718	0.000352529	0.000927771
STAD	ACE2	NK	0.176305	0.000170539	0.000645212
STAD	ATP6V1A	NK	-0.197425	2.4652e-05	0.000113719
STAD	ACE2	NKT	0.1874	6.34e-05	0.000240906
STAD	ATP6V1A	NKT	-0.397403	1.77789e-18	2.03588e-16
STAD	PIK3C3	NKT	-0.216309	3.64304e-06	1.8425e-05
STAD	ATP6V1A	nTreg	0.229912	8.23188e-07	2.4799e-06
STAD	NPC1	nTreg	0.139026	0.00312311	0.00587429
STAD	TMPRSS2	nTreg	0.176904	0.00016191	0.00036955
STAD	ACE2	Tfh	0.171005	0.00026807	0.000795799
STAD	ATP6V1A	Tfh	-0.164998	0.00044056	0.00124618
STAD	CCDC22	Tfh	0.229277	8.8416e-07	4.28144e-06
STAD	ATP6V1A	Th1	0.144052	0.00218911	0.00544079
STAD	CCDC22	Th17	-0.170898	0.000270478	0.00139382
STAD	ATP6AP1	Th2	-0.28134	1.24253e-09	9.01439e-09
STAD	ATP6V1A	Th2	-0.226348	1.22646e-06	5.54508e-06
STAD	TMPRSS2	Th2	-0.216433	3.59517e-06	1.4998e-05
STAD	NPC1	Tr1	0.139987	0.00292063	0.00847918
STAD	TMPRSS2	Tr1	0.17247	0.00023687	0.000937863
TGCT	ACE2	Bcell	-0.402978	1.83242e-07	5.78605e-07
TGCT	ATP6AP1	Bcell	-0.367561	2.35596e-06	6.43248e-06
TGCT	CCDC22	Bcell	-0.459491	1.60212e-09	6.64563e-09
TGCT	NPC1	Bcell	0.43282	1.67149e-08	6.0459e-08
TGCT	TMPRSS2	Bcell	-0.721251	2.44492e-26	3.57548e-24
TGCT	ACE2	CD8_naive	0.304477	0.000111319	0.00037534
TGCT	CCDC22	CD8_naive	0.286903	0.000282054	0.000864589
TGCT	NPC1	CD8_naive	-0.237417	0.00284243	0.00674021
TGCT	TMPRSS2	CD8_naive	0.419005	5.21279e-08	4.01531e-07
TGCT	ACE2	CD8_T	-0.249653	0.00167218	0.00406578
TGCT	NPC1	CD8_T	0.248751	0.00174044	0.00421825
TGCT	TMPRSS2	CD8_T	-0.557952	3.82602e-14	1.22451e-12
TGCT	ACE2	Central_memory	-0.249175	0.00170809	0.00312184
TGCT	ATP6AP1	Central_memory	-0.370736	1.89658e-06	5.22598e-06
TGCT	CCDC22	Central_memory	-0.563842	1.80279e-14	1.61679e-13
TGCT	NPC1	Central_memory	0.425252	3.13642e-08	1.11218e-07
TGCT	PIK3C3	Central_memory	0.368945	2.14403e-06	5.86104e-06
TGCT	TMPRSS2	Central_memory	-0.721038	2.56927e-26	2.53573e-24
TGCT	ACE2	Cytotoxic	-0.406464	1.40183e-07	4.66152e-07
TGCT	ATP6AP1	Cytotoxic	-0.287917	0.000267763	0.000569797
TGCT	CCDC22	Cytotoxic	-0.410442	1.02875e-07	3.46928e-07
TGCT	NPC1	Cytotoxic	0.502424	2.34272e-11	1.30851e-10
TGCT	TMPRSS2	Cytotoxic	-0.721011	2.58579e-26	2.94354e-24
TGCT	ATP6AP1	DC	0.453648	2.72496e-09	1.42545e-07
TGCT	ATP6V1A	DC	0.278269	0.000435865	0.00453639
TGCT	NPC1	DC	0.333377	2.1121e-05	0.000387871
TGCT	ATP6AP1	Effector_memory	-0.421705	4.19031e-08	1.0681e-06
TGCT	ATP6V1A	Effector_memory	-0.276218	0.000482357	0.00316645
TGCT	CCDC22	Effector_memory	-0.320962	4.4042e-05	0.000437688
TGCT	ACE2	Exhausted	-0.23854	0.00271027	0.00899766
TGCT	NPC1	Exhausted	0.302641	0.000123016	0.00068462
TGCT	RAB7A	Exhausted	0.259115	0.00108967	0.0042154
TGCT	TMPRSS2	Exhausted	-0.382988	8.0352e-07	9.98956e-06
TGCT	ATP6V1A	iTreg	0.48497	1.40115e-10	6.11592e-09
TGCT	NPC1	iTreg	0.445386	5.67788e-09	1.45842e-07
TGCT	PIK3C3	iTreg	0.269075	0.00068234	0.00285639
TGCT	RAB7A	iTreg	0.326084	3.2649e-05	0.000222873
TGCT	ATP6AP1	Macrophage	0.55433	6.03275e-14	7.15184e-12
TGCT	CCDC22	Macrophage	0.39401	3.59957e-07	6.57405e-06
TGCT	ACE2	MAIT	0.255118	0.00130831	0.003501
TGCT	ATP6AP1	MAIT	0.521444	2.96223e-12	1.29018e-10
TGCT	CCDC22	MAIT	0.426034	2.94095e-08	3.05295e-07
TGCT	NPC1	MAIT	-0.264675	0.000840964	0.00237875
TGCT	PIK3C3	MAIT	-0.259172	0.0010868	0.00297542
TGCT	TMPRSS2	MAIT	0.22904	0.00402701	0.0093563
TGCT	ACE2	Monocyte	0.401774	2.00861e-07	5.20939e-07
TGCT	ATP6AP1	Monocyte	0.52348	2.35589e-12	1.0131e-11
TGCT	CCDC22	Monocyte	0.607612	4.08561e-17	2.94761e-16
TGCT	NPC1	Monocyte	-0.46675	8.16564e-10	2.70321e-09
TGCT	PIK3C3	Monocyte	-0.220872	0.00559171	0.00877771
TGCT	TMPRSS2	Monocyte	0.817169	1.1093e-38	4.93884e-36
TGCT	TMPRSS2	Neutrophil	0.473581	4.26821e-10	9.576e-09
TGCT	TMPRSS2	NK	-0.375202	1.39243e-06	1.2791e-05
TGCT	ACE2	NKT	0.389898	4.87361e-07	1.6142e-06
TGCT	ATP6AP1	NKT	0.516524	5.12025e-12	4.00877e-11
TGCT	CCDC22	NKT	0.388233	5.50318e-07	1.80896e-06
TGCT	NPC1	NKT	-0.409062	1.14588e-07	4.19547e-07
TGCT	RAB7A	NKT	-0.403853	1.7137e-07	6.10706e-07
TGCT	TMPRSS2	NKT	0.551763	8.30313e-14	9.53313e-13
TGCT	ATP6V1A	nTreg	0.338405	1.5542e-05	0.000168769
TGCT	NPC1	nTreg	0.305279	0.000106542	0.000777969
TGCT	RAB7A	nTreg	0.336932	1.7012e-05	0.000182188
TGCT	CCDC22	Tfh	-0.269216	0.000677751	0.00153867
TGCT	NPC1	Tfh	0.355566	5.23707e-06	1.7283e-05
TGCT	TMPRSS2	Tfh	-0.657031	1.22855e-20	4.26584e-19
TGCT	ACE2	Th1	-0.342517	1.2045e-05	4.7703e-05
TGCT	ATP6AP1	Th1	-0.281896	0.000363652	0.000968723
TGCT	CCDC22	Th1	-0.26188	0.000958604	0.0022998
TGCT	NPC1	Th1	0.346119	9.60658e-06	3.9064e-05
TGCT	RAB7A	Th1	0.371733	1.77091e-06	8.99145e-06
TGCT	TMPRSS2	Th1	-0.454788	2.45848e-09	3.7686e-08
TGCT	ACE2	Th17	0.546683	1.54993e-13	2.8026e-12
TGCT	ATP6AP1	Th17	0.461986	1.27312e-09	8.50235e-09
TGCT	CCDC22	Th17	0.329787	2.6208e-05	7.2654e-05
TGCT	NPC1	Th17	-0.271682	0.000601853	0.00129278
TGCT	RAB7A	Th17	-0.333072	2.1515e-05	6.0703e-05
TGCT	TMPRSS2	Th17	0.512142	8.27562e-12	9.45818e-11
TGCT	ACE2	Th2	0.394155	3.561e-07	3.08451e-06
TGCT	ATP6V1A	Th2	-0.232277	0.00352493	0.00813054
TGCT	CCDC22	Th2	0.345024	1.0294e-05	5.2372e-05
TGCT	NPC1	Th2	-0.338644	1.5315e-05	7.316e-05
TGCT	PIK3C3	Th2	-0.284682	0.000315898	0.000995597
TGCT	TMPRSS2	Th2	0.471263	5.32805e-10	2.08491e-08
THCA	ACE2	Bcell	0.264563	1.28893e-10	1.12942e-09
THCA	ATP6V1A	Bcell	-0.186019	7.52237e-06	2.9064e-05
THCA	CCDC22	Bcell	-0.125768	0.00258404	0.00607534
THCA	NPC1	Bcell	-0.265338	1.13332e-10	9.99091e-10
THCA	RAB7A	Bcell	-0.154395	0.000209925	0.000616671
THCA	TMPRSS2	Bcell	-0.145628	0.000475944	0.00130926
THCA	ACE2	CD4_naive	0.145672	0.000474054	0.00164956
THCA	CCDC22	CD4_naive	-0.162835	9.1513e-05	0.000381936
THCA	NPC1	CD4_naive	-0.229809	2.71682e-08	2.9882e-07
THCA	ATP6AP1	CD4_T	-0.391642	2.07762e-22	4.82744e-21
THCA	ATP6V1A	CD4_T	-0.32262	2.5412e-15	2.84344e-14
THCA	RAB7A	CD4_T	-0.165429	7.0306e-05	0.00020877
THCA	ATP6AP1	CD8_naive	0.205368	7.27639e-07	4.66513e-06
THCA	CCDC22	CD8_naive	-0.135355	0.00117419	0.00366722
THCA	NPC1	CD8_naive	-0.221189	9.04957e-08	6.69574e-07
THCA	TMPRSS2	CD8_naive	-0.135056	0.00120436	0.00375148
THCA	ATP6AP1	CD8_T	-0.260541	2.4965e-10	1.96088e-09
THCA	ATP6V1A	CD8_T	-0.330919	4.39271e-16	6.51232e-15
THCA	CCDC22	CD8_T	0.159981	0.000121743	0.000370463
THCA	RAB7A	CD8_T	-0.149753	0.000325622	0.000914583
THCA	ACE2	Central_memory	0.207452	5.57963e-07	1.41587e-06
THCA	ATP6AP1	Central_memory	-0.377811	7.56796e-21	6.12439e-20
THCA	ATP6V1A	Central_memory	0.118177	0.00465309	0.00778586
THCA	CCDC22	Central_memory	-0.15362	0.00022608	0.000443502
THCA	NPC1	Central_memory	0.318799	5.59944e-15	2.81366e-14
THCA	PIK3C3	Central_memory	0.444301	4.51674e-29	7.62781e-28
THCA	TMPRSS2	Central_memory	0.207698	5.40655e-07	1.37369e-06
THCA	CCDC22	Cytotoxic	0.268769	6.37863e-11	2.57213e-10
THCA	NPC1	Cytotoxic	0.360572	5.28637e-19	4.61153e-18
THCA	RAB7A	Cytotoxic	0.155047	0.000197174	0.000398025
THCA	ACE2	DC	-0.11501	0.00589126	0.0089391
THCA	ATP6V1A	DC	0.233685	1.55668e-08	3.73533e-08
THCA	CCDC22	DC	0.28025	8.78065e-12	2.61864e-11
THCA	NPC1	DC	0.657119	5.45532e-72	8.09368e-70
THCA	RAB7A	DC	0.303446	1.19727e-13	4.00402e-13
THCA	TMPRSS2	DC	0.399603	2.42459e-23	1.41622e-22
THCA	CCDC22	Effector_memory	0.18802	5.97155e-06	2.6987e-05
THCA	NPC1	Effector_memory	0.23086	2.33821e-08	1.90917e-07
THCA	RAB7A	Effector_memory	0.200489	1.34039e-06	7.03125e-06
THCA	ACE2	Exhausted	0.116793	0.0051621	0.00974015
THCA	ATP6V1A	Exhausted	-0.122938	0.00322962	0.00632194
THCA	CCDC22	Exhausted	0.249857	1.36979e-09	7.01138e-09
THCA	NPC1	Exhausted	0.160002	0.000121485	0.000303205
THCA	PIK3C3	Exhausted	-0.139383	0.000829991	0.00180675
THCA	ACE2	Gamma_delta	0.126914	0.00235795	0.00505646
THCA	ATP6AP1	Gamma_delta	-0.207698	5.40648e-07	2.24242e-06
THCA	ATP6V1A	Gamma_delta	-0.323863	1.96046e-15	4.1817e-14
THCA	NPC1	Gamma_delta	-0.398394	3.37204e-23	4.35733e-21
THCA	RAB7A	Gamma_delta	-0.274873	2.24878e-11	2.10078e-10
THCA	TMPRSS2	Gamma_delta	-0.158274	0.000144069	0.000388106
THCA	ATP6AP1	iTreg	-0.283229	5.16975e-12	1.97191e-11
THCA	NPC1	iTreg	0.577548	3.40595e-52	1.38373e-50
THCA	PIK3C3	iTreg	0.235857	1.13458e-08	3.31977e-08
THCA	RAB7A	iTreg	0.184718	8.72976e-06	1.973e-05
THCA	TMPRSS2	iTreg	0.318132	6.42063e-15	3.05751e-14
THCA	ATP6AP1	Macrophage	0.170464	4.1669e-05	8.774e-05
THCA	ATP6V1A	Macrophage	0.18586	7.66084e-06	1.7432e-05
THCA	CCDC22	Macrophage	0.270228	4.98336e-11	1.8744e-10
THCA	NPC1	Macrophage	0.462241	1.27087e-31	3.66777e-30
THCA	RAB7A	Macrophage	0.263554	1.5229e-10	5.48601e-10
THCA	TMPRSS2	Macrophage	0.154813	0.000201669	0.000395459
THCA	ACE2	MAIT	-0.16926	4.7287e-05	0.000112738
THCA	ATP6AP1	MAIT	0.131293	0.00165046	0.00316306
THCA	CCDC22	MAIT	-0.16499	7.353e-05	0.000170634
THCA	NPC1	MAIT	-0.568144	3.34478e-50	2.57664e-47
THCA	PIK3C3	MAIT	-0.294727	6.3004e-13	3.85198e-12
THCA	RAB7A	MAIT	-0.12374	0.00303313	0.00557958
THCA	TMPRSS2	MAIT	-0.385627	1.01332e-21	1.73617e-20
THCA	ACE2	Monocyte	-0.186289	7.29248e-06	1.8192e-05
THCA	ATP6AP1	Monocyte	0.27929	1.04016e-11	4.90772e-11
THCA	ATP6V1A	Monocyte	0.275264	2.10157e-11	9.5296e-11
THCA	CCDC22	Monocyte	0.168274	5.2413e-05	0.000118379
THCA	NPC1	Monocyte	0.478382	4.7438e-34	3.57194e-32
THCA	RAB7A	Monocyte	0.378101	7.03184e-21	8.81909e-20
THCA	TMPRSS2	Monocyte	0.18951	5.02058e-06	1.2755e-05
THCA	ATP6AP1	Neutrophil	0.270591	4.68583e-11	1.81533e-10
THCA	ATP6V1A	Neutrophil	0.137777	0.000954193	0.00178412
THCA	CCDC22	Neutrophil	-0.23571	1.15923e-08	3.64209e-08
THCA	NPC1	Neutrophil	-0.379587	4.81528e-21	3.83938e-20
THCA	TMPRSS2	Neutrophil	-0.210132	3.94987e-07	1.07237e-06
THCA	ATP6AP1	NK	-0.216965	1.60356e-07	5.90508e-07
THCA	ATP6V1A	NK	-0.340195	5.79083e-17	6.65431e-16
THCA	CCDC22	NK	0.140356	0.000762215	0.0016641
THCA	PIK3C3	NK	-0.232267	1.91055e-08	7.95725e-08
THCA	ACE2	NKT	-0.311379	2.51541e-14	1.60962e-12
THCA	CCDC22	NKT	0.218345	1.33194e-07	1.16955e-06
THCA	NPC1	NKT	0.141483	0.000690129	0.0022345
THCA	ATP6V1A	nTreg	0.231637	2.09183e-08	5.9802e-08
THCA	CCDC22	nTreg	0.221862	8.25302e-08	2.23183e-07
THCA	NPC1	nTreg	0.640865	1.82095e-67	6.07862e-64
THCA	PIK3C3	nTreg	0.184821	8.62786e-06	1.9216e-05
THCA	RAB7A	nTreg	0.320808	3.70161e-15	1.82475e-14
THCA	TMPRSS2	nTreg	0.317781	6.89886e-15	3.33198e-14
THCA	ACE2	Tfh	0.151453	0.000277649	0.000781372
THCA	ATP6AP1	Tfh	-0.432132	1.99793e-27	3.48274e-26
THCA	ATP6V1A	Tfh	-0.247117	2.09318e-09	1.19716e-08
THCA	NPC1	Tfh	0.209812	4.11698e-07	1.80712e-06
THCA	PIK3C3	Tfh	0.157069	0.000162105	0.0004744
THCA	TMPRSS2	Tfh	0.270108	5.08595e-11	3.41376e-10
THCA	ACE2	Th1	0.193049	3.30669e-06	1.3097e-05
THCA	ATP6AP1	Th1	-0.210972	3.54129e-07	1.62979e-06
THCA	CCDC22	Th1	0.167476	5.6938e-05	0.000182552
THCA	NPC1	Th1	0.312189	2.13947e-14	2.28864e-13
THCA	TMPRSS2	Th1	0.168392	5.1772e-05	0.000167493
THCA	ATP6V1A	Th17	0.211584	3.2695e-07	1.09984e-06
THCA	CCDC22	Th17	-0.181261	1.2898e-05	3.5111e-05
THCA	PIK3C3	Th17	0.198568	1.69799e-06	5.17722e-06
THCA	ATP6AP1	Th2	-0.20218	1.08646e-06	6.56037e-06
THCA	ATP6V1A	Th2	-0.285993	3.14401e-12	6.69197e-11
THCA	NPC1	Th2	-0.229042	3.02971e-08	2.58883e-07
THCA	RAB7A	Th2	-0.144289	0.000537212	0.00164977
THCA	ACE2	Tr1	0.132432	0.00150164	0.00297904
THCA	ATP6AP1	Tr1	-0.17211	3.5006e-05	8.6828e-05
THCA	CCDC22	Tr1	0.187654	6.23058e-06	1.7013e-05
THCA	NPC1	Tr1	0.404723	5.9034e-24	7.78401e-23
THCA	TMPRSS2	Tr1	0.206397	6.38411e-07	1.94979e-06
THYM	ATP6V1A	Bcell	-0.497011	5.77881e-09	5.49909e-08
THYM	CCDC22	Bcell	0.545697	8.02924e-11	1.53949e-09
THYM	NPC1	Bcell	-0.48135	1.99443e-08	1.573e-07
THYM	RAB7A	Bcell	-0.527273	4.38777e-10	6.24681e-09
THYM	ATP6AP1	CD4_naive	-0.334111	0.000169195	0.00129538
THYM	ATP6AP1	CD4_T	-0.516848	1.0974e-09	1.33454e-08
THYM	ATP6V1A	CD4_T	-0.377148	1.8515e-05	9.5993e-05
THYM	RAB7A	CD4_T	-0.288358	0.00127773	0.00411285
THYM	ATP6AP1	CD8_naive	-0.450788	1.88408e-07	1.23187e-06
THYM	ATP6V1A	CD8_naive	-0.270666	0.00256707	0.00652532
THYM	CCDC22	CD8_naive	0.306312	0.000600561	0.0018005
THYM	RAB7A	CD8_naive	-0.269675	0.0026659	0.00674206
THYM	ATP6V1A	CD8_T	-0.734763	5.81763e-22	3.10946e-20
THYM	CCDC22	CD8_T	0.744578	8.38725e-23	5.52213e-21
THYM	NPC1	CD8_T	-0.571667	6.10656e-12	3.76603e-11
THYM	PIK3C3	CD8_T	-0.279016	0.00185729	0.00334286
THYM	RAB7A	CD8_T	-0.541382	1.20617e-10	6.05767e-10
THYM	ATP6AP1	Central_memory	-0.526149	4.8505e-10	8.16617e-09
THYM	ATP6AP1	Cytotoxic	0.305357	0.000625924	0.00286558
THYM	PIK3C3	Cytotoxic	-0.362575	4.059e-05	0.000299319
THYM	ACE2	DC	-0.298063	0.00085467	0.00220872
THYM	ATP6V1A	DC	-0.512763	1.55855e-09	1.64048e-08
THYM	CCDC22	DC	0.523385	6.19864e-10	7.19064e-09
THYM	NPC1	DC	-0.374256	2.1702e-05	8.3381e-05
THYM	ATP6AP1	Effector_memory	0.363724	3.8207e-05	0.000163934
THYM	ATP6V1A	Effector_memory	0.548204	6.32122e-11	1.77521e-09
THYM	CCDC22	Effector_memory	-0.433274	6.20243e-07	4.56414e-06
THYM	RAB7A	Effector_memory	0.323618	0.000276873	0.000932428
THYM	ATP6V1A	Exhausted	-0.345131	9.8942e-05	0.000326462
THYM	CCDC22	Exhausted	0.492614	8.23423e-09	1.01845e-07
THYM	NPC1	Exhausted	-0.381381	1.4636e-05	6.0842e-05
THYM	RAB7A	Exhausted	-0.487949	1.19234e-08	1.37993e-07
THYM	ACE2	Gamma_delta	0.280571	0.00174668	0.00572997
THYM	ATP6AP1	Gamma_delta	0.463086	7.83516e-08	9.45307e-07
THYM	NPC1	Gamma_delta	-0.310025	0.000510619	0.00196262
THYM	PIK3C3	Gamma_delta	-0.430651	7.37229e-07	6.6538e-06
THYM	TMPRSS2	Gamma_delta	-0.282107	0.00164341	0.00542879
THYM	ATP6AP1	iTreg	-0.361187	4.3657e-05	0.000174477
THYM	ATP6V1A	iTreg	0.440839	3.73789e-07	2.56986e-06
THYM	CCDC22	iTreg	-0.369683	2.7809e-05	0.000116212
THYM	NPC1	iTreg	0.479759	2.25403e-08	2.15363e-07
THYM	PIK3C3	iTreg	0.482165	1.87271e-08	1.83696e-07
THYM	ATP6AP1	Macrophage	0.410538	2.64501e-06	1.4264e-05
THYM	ATP6V1A	Macrophage	0.372631	2.3711e-05	0.000101408
THYM	CCDC22	Macrophage	-0.392941	7.57219e-06	3.6428e-05
THYM	NPC1	Macrophage	0.293534	0.00103288	0.00288154
THYM	RAB7A	Macrophage	0.330061	0.00020505	0.000684063
THYM	ACE2	MAIT	0.349689	7.8782e-05	0.000558238
THYM	ATP6AP1	MAIT	0.470058	4.69151e-08	1.16107e-06
THYM	PIK3C3	MAIT	-0.449551	2.05416e-07	3.98078e-06
THYM	TMPRSS2	MAIT	-0.309398	0.000524889	0.00274064
THYM	ATP6AP1	Monocyte	0.318652	0.000347423	0.000939967
THYM	ATP6V1A	Monocyte	0.463927	7.36963e-08	4.61949e-07
THYM	CCDC22	Monocyte	-0.549886	5.37806e-11	7.16222e-10
THYM	NPC1	Monocyte	0.413372	2.22039e-06	1.0038e-05
THYM	RAB7A	Monocyte	0.427704	8.93626e-07	4.45647e-06
THYM	ATP6V1A	Neutrophil	0.310796	0.000493585	0.00197981
THYM	CCDC22	Neutrophil	-0.446043	2.61921e-07	4.18968e-06
THYM	NPC1	Neutrophil	0.338145	0.000139347	0.000709184
THYM	RAB7A	Neutrophil	0.420149	1.45142e-06	1.6956e-05
THYM	ATP6AP1	NK	0.338471	0.000137162	0.000617709
THYM	RAB7A	NK	0.483599	1.67572e-08	3.3285e-07
THYM	ACE2	NKT	-0.3583	5.074e-05	0.000173108
THYM	ATP6AP1	NKT	0.254977	0.00459217	0.00982315
THYM	CCDC22	NKT	-0.413388	2.21808e-06	1.0338e-05
THYM	NPC1	NKT	0.304946	0.000637161	0.00167309
THYM	RAB7A	NKT	0.549152	5.77161e-11	7.68365e-10
THYM	ATP6V1A	nTreg	0.535897	2.00685e-10	9.21363e-09
THYM	CCDC22	nTreg	-0.402104	4.4119e-06	2.6966e-05
THYM	NPC1	nTreg	0.466542	6.08508e-08	7.60942e-07
THYM	PIK3C3	nTreg	0.358092	5.1289e-05	0.00021997
THYM	ATP6V1A	Tfh	-0.580971	2.29412e-12	5.11942e-11
THYM	CCDC22	Tfh	0.625435	1.34808e-14	6.96205e-13
THYM	NPC1	Tfh	-0.49385	7.45784e-09	5.4257e-08
THYM	PIK3C3	Tfh	-0.267317	0.00291477	0.00577293
THYM	RAB7A	Tfh	-0.514122	1.38764e-09	1.24506e-08
THYM	ATP6AP1	Th2	0.341151	0.000120374	0.00100918
THYM	ATP6V1A	Th2	0.327947	0.000226445	0.00160915
THYM	CCDC22	Th2	-0.276229	0.00207142	0.00877047
THYM	RAB7A	Th2	0.497554	5.52946e-09	2.33148e-06
THYM	ATP6AP1	Tr1	-0.316162	0.000388731	0.00323666
THYM	PIK3C3	Tr1	0.369221	2.8509e-05	0.000507324
UCEC	ATP6AP1	CD4_T	-0.358845	1.68547e-07	9.6262e-07
UCEC	CCDC22	CD4_T	-0.396823	5.47393e-09	4.25047e-08
UCEC	ATP6V1A	CD8_T	-0.230233	0.00100887	0.00702453
UCEC	CCDC22	CD8_T	0.224613	0.0013476	0.00880403
UCEC	ATP6AP1	Central_memory	-0.269231	0.000111176	0.000416766
UCEC	ATP6V1A	Central_memory	0.224622	0.00134702	0.00387534
UCEC	CCDC22	Central_memory	-0.423494	3.75491e-10	5.87233e-09
UCEC	NPC1	Central_memory	0.32489	2.53035e-06	1.4256e-05
UCEC	PIK3C3	Central_memory	0.21611	0.00206122	0.00564144
UCEC	RAB7A	Central_memory	0.224035	0.00138782	0.00397502
UCEC	ATP6AP1	DC	0.278809	6.1257e-05	0.000431474
UCEC	CCDC22	Effector_memory	0.248124	0.000383012	0.00318007
UCEC	ATP6V1A	Gamma_delta	-0.363788	1.10575e-07	1.5694e-05
UCEC	ATP6V1A	iTreg	0.36651	8.73995e-08	3.81168e-06
UCEC	PIK3C3	iTreg	0.241539	0.000551652	0.00384773
UCEC	ATP6AP1	Macrophage	0.250501	0.000334923	0.00148136
UCEC	CCDC22	Macrophage	0.282054	4.9807e-05	0.000301546
UCEC	ATP6V1A	NK	-0.424043	3.54457e-10	8.63203e-09
UCEC	PIK3C3	NK	-0.246417	0.000421396	0.00177814
UCEC	TMPRSS2	NK	-0.211471	0.00258182	0.00853417
UCEC	ATP6V1A	nTreg	0.370924	5.94083e-08	3.49775e-06
UCEC	NPC1	nTreg	0.238493	0.000650898	0.00399194
UCEC	ACE2	Th17	0.252465	0.000299496	0.00315875
UCEC	ATP6V1A	Th17	0.325822	2.35909e-06	7.6432e-05
UCEC	TMPRSS2	Th17	0.335424	1.12987e-06	4.3059e-05
UCEC	ATP6V1A	Th2	-0.290463	2.8784e-05	0.00032982
UVM	ATP6V1A	CD4_T	0.338851	0.00210801	0.00947358
UVM	CCDC22	CD4_T	-0.440391	4.3517e-05	0.000713401
UVM	PIK3C3	CD4_T	0.349741	0.00147269	0.00730509
UVM	ATP6AP1	Effector_memory	-0.325385	0.00322828	0.0089375
UVM	CCDC22	Effector_memory	-0.330849	0.00272171	0.00772572
UVM	PIK3C3	Effector_memory	0.466484	1.2927e-05	8.8007e-05
UVM	RAB7A	Neutrophil	0.354944	0.00123517	0.00519333
UVM	PIK3C3	Th1	0.355603	0.00120772	0.00576961
UVM	NPC1	Th17	0.369113	0.000753596	0.00614851
