# Supplementary material for: The Potential Mechanism of Cancer Patients Appearing More Vulnerable to SARS-CoV-2 and Poor Outcomes: A Pan-Cancer Bioinformatics Analysis
Source: Front Immunol. 2022 Jan 10;12:804387. doi: 10.3389/fimmu.2021.804387 (PMC8784815; doi:10.3389/fimmu.2021.804387)
Supplement: Supplementary Table 9 — SARS-CoV-2-required genes associated with drug sensitivity. [file Table_9.xls]

## Sheet:  CellMiner p < 0.01
Gene	Drug	Cor	P value
ACE2	E-7820	0.49895	4.95e-05
ACE2	Pazopanib	-0.38416	0.002443
ATP6AP1	Hydrastinine HCl	0.364507	0.004193
ATP6AP1	Rapamycin	0.35974	0.004756
ATP6AP1	By-Product of CUDC-305	-0.34704	0.006595
ATP6AP1	Palbociclib	-0.34563	0.006834
ATP6AP1	Temsirolimus	0.337356	0.00839
ATP6V1A	Digoxin	-0.38618	0.002307
ATP6V1A	Dasatinib	-0.35466	0.005429
ATP6V1A	Mitoxantrone	-0.34255	0.007381
CCDC22	Testolactone	0.337964	0.008266
CCDC22	Vismodegib	0.333142	0.009296
NPC1	Staurosporine	0.433289	0.000544
NPC1	Dexrazoxane	-0.41323	0.001033
NPC1	XK-469	-0.39459	0.00181
NPC1	AFP464	-0.36106	0.004593
NPC1	Oxaliplatin	-0.35709	0.005097
NPC1	Ifosfamide	-0.34607	0.006759
NPC1	Elesclomol	-0.3416	0.007558
NPC1	Paclitaxel	-0.34048	0.00777
NPC1	Zoledronate	0.33851	0.008156
NPC1	Vinorelbine	-0.33078	0.009839
PIK3C3	ABT-199	0.39344	0.001871
PIK3C3	Mitomycin	-0.36808	0.003809
RAB7A	Dabrafenib	0.562622	2.89e-06
RAB7A	Hypothemycin	0.559437	3.37e-06
RAB7A	PD-98059	0.526273	1.57e-05
RAB7A	Vemurafenib	0.516668	2.38e-05
RAB7A	Selumetinib	0.497206	5.31e-05
RAB7A	Ixazomib citrate	0.41663	0.000929
RAB7A	ABT-199	0.411967	0.001074
RAB7A	Cobimetinib (isomer 1)	0.400585	0.001516
RAB7A	Everolimus	-0.38374	0.002472
RAB7A	Dasatinib	-0.3505	0.006042
RAB7A	Trametinib	0.334318	0.009035

## Sheet:  CellMiner p < 0.05
Gene	Drug	Cor	P value
RAB7A	Dabrafenib	0.562622	2.89e-06
RAB7A	Hypothemycin	0.559437	3.37e-06
RAB7A	PD-98059	0.526273	1.57e-05
RAB7A	Vemurafenib	0.516668	2.38e-05
ACE2	E-7820	0.49895	4.95e-05
RAB7A	Selumetinib	0.497206	5.31e-05
NPC1	Staurosporine	0.433289	0.000544
RAB7A	Ixazomib citrate	0.41663	0.000929
NPC1	Dexrazoxane	-0.41323	0.001033
RAB7A	ABT-199	0.411967	0.001074
RAB7A	Cobimetinib (isomer 1)	0.400585	0.001516
NPC1	XK-469	-0.39459	0.00181
PIK3C3	ABT-199	0.39344	0.001871
ATP6V1A	Digoxin	-0.38618	0.002307
ACE2	Pazopanib	-0.38416	0.002443
RAB7A	Everolimus	-0.38374	0.002472
PIK3C3	Mitomycin	-0.36808	0.003809
ATP6AP1	Hydrastinine HCl	0.364507	0.004193
NPC1	AFP464	-0.36106	0.004593
ATP6AP1	Rapamycin	0.35974	0.004756
NPC1	Oxaliplatin	-0.35709	0.005097
ATP6V1A	Dasatinib	-0.35466	0.005429
RAB7A	Dasatinib	-0.3505	0.006042
ATP6AP1	By-Product of CUDC-305	-0.34704	0.006595
NPC1	Ifosfamide	-0.34607	0.006759
ATP6AP1	Palbociclib	-0.34563	0.006834
ATP6V1A	Mitoxantrone	-0.34255	0.007381
NPC1	Elesclomol	-0.3416	0.007558
NPC1	Paclitaxel	-0.34048	0.00777
NPC1	Zoledronate	0.33851	0.008156
CCDC22	Testolactone	0.337964	0.008266
ATP6AP1	Temsirolimus	0.337356	0.00839
RAB7A	Trametinib	0.334318	0.009035
CCDC22	Vismodegib	0.333142	0.009296
NPC1	Vinorelbine	-0.33078	0.009839
NPC1	Batracylin	-0.3287	0.010341
PIK3C3	Elliptinium Acetate	-0.32638	0.010926
ATP6V1A	Erlotinib	-0.32152	0.012246
NPC1	Eribulin mesilate	-0.32097	0.012402
ATP6AP1	XL-147	0.320091	0.012658
NPC1	Decitabine	-0.31653	0.01374
PIK3C3	Imexon	0.315968	0.013919
CCDC22	5-fluoro deoxy uridine 10mer	0.312348	0.015112
RAB7A	Bafetinib	0.310764	0.015662
CCDC22	XL-147	0.310737	0.015672
PIK3C3	Vinorelbine	-0.31062	0.015713
PIK3C3	Docetaxel	-0.31035	0.015809
ATP6AP1	Amonafide	-0.3097	0.01604
ACE2	Lificguat	0.309659	0.016055
ACE2	O-6-Benzylguanine	0.305188	0.017734
NPC1	Tamoxifen	-0.30354	0.018392
NPC1	Tyrothricin	-0.30312	0.018559
ACE2	AFP464	0.302879	0.018658
NPC1	LDK-378	-0.30218	0.018947
NPC1	Epirubicin	-0.30026	0.019756
NPC1	Homoharringtonine	-0.29922	0.020207
ATP6V1A	Selumetinib	0.298887	0.020354
ATP6V1A	Staurosporine	-0.29877	0.020406
ATP6AP1	Ponatinib	-0.29814	0.020687
ACE2	Abiraterone	-0.29738	0.021026
NPC1	Valrubicin	-0.29666	0.021354
CCDC22	Cladribine	0.296425	0.021462
RAB7A	Vorinostat	0.296167	0.021582
CCDC22	Ethinyl estradiol	0.295385	0.021946
NPC1	Ixabepilone	-0.29492	0.022163
NPC1	Elliptinium Acetate	-0.29428	0.02247
CCDC22	Carboplatin	0.293299	0.022944
NPC1	By-Product of CUDC-305	-0.2925	0.023335
NPC1	Pyrazoloacridine	-0.29195	0.023609
ATP6V1A	Cobimetinib (isomer 1)	0.290554	0.024316
CCDC22	Vorinostat	0.287843	0.025737
ACE2	Ixazomib citrate	-0.28343	0.028203
NPC1	Docetaxel	-0.28288	0.02852
NPC1	Vinblastine	-0.28234	0.028838
PIK3C3	Allopurinol	0.278993	0.030875
NPC1	Daunorubicin	-0.27804	0.031479
RAB7A	Docetaxel	-0.27802	0.031491
ATP6V1A	PD-98059	0.27354	0.034449
RAB7A	Bosutinib	-0.26876	0.037858
ATP6AP1	Oxaliplatin	-0.26834	0.03817
ATP6AP1	Pyrazoloacridine	-0.26784	0.038546
ATP6V1A	Elliptinium Acetate	-0.26757	0.038749
ACE2	Erlotinib	0.266748	0.039375
CCDC22	Fludarabine	0.265549	0.040302
NPC1	Lomustine	-0.26529	0.040506
RAB7A	Bortezomib	0.265272	0.040519
PIK3C3	Hypothemycin	0.265265	0.040524
ACE2	Ethinyl estradiol	-0.26427	0.041308
PIK3C3	PD-98059	0.263987	0.041537
PIK3C3	Fluorouracil	-0.26301	0.042329
CCDC22	Cisplatin	0.261556	0.043521
NPC1	Simvastatin	0.260646	0.044283
PIK3C3	Paclitaxel	-0.2604	0.044489
RAB7A	okadaic acid	0.260061	0.04478
ACE2	Asparaginase	-0.25853	0.046099
NPC1	Allopurinol	0.258514	0.046112
ATP6AP1	Itraconazole	0.2582	0.046388
ATP6V1A	Teniposide	-0.25781	0.046735
CCDC22	Calusterone	0.257476	0.047026
ATP6AP1	Dasatinib	-0.25641	0.047982
PIK3C3	Calusterone	0.256207	0.048161
NPC1	Benzimate	-0.25611	0.048246
CCDC22	Fenretinide	0.255783	0.048546
ACE2	Aminoflavone	0.255002	0.049261
CCDC22	Estramustine	0.254448	0.049773
ATP6V1A	Mitomycin	-0.25441	0.049806
