# Supplementary material for: The Potential Mechanism of Cancer Patients Appearing More Vulnerable to SARS-CoV-2 and Poor Outcomes: A Pan-Cancer Bioinformatics Analysis
Source: Front Immunol. 2022 Jan 10;12:804387. doi: 10.3389/fimmu.2021.804387 (PMC8784815; doi:10.3389/fimmu.2021.804387)
Supplement: Supplementary Table 10 — Identification of differentially expressed genes in LUAD and LUSC, and their association with prognosis of lung cancer patients. [file Table_10.xls]

## Sheet: merged DEGs
	Differentially expressed gene in LUAD (|lof2FC|>2; FDR<0.05)					Differentially expressed gene in LUSC (|lof2FC|>2; FDR<0.05)
Gene	logFC	AveExpr	t	P.Value	adj.P.Val	logFC	AveExpr	t	P.Value	adj.P.Val	Expression status
SLC2A1	2.56217	4.32017	13.8739	4.96851e-38	2.41644e-36	5.12183	6.90333	26.9404	2.03047e-102	3.65445e-100	Up
GPX2	2.40176	3.20424	6.14666	1.46703e-09	1.12662e-08	5.08068	5.75268	12.8318	3.87056e-33	7.25508e-32	Up
GJB2	2.42138	2.90449	11.6846	1.72394e-28	5.1878e-27	4.49715	5.17514	15.3367	1.99209e-44	5.71766e-43	Up
SPP1	4.22883	6.50225	15.6012	4.04893e-46	2.72731e-44	4.23516	7.23086	14.0338	1.93358e-38	4.48581e-37	Up
UBE2C	2.93475	4.00033	14.656	1.22006e-41	6.96471e-40	4.19109	5.16217	34.4362	3.9148e-139	2.43122e-136	Up
MMP1	2.95449	3.69259	10.309	5.25e-23	1.1491e-21	4.07081	5.1034	12.6813	1.71508e-32	3.11259e-31	Up
MMP12	2.35184	2.95489	9.60276	2.26823e-20	4.20699e-19	4.05405	4.52595	16.7585	3.43847e-51	1.24645e-49	Up
MYBL2	2.65171	3.42405	13.5234	1.9152e-36	8.56975e-35	4.00384	4.75083	32.0428	1.12441e-127	4.3824e-125	Up
TPX2	2.42563	3.35877	14.2268	1.19933e-39	6.28745e-38	3.87459	4.71136	33.2387	1.95293e-133	9.27459e-131	Up
CDC20	2.58766	3.4562	15.1445	6.11662e-44	3.85798e-42	3.82884	4.67104	33.0182	2.22718e-132	1.02331e-129	Up
PSAT1	2.20854	3.09491	13.2429	3.43981e-35	1.45181e-33	3.73003	4.66129	22.4063	2.09939e-79	1.83945e-77	Up
TMPRSS4	2.60345	2.85931	13.4993	2.45743e-36	1.0944e-34	3.62944	3.85974	16.0201	1.18946e-47	3.85444e-46	Up
BIRC5	2.22511	2.87899	13.6971	3.15321e-37	1.46426e-35	3.62324	4.17942	30.6914	4.36714e-121	1.41031e-118	Up
TOP2A	2.71647	3.64977	16.5969	5.87145e-51	4.90856e-49	3.60711	4.51294	27.0934	3.44437e-103	6.42426e-101	Up
CRABP2	4.06625	5.6576	13.4346	4.79469e-36	2.10706e-34	3.46022	5.34495	13.1985	9.89275e-35	1.98536e-33	Up
MMP11	2.72898	2.92272	11.9837	9.72865e-30	3.12212e-28	3.43732	3.68632	15.2515	4.9839e-44	1.4083e-42	Up
TK1	2.12305	4.46927	13.4077	6.32968e-36	2.76228e-34	3.29703	5.58047	26.3757	1.43484e-99	2.31681e-97	Up
RRM2	2.09545	2.97638	13.9951	1.39024e-38	6.91011e-37	3.15296	3.9809	26.627	7.72339e-101	1.30683e-98	Up
UBE2T	2.41358	3.65508	17.1395	1.22296e-53	1.13675e-51	3.15128	4.3802	28.5314	2.13326e-110	5.13018e-108	Up
CCNB1	2.12794	3.53653	14.8405	1.66626e-42	9.8915e-41	3.1	4.43371	30.0236	8.41165e-118	2.46309e-115	Up
CBLC	2.14652	3.20688	14.4732	8.67845e-41	4.7756e-39	3.06122	4.01882	19.0843	1.25977e-62	6.65991e-61	Up
ANLN	2.05398	2.54577	13.4867	2.79885e-36	1.24058e-34	2.95591	3.41716	27.2874	3.63941e-104	7.01972e-102	Up
CXCL14	2.1171	3.96782	6.59888	9.30913e-11	8.06525e-10	2.93924	4.84592	9.30036	3.32169e-19	3.27727e-18	Up
CTHRC1	3.1354	4.55091	17.4458	3.64526e-55	3.57654e-53	2.81236	4.80468	16.0285	1.08495e-47	3.51979e-46	Up
CST1	2.59927	2.52792	9.38223	1.41823e-19	2.47664e-18	2.68212	2.67795	8.97186	4.62931e-18	4.27555e-17	Up
FAM83A	3.38009	3.34308	15.3878	4.25307e-45	2.75957e-43	2.53856	2.547	9.11505	1.48047e-18	1.40594e-17	Up
PYCR1	3.13369	4.83708	22.9679	1.1983e-83	3.12078e-81	2.50509	4.44417	17.6561	1.47498e-55	6.23462e-54	Up
IGHG4	3.07594	6.63133	10.4508	1.49802e-23	3.36484e-22	2.46984	7.14674	6.63131	7.99346e-11	4.71892e-10	Up
CXCL13	2.28047	3.4854	9.62653	1.85826e-20	3.47396e-19	2.2102	3.75372	7.50098	2.57346e-13	1.8042e-12	Up
PODXL2	2.20626	3.8034	10.5393	6.81032e-24	1.5652e-22	2.19975	3.69685	11.3697	4.87225e-27	7.02424e-26	Up
HMGB3	2.74669	5.37161	14.9497	5.09896e-43	3.09519e-41	2.18782	4.63307	16.4251	1.38206e-49	4.79178e-48	Up
COL10A1	2.84738	3.17736	14.6129	1.93968e-41	1.09729e-39	2.15377	2.81284	10.2929	7.80953e-23	9.21394e-22	Up
ETV4	2.53033	3.26795	16.0735	2.11967e-48	1.56794e-46	2.10725	2.91029	11.1911	2.5309e-26	3.54037e-25	Up
COL1A1	2.65222	7.36608	12.2375	8.20668e-31	2.7822e-29	2.10418	7.67118	8.36765	4.91542e-16	4.06602e-15	Up
MDK	2.52473	6.45869	13.6416	5.61646e-37	2.57637e-35	2.10374	6.12041	12.3276	5.46949e-31	9.29632e-30	Up
TENT5B	-2.56568	1.81409	-22.7277	2.18177e-82	5.48003e-80	-2.03153	2.06067	-12.7128	1.25663e-32	2.29458e-31	Down
HEG1	-2.14439	3.18004	-19.4609	2.18158e-65	3.08224e-63	-2.05277	3.23635	-15.6511	6.6471e-46	2.024e-44	Down
ANKRD29	-2.20263	1.78258	-16.6944	1.94567e-51	1.66602e-49	-2.05612	1.56787	-17.3591	4.17763e-54	1.68519e-52	Down
DUOX1	-2.88817	2.32595	-18.156	9.82382e-59	1.10815e-56	-2.05851	2.91146	-14.5782	6.4897e-41	1.65207e-39	Down
ACADL	-2.28742	0.917397	-26.6043	9.87471e-103	6.13252e-100	-2.06713	0.712243	-29.551	1.82403e-115	4.93222e-113	Down
RASIP1	-2.03106	1.90742	-22.6572	5.11063e-82	1.26123e-79	-2.07132	1.86451	-16.2148	1.40396e-48	4.72003e-47	Down
RPL13AP17	-2.43537	0.665338	-26.4065	1.06953e-101	6.29619e-99	-2.07884	0.397898	-31.3139	3.93258e-124	1.41558e-121	Down
C14orf132	-2.33694	1.64396	-24.9252	6.2514e-94	2.61698e-91	-2.08328	1.60329	-18.5942	3.46731e-60	1.70393e-58	Down
LTBP4	-2.2982	3.71194	-17.4508	3.43996e-55	3.38686e-53	-2.08481	3.96775	-13.8248	1.67676e-37	3.75884e-36	Down
NCKAP5	-2.37632	0.794232	-30.6478	1.18255e-123	1.59121e-120	-2.08948	0.857919	-26.8241	7.83053e-102	1.36585e-99	Down
AL590226.1	-2.09535	0.752319	-30.2948	7.54523e-122	9.69117e-119	-2.10407	0.462966	-35.4764	5.03053e-144	3.55369e-141	Down
ID4	-2.15294	2.89762	-14.0906	5.07332e-39	2.56452e-37	-2.12268	2.68542	-13.3109	3.18252e-35	6.49772e-34	Down
ITLN1	-2.13793	0.769148	-13.1843	6.26182e-35	2.6059e-33	-2.16482	0.475956	-17.3772	3.40925e-54	1.37818e-52	Down
MGAT3	-2.75608	1.35387	-24.9799	3.22951e-94	1.38267e-91	-2.1666	1.54519	-13.7201	4.91974e-37	1.08016e-35	Down
TPSB2	-2.07205	3.1037	-10.6982	1.63606e-24	3.90622e-23	-2.18889	2.99112	-11.2025	2.27822e-26	3.19324e-25	Down
GRASP	-2.04908	2.11722	-21.5248	4.33246e-76	9.00165e-74	-2.20835	2.03302	-18.6771	1.34277e-60	6.70365e-59	Down
PARAL1	-2.03541	0.850498	-20.7797	3.30744e-72	5.93386e-70	-2.20869	0.505441	-26.1128	3.06112e-98	4.67557e-96	Down
SLPI	-2.25182	8.1823	-8.38029	3.95496e-16	5.38062e-15	-2.22069	7.92845	-7.98314	8.42997e-15	6.46069e-14	Down
LRRC36	-2.26016	0.919475	-22.5867	1.19761e-81	2.92996e-79	-2.22226	0.478225	-40.632	2.03867e-167	3.38863e-164	Down
ECEL1P2	-2.24534	0.789557	-24.8896	9.62443e-94	3.91306e-91	-2.2265	0.354676	-42.2607	1.65461e-174	4.45278e-171	Down
CAT	-2.05225	4.93663	-20.6644	1.31374e-71	2.31292e-69	-2.23187	4.56564	-21.942	4.81765e-77	3.95734e-75	Down
METTL7A	-2.12327	4.24302	-16.4207	4.29487e-50	3.4331e-48	-2.24215	3.91513	-13.4076	1.19526e-35	2.4889e-34	Down
NPNT	-2.27402	3.51698	-13.7684	1.49784e-37	7.07766e-36	-2.25688	3.46077	-13.2953	3.72555e-35	7.59271e-34	Down
CHIAP2	-2.14495	0.551682	-20.9056	7.32379e-73	1.35704e-70	-2.26108	0.269455	-33.8301	2.93521e-136	1.595e-133	Down
PTPN21	-2.1616	1.96832	-28.2587	2.37239e-111	2.0011e-108	-2.26189	1.60135	-29.5607	1.63254e-115	4.43565e-113	Down
EDN1	-2.07354	3.53493	-13.0913	1.61761e-34	6.57681e-33	-2.28392	3.27591	-12.8886	2.20007e-33	4.17091e-32	Down
GPA33	-2.03628	0.765029	-20.1714	4.73107e-69	7.63919e-67	-2.28866	0.391509	-39.7593	1.47278e-163	1.98173e-160	Down
TPSAB1	-2.05318	3.1531	-11.7155	1.28332e-28	3.8846e-27	-2.30777	3.11176	-13.4157	1.10063e-35	2.2961e-34	Down
AC009093.3	-2.43548	0.704592	-27.7577	9.50813e-109	6.97847e-106	-2.31235	0.485395	-27.2844	3.76864e-104	7.24425e-102	Down
CYYR1	-2.05093	2.35335	-23.515	1.60463e-86	4.67443e-84	-2.33661	2.11783	-21.2641	1.32957e-73	9.72047e-72	Down
ECRG4	-2.0538	1.0414	-16.4683	2.51133e-50	2.03623e-48	-2.35478	0.757749	-20.4638	1.48861e-69	9.52746e-68	Down
IL7R	-2.09236	3.27282	-14.0213	1.05502e-38	5.26707e-37	-2.36148	3.0421	-13.3428	2.30506e-35	4.74911e-34	Down
SLIT2	-2.1741	1.85262	-22.1367	2.73153e-79	6.22459e-77	-2.38205	1.68811	-20.5822	3.7557e-70	2.44246e-68	Down
PLA2G4F	-2.61138	1.68654	-20.1475	6.28522e-69	1.01197e-66	-2.39791	1.68805	-18.0604	1.51712e-57	6.78312e-56	Down
FGD5	-2.00691	1.95152	-24.9819	3.1508e-94	1.36988e-91	-2.40392	1.60651	-25.7138	3.20516e-96	4.53976e-94	Down
HSPA12B	-2.26986	1.65787	-27.3978	7.10928e-107	5.08574e-104	-2.40513	1.44671	-29.9663	1.61258e-117	4.69759e-115	Down
ADRB1	-2.51394	1.20625	-22.3644	1.75344e-80	4.11178e-78	-2.42414	0.919926	-24.3939	1.61167e-89	1.86644e-87	Down
ABCA8	-2.01653	0.929074	-25.1996	2.26651e-95	1.03298e-92	-2.42464	0.573952	-41.9785	2.7344e-173	6.43882e-170	Down
HSPB8	-2.17682	3.30058	-15.9668	6.97986e-48	5.0507e-46	-2.42644	3.21866	-13.4943	4.94987e-36	1.04692e-34	Down
RAI2	-2.06799	2.29681	-20.2722	1.42267e-69	2.3509e-67	-2.43204	2.01294	-22.5669	3.20036e-80	2.88922e-78	Down
GRK5	-2.32841	2.11434	-25.2822	8.35642e-96	3.87094e-93	-2.43425	1.93757	-28.8626	4.77262e-112	1.19345e-109	Down
MYH11	-2.01901	2.64084	-12.7521	4.98147e-33	1.8681e-31	-2.44455	2.5231	-10.3129	6.56119e-23	7.7638e-22	Down
RASGRF1	-2.02108	1.25962	-15.9876	5.53576e-48	4.02636e-46	-2.44959	0.715901	-28.3606	1.51998e-109	3.56432e-107	Down
C1QB	-2.01543	6.94489	-11.5187	8.33607e-28	2.41592e-26	-2.46026	6.4627	-12.1901	2.06954e-30	3.4359e-29	Down
PID1	-2.03407	2.41237	-16.1145	1.34063e-48	9.99529e-47	-2.46331	1.8838	-20.3642	4.73491e-69	2.97983e-67	Down
FGR	-2.07891	2.86146	-17.664	2.94784e-56	2.98556e-54	-2.46977	2.5753	-19.5506	5.85167e-65	3.33368e-63	Down
KANK3	-2.16294	1.32962	-28.5284	9.48122e-113	8.78396e-110	-2.47582	0.965581	-37.0195	3.55173e-151	3.04125e-148	Down
C5AR1	-2.00123	3.25537	-16.316	1.39642e-49	1.0976e-47	-2.48452	3.06504	-18.1005	9.62323e-58	4.32311e-56	Down
JAM2	-2.10408	1.6473	-27.7694	8.26442e-109	6.14547e-106	-2.49463	1.32759	-32.7622	3.78252e-131	1.64435e-128	Down
LIMS2	-2.37037	1.70119	-28.2224	3.66146e-111	3.043e-108	-2.50121	1.48681	-29.7882	1.22298e-116	3.43857e-114	Down
FOXF1	-2.34125	1.84633	-24.9058	7.91132e-94	3.26351e-91	-2.50804	1.64072	-25.2614	6.30451e-94	8.35282e-92	Down
ADRB2	-2.606	1.49212	-28.3486	8.10251e-112	7.04469e-109	-2.52628	1.37199	-22.2984	7.43431e-79	6.41439e-77	Down
EFCC1	-2.02529	1.38715	-23.7538	8.92522e-88	2.78674e-85	-2.5283	0.843085	-37.0462	2.68051e-151	2.36697e-148	Down
ITM2A	-2.04735	3.27352	-16.5511	9.86145e-51	8.15974e-49	-2.5332	2.78642	-16.844	1.32773e-51	4.89467e-50	Down
SEMA3G	-2.44553	1.57496	-26.6957	3.285e-103	2.06276e-100	-2.53552	1.34709	-29.4172	8.39043e-115	2.24728e-112	Down
ZNF385B	-2.02997	1.56421	-12.4476	1.03628e-31	3.658e-30	-2.53779	0.859903	-26.3216	2.69256e-99	4.32293e-97	Down
AC093110.1	-2.50256	1.22143	-30.9565	3.15156e-125	5.08878e-122	-2.54286	0.916553	-39.5297	1.54929e-162	1.9457e-159	Down
CYBRD1	-2.10736	4.63997	-14.3883	2.15023e-40	1.16285e-38	-2.54612	4.18969	-19.1885	3.79829e-63	2.05217e-61	Down
CALCRL	-2.63594	2.71732	-23.3847	7.75804e-86	2.19219e-83	-2.55376	2.61521	-21.2295	1.99022e-73	1.44756e-71	Down
ARHGAP31	-2.08884	2.43196	-21.1156	5.90615e-74	1.13531e-71	-2.56032	1.97309	-25.5845	1.44872e-95	1.9969e-93	Down
AC026369.3	-2.25538	1.00783	-22.7932	9.89093e-83	2.51791e-80	-2.56918	0.656106	-31.4391	9.64784e-125	3.54051e-122	Down
SPARCL1	-2.17148	5.53497	-15.5446	7.5634e-46	5.02868e-44	-2.56977	5.53827	-13.7181	5.02211e-37	1.10221e-35	Down
ANXA3	-2.18734	3.43351	-15.617	3.40062e-46	2.30711e-44	-2.5724	2.82732	-16.5842	2.37878e-50	8.44969e-49	Down
ECSCR	-2.07623	2.0109	-24.2476	2.26845e-90	7.94208e-88	-2.57988	1.58763	-30.772	1.75652e-121	5.87385e-119	Down
GLIPR2	-2.29069	3.64492	-19.2871	1.70363e-64	2.3312e-62	-2.5817	3.35375	-22.0546	1.29064e-77	1.07898e-75	Down
ARHGEF15	-2.01704	1.6526	-24.2333	2.69849e-90	9.35598e-88	-2.59392	1.23833	-35.6016	1.30925e-144	9.60921e-142	Down
CCL23	-2.02462	1.32223	-18.7106	1.5072e-61	1.85978e-59	-2.59593	0.862847	-27.2502	5.59746e-104	1.0687e-101	Down
WWC2	-2.15613	2.2245	-26.7289	2.20244e-103	1.41442e-100	-2.60753	1.54027	-32.644	1.40165e-130	5.91142e-128	Down
AGTR2	-2.56005	1.14801	-16.0197	3.86625e-48	2.82296e-46	-2.60786	0.826814	-18.3536	5.3985e-59	2.5403e-57	Down
MYZAP	-2.28799	1.00596	-30.6856	7.58299e-124	1.07136e-120	-2.61493	0.66921	-40.4893	8.65947e-167	1.35939e-163	Down
IL33	-2.41861	2.99998	-15.2994	1.12255e-44	7.18457e-43	-2.62375	2.76295	-13.4835	5.5276e-36	1.16693e-34	Down
FENDRR	-2.60614	0.857407	-31.8216	1.28013e-129	2.58376e-126	-2.62654	0.736817	-32.8747	1.08899e-131	4.88439e-129	Down
IL1RL1	-2.02433	0.952681	-15.8898	1.64742e-47	1.17553e-45	-2.64749	0.719755	-24.7884	1.5906e-91	1.94149e-89	Down
SH2D3C	-2.10047	2.3658	-23.2953	2.28755e-85	6.36839e-83	-2.65368	1.98882	-30.2872	4.22541e-119	1.27698e-116	Down
GIMAP6	-2.07217	2.81021	-20.1376	7.07302e-69	1.13558e-66	-2.65873	2.23912	-21.4794	1.0765e-74	8.14424e-73	Down
CPA3	-2.10811	3.48014	-10.9654	1.44019e-25	3.66957e-24	-2.66304	3.17471	-13.9879	3.11216e-38	7.15253e-37	Down
HHIP	-2.57175	1.09407	-20.1923	3.68656e-69	6.0041e-67	-2.67126	0.666598	-27.6425	5.98956e-106	1.24446e-103	Down
FHL5	-2.01623	1.14326	-24.3003	1.19953e-90	4.31783e-88	-2.67769	0.75517	-40.9718	6.57835e-169	1.19925e-165	Down
OSCAR	-2.19061	2.66722	-16.6166	4.69819e-51	3.93937e-49	-2.68032	2.16065	-21.9337	5.31141e-77	4.35659e-75	Down
SLC46A2	-2.07159	1.40461	-14.1376	3.08623e-39	1.57557e-37	-2.68848	0.647605	-38.0649	5.99652e-156	5.84288e-153	Down
MMP28	-2.1145	2.69938	-9.74021	7.12724e-21	1.37143e-19	-2.68909	1.85679	-14.5991	5.20622e-41	1.32893e-39	Down
ANOS1	-2.84231	2.49507	-21.3757	2.59924e-75	5.26501e-73	-2.70437	2.14623	-18.5343	6.87623e-60	3.34426e-58	Down
LRRC32	-2.17621	3.1373	-19.6981	1.31362e-66	1.9434e-64	-2.72845	2.90691	-21.4112	2.38547e-74	1.79034e-72	Down
STX11	-2.87889	2.32853	-28.8488	2.08272e-114	1.99496e-111	-2.73535	2.39839	-22.4942	7.50208e-80	6.69783e-78	Down
GPM6A	-2.88044	0.662705	-40.4941	1.19757e-171	1.35359e-167	-2.74534	0.42856	-46.0829	1.38354e-190	9.77365e-187	Down
VIPR1	-2.63491	1.73263	-22.6711	4.32534e-82	1.07211e-79	-2.74586	1.42547	-25.9034	3.51306e-97	5.14345e-95	Down
SLIT3	-2.1944	1.66368	-19.5053	1.29034e-65	1.84614e-63	-2.76891	1.39669	-23.8886	5.99426e-87	6.39169e-85	Down
SPN	-2.13555	2.13042	-19.8785	1.54264e-67	2.40168e-65	-2.79129	1.51251	-25.9787	1.46018e-97	2.18308e-95	Down
FLRT3	-2.11826	3.06415	-13.0264	3.12613e-34	1.25476e-32	-2.7956	2.14894	-16.049	8.66688e-48	2.82631e-46	Down
BTNL9	-2.65901	1.15569	-26.0885	4.94462e-100	2.66134e-97	-2.79568	1.09339	-22.6293	1.53989e-80	1.40363e-78	Down
COX4I2	-2.22327	2.70833	-17.7651	9.16694e-57	9.45366e-55	-2.80056	2.33094	-23.0145	1.6874e-82	1.60541e-80	Down
HYAL1	-2.35978	2.46385	-14.4672	9.25111e-41	5.08577e-39	-2.81512	1.97027	-23.6072	1.62301e-85	1.65266e-83	Down
CGNL1	-2.21738	2.45961	-20.4221	2.37747e-70	4.01076e-68	-2.8222	1.64653	-26.8605	5.13419e-102	9.09572e-100	Down
MYADM	-2.00597	5.26558	-16.1901	5.74567e-49	4.35853e-47	-2.82957	4.75329	-16.6859	7.69938e-51	2.76796e-49	Down
MT1M	-2.29568	1.8336	-14.4632	9.6568e-41	5.30364e-39	-2.82987	1.69221	-18.5094	9.13515e-60	4.41629e-58	Down
LRRK2-DT	-2.31867	1.68459	-13.8357	7.41148e-38	3.57994e-36	-2.84021	0.910403	-30.8993	4.18116e-122	1.44082e-119	Down
FGFR4	-2.44892	1.91284	-18.0623	2.91989e-58	3.2104e-56	-2.84181	1.60564	-25.1131	3.56892e-93	4.60489e-91	Down
KCNK3	-2.17943	1.47628	-16.113	1.36188e-48	1.01403e-46	-2.85023	0.960104	-26.1797	1.40556e-98	2.20649e-96	Down
LDB2	-2.31512	2.09661	-26.8271	6.75837e-104	4.44119e-101	-2.86112	1.63445	-33.881	1.6806e-136	9.22109e-134	Down
SMIM25	-2.39361	2.41438	-19.5225	1.05313e-65	1.51441e-63	-2.87178	1.94755	-24.7109	3.94088e-91	4.74872e-89	Down
MS4A7	-2.22047	3.13508	-17.4458	3.64314e-55	3.57654e-53	-2.87358	2.54402	-19.7012	1.02848e-65	5.98595e-64	Down
CSF3	-2.26101	0.950834	-14.5487	3.86417e-41	2.1579e-39	-2.87725	1.18412	-15.3432	1.85834e-44	5.34193e-43	Down
EMP2	-2.97001	4.94878	-24.1207	1.05363e-89	3.54435e-87	-2.88704	4.66257	-23.8544	8.95394e-87	9.47609e-85	Down
LHFPL3-AS2	-2.41373	1.46203	-15.0875	1.13928e-43	7.13806e-42	-2.89882	0.775462	-33.6246	2.79588e-135	1.4496e-132	Down
PTPRB	-2.31441	1.9922	-23.0525	4.30764e-84	1.14292e-81	-2.92529	1.37852	-36.4888	9.89986e-149	8.22766e-146	Down
CD36	-2.91825	1.79621	-22.737	1.95058e-82	4.9212e-80	-2.92926	1.71504	-20.8278	2.15462e-71	1.46706e-69	Down
GIMAP8	-2.32038	2.39194	-24.1338	8.99272e-90	3.0432e-87	-2.93608	1.83692	-28.1187	2.46064e-108	5.60729e-106	Down
RBP4	-2.50853	1.9452	-14.5158	5.49817e-41	3.04035e-39	-2.95306	1.39886	-17.6933	9.68555e-56	4.11246e-54	Down
ATOH8	-2.008	2.23229	-11.4519	1.56592e-27	4.44929e-26	-2.98436	0.985251	-30.5522	2.10431e-120	6.68106e-118	Down
C20orf85	-2.61598	2.10705	-9.78437	4.90148e-21	9.52552e-20	-2.99006	1.42615	-12.188	2.11303e-30	3.50501e-29	Down
FBLN5	-2.02468	3.32441	-15.4122	3.25409e-45	2.13096e-43	-2.99045	2.55454	-22.968	2.91011e-82	2.75942e-80	Down
PLAC9	-2.39306	2.1643	-23.79	5.7598e-88	1.83904e-85	-2.99307	1.62835	-31.6569	8.3955e-126	3.15871e-123	Down
SLC1A1	-2.32751	2.4374	-16.6438	3.45289e-51	2.91684e-49	-3.01006	1.54325	-26.6309	7.38442e-101	1.25322e-98	Down
ABI3BP	-2.31892	1.86038	-20.3582	5.09869e-70	8.49992e-68	-3.01175	1.41	-26.2531	5.97524e-99	9.51225e-97	Down
MSR1	-2.42627	3.0483	-17.0435	3.66459e-53	3.33495e-51	-3.03701	2.41962	-19.3843	3.98543e-64	2.21033e-62	Down
CLIC3	-2.47954	3.6616	-13.2002	5.32603e-35	2.22301e-33	-3.04106	2.77077	-16.7404	4.20352e-51	1.52086e-49	Down
EMCN	-2.41986	1.84196	-23.6128	4.91647e-87	1.47792e-84	-3.04406	1.25825	-35.5626	1.99179e-144	1.42486e-141	Down
ALPL	-2.26388	4.45044	-9.16416	8.43059e-19	1.38906e-17	-3.05116	3.81806	-14.6986	1.81954e-41	4.71912e-40	Down
SCN7A	-2.13395	1.58425	-17.8652	2.87609e-57	3.05525e-55	-3.05452	0.77704	-40.7703	5.02983e-168	8.61381e-165	Down
CLEC14A	-2.32533	3.57025	-20.7843	3.12954e-72	5.63257e-70	-3.05895	2.95405	-26.7419	2.03423e-101	3.50496e-99	Down
PRX	-2.86395	1.77122	-26.7526	1.65584e-103	1.07561e-100	-3.07825	1.33959	-33.5221	8.62895e-135	4.35408e-132	Down
ACVRL1	-2.48627	3.00349	-25.3277	4.81877e-96	2.2694e-93	-3.08397	2.60022	-30.6907	4.39857e-121	1.41239e-118	Down
LGI3	-3.78172	1.02677	-30.8582	9.98914e-125	1.52575e-121	-3.0861	1.33719	-20.1781	4.10509e-68	2.52994e-66	Down
CLDN5	-2.76529	2.92608	-19.411	3.93575e-65	5.49198e-63	-3.08772	2.52638	-21.5667	3.87948e-75	2.9708e-73	Down
TNXB	-2.24062	1.32358	-19.9505	6.55795e-68	1.03236e-65	-3.10025	0.775772	-40.5448	4.92986e-167	7.96017e-164	Down
CFD	-2.75849	4.08197	-15.5225	9.65588e-46	6.40484e-44	-3.10183	3.56433	-20.7221	7.37674e-71	4.90458e-69	Down
ESAM	-2.18439	3.99412	-16.6842	2.18499e-51	1.86248e-49	-3.11341	3.23182	-27.9547	1.62985e-107	3.62636e-105	Down
NRGN	-2.06907	3.9021	-10.0383	5.56392e-22	1.14467e-20	-3.1341	2.92011	-17.59	3.10868e-55	1.29469e-53	Down
TPPP3	-2.85538	3.63696	-14.1532	2.61869e-39	1.34416e-37	-3.14054	3.11192	-16.9841	2.78543e-52	1.05506e-50	Down
CD93	-2.25647	3.88134	-19.0711	2.17603e-63	2.86658e-61	-3.14132	3.2419	-23.2302	1.34658e-83	1.3258e-81	Down
TNS1	-2.29444	4.12819	-18.4495	3.20507e-60	3.78935e-58	-3.14927	3.2741	-25.0315	9.26428e-93	1.16866e-90	Down
RAMP2	-2.92745	3.68217	-23.744	1.00516e-87	3.10412e-85	-3.15746	3.41382	-29.2556	5.31315e-114	1.39013e-111	Down
CSRNP1	-2.26266	4.05608	-19.2413	2.92421e-64	3.93473e-62	-3.15898	3.37251	-25.3904	1.39788e-94	1.88094e-92	Down
HIGD1B	-2.52348	2.0529	-21.8028	1.52785e-77	3.32095e-75	-3.16151	1.58798	-34.4455	3.5345e-139	2.21943e-136	Down
ALOX5AP	-2.19401	4.46706	-14.1174	3.8215e-39	1.94041e-37	-3.17059	3.66453	-18.8872	1.20991e-61	6.19916e-60	Down
ROBO4	-2.53922	2.10016	-25.4514	1.08121e-96	5.17828e-94	-3.17687	1.68547	-36.1728	2.87725e-147	2.22746e-144	Down
AP001972.5	-2.048	3.26761	-14.8793	1.09505e-42	6.54877e-41	-3.19578	1.84111	-26.7188	2.65822e-101	4.56617e-99	Down
PECAM1	-2.4178	4.75171	-24.8951	8.99923e-94	3.68538e-91	-3.20713	4.12767	-24.4526	8.09967e-90	9.45754e-88	Down
NPR1	-2.50668	1.88216	-22.1505	2.31348e-79	5.29327e-77	-3.21097	1.31069	-35.3366	2.26836e-143	1.5445e-140	Down
VEPH1	-2.5651	1.64088	-20.2449	1.96848e-69	3.24335e-67	-3.21303	0.840015	-39.0227	2.86435e-160	3.37242e-157	Down
PTGDS	-2.16824	4.47405	-11.3651	3.53821e-27	9.84047e-26	-3.22078	3.90482	-15.4846	4.03848e-45	1.18994e-43	Down
LYVE1	-2.74642	1.68769	-24.5427	6.39064e-92	2.3452e-89	-3.25963	1.37653	-30.8635	6.25474e-122	2.14231e-119	Down
GDF10	-2.70899	1.20238	-23.785	6.12097e-88	1.94337e-85	-3.26439	0.682618	-41.6506	7.20847e-172	1.45493e-168	Down
TCF21	-2.61182	1.31692	-25.7462	3.07506e-98	1.55164e-95	-3.26694	0.823706	-45.659	7.68027e-189	3.61702e-185	Down
VWF	-2.50615	4.29557	-17.0965	2.00054e-53	1.84134e-51	-3.2789	3.83647	-22.6333	1.47011e-80	1.34219e-78	Down
ACKR1	-2.39161	2.5644	-13.8749	4.91278e-38	2.39162e-36	-3.29824	2.11772	-17.7916	3.19033e-56	1.37318e-54	Down
LAMP3	-3.33878	4.56643	-17.8048	5.79045e-57	6.04883e-55	-3.30877	4.41651	-17.936	6.22063e-57	2.72733e-55	Down
RAMP3	-3.0911	3.40028	-23.364	9.9673e-86	2.80245e-83	-3.34492	2.9867	-25.7534	2.01903e-96	2.86692e-94	Down
FAM189A2	-2.83603	1.99974	-23.0748	3.28911e-84	8.80951e-82	-3.36489	1.18293	-32.4506	1.20013e-129	4.87944e-127	Down
TEK	-2.88408	1.85364	-29.7357	5.57315e-119	6.42777e-116	-3.37248	1.39365	-37.6935	2.92945e-154	2.71401e-151	Down
RTKN2	-3.63137	1.64028	-33.5621	2.3548e-138	6.65395e-135	-3.3816	1.45228	-36.0541	1.02301e-146	7.81272e-144	Down
HSPB6	-2.59052	2.26601	-18.4464	3.32431e-60	3.92213e-58	-3.41095	1.7409	-26.2558	5.79261e-99	9.24755e-97	Down
ADAMTS8	-2.84404	1.14486	-27.9714	7.35693e-110	5.77457e-107	-3.41444	0.692711	-45.6965	5.37855e-189	2.76331e-185	Down
CD52	-2.62072	5.26559	-16.3581	8.70149e-50	6.88734e-48	-3.43736	4.53005	-18.6091	2.92295e-60	1.43892e-58	Down
CDH5	-2.53588	3.19768	-23.5972	5.93473e-87	1.756e-84	-3.43994	2.60473	-30.2527	6.2488e-119	1.87843e-116	Down
MAMDC2	-2.57236	1.81754	-19.2015	4.67673e-64	6.2335e-62	-3.48272	1.18304	-28.3884	1.10424e-109	2.60021e-107	Down
EPAS1	-2.77962	5.84156	-24.267	1.79582e-90	6.38296e-88	-3.50468	5.05747	-23.7007	5.41972e-86	5.65111e-84	Down
ITLN2	-3.97842	0.912161	-34.8307	1.24206e-144	4.12906e-141	-3.51181	0.8515	-31.9102	4.9433e-127	1.91346e-124	Down
S1PR1	-2.78705	3.21085	-25.7548	2.77008e-98	1.41034e-95	-3.52211	2.6397	-27.6137	8.34987e-106	1.72851e-103	Down
GPD1	-3.20385	1.23389	-28.1195	1.25255e-110	1.01124e-107	-3.5305	0.748817	-44.7898	3.11109e-185	1.35246e-181	Down
FMO2	-3.26869	2.64896	-23.6388	3.58684e-87	1.08399e-84	-3.54018	2.35236	-20.2721	1.3801e-68	8.60875e-67	Down
VSIG4	-2.69982	4.32872	-15.6095	3.69195e-46	2.50176e-44	-3.54893	3.61018	-17.9454	5.59122e-57	2.45328e-55	Down
LRRK2	-2.61083	2.67094	-13.2986	1.94425e-35	8.31776e-34	-3.5836	1.70129	-23.9198	4.15861e-87	4.47656e-85	Down
DMBT1	-2.29254	3.21414	-8.02137	5.7525e-15	7.18605e-14	-3.58826	2.29493	-13.4012	1.27562e-35	2.65098e-34	Down
DLC1	-2.39921	2.9597	-16.9482	1.08719e-52	9.6606e-51	-3.61208	1.78826	-32.7997	2.49617e-131	1.09355e-128	Down
HSD17B6	-2.96966	2.95873	-15.5066	1.14988e-45	7.6183e-44	-3.6177	1.85222	-33.4122	2.88765e-134	1.41907e-131	Down
CRTAC1	-3.3358	2.67814	-16.5965	5.90025e-51	4.91809e-49	-3.63948	2.05067	-18.0269	2.21779e-57	9.90015e-56	Down
CHRDL1	-2.55856	2.35404	-15.3322	7.83795e-45	5.05655e-43	-3.65619	1.62759	-24.4523	8.13429e-90	9.47838e-88	Down
CAV1	-4.07865	4.89035	-23.5079	1.74902e-86	5.06893e-84	-3.67768	4.95264	-20.2587	1.61239e-68	1.00135e-66	Down
OLR1	-2.77608	3.4494	-16.5814	6.99887e-51	5.82524e-49	-3.68367	2.61784	-20.4789	1.24829e-69	8.02568e-68	Down
CPB2	-3.3768	1.47029	-18.4839	2.14365e-60	2.55583e-58	-3.69008	0.65105	-38.7506	4.78183e-159	5.29883e-156	Down
RGCC	-3.0713	5.53075	-24.8059	2.64618e-93	1.03135e-90	-3.69795	4.86594	-29.0385	6.36104e-113	1.61205e-110	Down
AC008268.1	-3.00489	1.66857	-14.2618	8.2745e-40	4.37033e-38	-3.70191	0.511134	-43.124	3.30215e-178	1.03677e-174	Down
VSIG2	-2.4637	3.46276	-10.5643	5.44554e-24	1.26179e-22	-3.71088	2.01986	-20.2317	2.20472e-68	1.36172e-66	Down
A2M	-2.14086	7.29635	-13.6214	6.9337e-37	3.16009e-35	-3.75933	6.0927	-20.7408	5.9328e-71	3.96319e-69	Down
CXCL2	-2.09791	4.26245	-10.4909	1.04879e-23	2.37847e-22	-3.76193	3.11479	-16.5693	2.80665e-50	9.91963e-49	Down
SLC6A4	-4.01248	0.722959	-37.8675	2.49432e-159	1.56627e-155	-3.77266	0.64412	-35.3074	3.10911e-143	2.09176e-140	Down
SPOCK2	-3.43415	3.62084	-23.763	7.98231e-88	2.50618e-85	-3.79919	3.07278	-21.7792	3.23429e-76	2.57804e-74	Down
CA4	-3.45155	1.05361	-30.8307	1.3784e-124	1.9974e-121	-3.81673	0.717932	-46.3492	1.12078e-191	1.05566e-187	Down
EDNRB	-3.31013	2.16032	-27.783	7.02556e-109	5.2939e-106	-3.84772	1.6025	-35.1088	2.65375e-142	1.72384e-139	Down
UPK3B	-4.54628	1.85582	-26.4596	5.64228e-102	3.35651e-99	-3.85069	2.18684	-18.8645	1.5698e-61	8.00685e-60	Down
AOC3	-2.82375	3.61928	-19.935	7.87761e-68	1.23665e-65	-3.85192	2.81481	-24.7742	1.87949e-91	2.28917e-89	Down
PDK4	-2.58044	3.26915	-15.0068	2.74238e-43	1.6846e-41	-3.8887	1.91994	-23.955	2.75345e-87	2.981e-85	Down
GPX3	-2.72332	5.82281	-17.6111	5.42585e-56	5.45616e-54	-3.90102	4.88345	-21.5756	3.49493e-75	2.68359e-73	Down
RETN	-3.14063	1.86661	-18.0961	1.97263e-58	2.20319e-56	-3.90641	1.09284	-33.1075	8.30557e-133	3.84738e-130	Down
C7	-2.39958	3.63628	-10.9423	1.78032e-25	4.50977e-24	-3.9171	2.70235	-17.3804	3.28844e-54	1.3303e-52	Down
SLC39A8	-2.75352	4.27522	-20.773	3.58176e-72	6.40568e-70	-3.94978	2.96087	-27.2536	5.38546e-104	1.03171e-101	Down
FHL1	-3.58631	2.72197	-24.9812	3.17843e-94	1.37119e-91	-3.98774	2.38897	-28.3597	1.53557e-109	3.58599e-107	Down
LPL	-2.85976	3.21115	-14.445	1.1734e-40	6.40711e-39	-4.01418	2.06326	-26.3789	1.38324e-99	2.24634e-97	Down
SCGB3A2	-2.84572	5.98149	-7.06545	4.57937e-12	4.4582e-11	-4.01831	4.23176	-10.7384	1.53115e-24	1.96707e-23	Down
MRC1	-2.7728	3.93005	-14.7397	4.95033e-42	2.87526e-40	-4.02226	2.7488	-21.8339	1.70674e-76	1.37204e-74	Down
CAVIN2	-3.58923	3.7181	-22.6999	3.05303e-82	7.60084e-80	-4.02493	3.12937	-22.1339	5.09996e-78	4.30178e-76	Down
PLA2G1B	-3.09429	2.11553	-14.759	4.02144e-42	2.34539e-40	-4.03903	0.98867	-33.9885	5.18019e-137	2.92753e-134	Down
FOSB	-3.43056	3.21373	-13.2221	4.2564e-35	1.78447e-33	-4.05223	3.03169	-17.0737	1.02346e-52	3.9562e-51	Down
AQP1	-2.73294	6.18912	-11.3933	2.71627e-27	7.61069e-26	-4.05301	4.97649	-21.096	9.44958e-73	6.73434e-71	Down
GPIHBP1	-3.30936	1.45844	-26.8734	3.87277e-104	2.57489e-101	-4.05503	0.972565	-40.0881	5.12215e-165	7.61772e-162	Down
VEGFD	-3.48514	1.58216	-23.8826	1.88019e-88	6.17775e-86	-4.10915	1.06216	-39.1718	6.15019e-161	7.55591e-158	Down
DES	-3.1864	2.24335	-18.9509	8.95623e-63	1.13998e-60	-4.12516	1.60985	-26.1166	2.92842e-98	4.485e-96	Down
MFAP4	-3.16914	5.12374	-16.2825	2.03636e-49	1.58516e-47	-4.20851	4.49877	-19.5718	4.5858e-65	2.6178e-63	Down
MS4A15	-3.49169	2.12732	-14.5345	4.50011e-41	2.49577e-39	-4.23179	1.00797	-30.8342	8.71034e-122	2.9301e-119	Down
WIF1	-4.19922	2.41508	-16.4488	3.13079e-50	2.52402e-48	-4.28631	1.94655	-15.687	4.50158e-46	1.37887e-44	Down
ABCA3	-2.74695	4.6261	-12.8178	2.57479e-33	9.81861e-32	-4.3169	3.08748	-18.8443	1.97832e-61	1.00452e-59	Down
CACNA2D2	-3.20364	2.84309	-14.6918	8.3043e-42	4.76456e-40	-4.34941	1.53751	-32.2331	1.34903e-128	5.29437e-126	Down
TMEM100	-3.99071	1.84047	-25.5566	3.03302e-97	1.50358e-94	-4.37008	1.19239	-31.735	3.50365e-126	1.32889e-123	Down
HBA2	-4.28525	2.88158	-21.1463	4.08595e-74	7.90799e-72	-4.40039	2.30761	-22.967	2.94578e-82	2.78858e-80	Down
NDNF	-2.43439	3.99475	-11.8998	2.18831e-29	6.89356e-28	-4.40077	2.02539	-24.5001	4.64485e-90	5.43476e-88	Down
GGTLC1	-2.34797	2.75496	-9.5095	4.94225e-20	8.91782e-19	-4.40673	0.865452	-41.9272	4.55829e-173	1.03043e-169	Down
ANKRD1	-3.89597	1.31137	-26.5991	1.05165e-102	6.46007e-100	-4.41463	1.01713	-33.1573	4.79139e-133	2.23786e-130	Down
GKN2	-3.58997	1.80379	-15.8045	4.25132e-47	2.98829e-45	-4.46267	0.889167	-41.7822	1.93563e-172	4.05148e-169	Down
CLIC5	-3.84432	2.18644	-25.3184	5.39697e-96	2.5207e-93	-4.55701	1.21273	-41.3826	1.05623e-170	2.05834e-167	Down
C4BPA	-2.17512	5.42231	-7.43086	3.85738e-13	4.13498e-12	-4.57951	2.88351	-15.7035	3.75944e-46	1.15405e-44	Down
SCGB3A1	-2.75617	5.60441	-6.82802	2.16545e-11	1.97608e-10	-4.58692	3.56154	-13.6633	8.81484e-37	1.91896e-35	Down
FAM107A	-4.00987	1.74951	-30.8424	1.2017e-124	1.78717e-121	-4.60685	1.3091	-37.025	3.35357e-151	2.91575e-148	Down
CLEC3B	-4.03832	3.05132	-24.8315	1.94324e-93	7.73382e-91	-4.69344	2.25337	-33.934	9.40577e-137	5.21135e-134	Down
MARCO	-3.86422	4.30903	-16.4455	3.24967e-50	2.61612e-48	-4.71333	3.22603	-20.1707	4.4732e-68	2.7538e-66	Down
TNNC1	-3.81574	2.62962	-23.4609	3.08669e-86	8.90005e-84	-4.74818	1.47965	-34.0179	3.75512e-137	2.1436e-134	Down
INMT	-3.79404	2.98088	-21.682	6.5388e-77	1.39975e-74	-4.76919	1.88822	-34.2699	2.39519e-138	1.41002e-135	Down
FCN3	-4.20297	2.35567	-23.7475	9.63604e-88	2.99215e-85	-4.78173	1.95975	-27.5025	3.01938e-105	6.13804e-103	Down
FABP4	-5.07588	2.01817	-30.2263	1.69352e-121	2.12683e-118	-4.80418	1.95429	-20.4488	1.77234e-69	1.1305e-67	Down
SFTA1P	-2.9528	3.83874	-12.1801	1.44038e-30	4.82523e-29	-4.80948	1.99648	-26.8596	5.18856e-102	9.16332e-100	Down
PEBP4	-3.97642	3.12699	-15.7351	9.18864e-47	6.41887e-45	-4.87742	1.9731	-22.3576	3.71672e-79	3.22158e-77	Down
AQP4	-3.87052	3.35303	-15.9642	7.18775e-48	5.19448e-46	-4.91941	2.09266	-22.1545	4.00513e-78	3.39859e-76	Down
SUSD2	-3.33051	4.22663	-12.8115	2.74215e-33	1.04146e-31	-4.91975	2.48657	-27.9057	2.86702e-107	6.32917e-105	Down
MCEMP1	-4.2791	2.32574	-23.601	5.66649e-87	1.69437e-84	-5.03251	1.56092	-35.5661	1.91789e-144	1.38959e-141	Down
ADH1B	-3.84844	2.61902	-18.5386	1.13062e-60	1.3566e-58	-5.05069	1.53801	-31.1542	2.36793e-123	8.36381e-121	Down
SFTPB	-2.05699	9.73652	-5.66526	2.30725e-08	1.55673e-07	-5.07644	6.65232	-10.6507	3.34874e-24	4.21963e-23	Down
HBB	-4.67342	4.41396	-18.9184	1.3137e-62	1.66463e-60	-5.17299	3.63119	-19.8792	1.31232e-66	7.79857e-65	Down
SCGB1A1	-5.10864	5.07228	-11.2904	7.11694e-27	1.94585e-25	-5.23412	4.27792	-12.0461	8.2718e-30	1.33602e-28	Down
CYP4B1	-3.90857	3.89767	-14.019	1.08057e-38	5.38989e-37	-5.28304	2.34713	-23.0588	1.00459e-82	9.63898e-81	Down
SFTPD	-3.72366	6.14288	-11.9288	1.65499e-29	5.24861e-28	-5.45294	4.23445	-16.0077	1.36149e-47	4.39425e-46	Down
PGC	-3.39817	4.78581	-7.48612	2.63051e-13	2.85996e-12	-5.81136	2.2844	-21.8524	1.3743e-76	1.10637e-74	Down
CLDN18	-5.80452	3.00881	-20.2064	3.11522e-69	5.11784e-67	-6.55217	1.84209	-31.4407	9.48147e-125	3.50219e-122	Down
SFTPA2	-4.45863	8.60256	-10.6351	2.8858e-24	6.79534e-23	-6.56358	6.34599	-12.9908	7.94745e-34	1.53291e-32	Down
SFTPA1	-4.59705	8.31416	-10.9002	2.61499e-25	6.55651e-24	-6.72212	5.97786	-13.5812	2.04108e-36	4.38092e-35	Down
AGER	-6.19422	4.33842	-23.9731	6.28331e-89	2.08879e-86	-6.80313	3.37536	-29.3301	2.26693e-114	6.04309e-112	Down
SFTPC	-7.66119	5.87433	-16.7788	7.46513e-52	6.45083e-50	-8.89073	4.07666	-19.663	1.59827e-65	9.25455e-64	Down

## Sheet: LUAD
id	logFC	AveExpr	t	P.Value	adj.P.Val	B
SPP1	4.22883	6.50225	15.6012	4.04893e-46	2.72731e-44	93.9303
CRABP2	4.06625	5.6576	13.4346	4.79469e-36	2.10706e-34	70.8639
FAM83A	3.38009	3.34308	15.3878	4.25307e-45	2.75957e-43	91.5904
SPINK1	3.30138	3.9091	8.50139	1.57084e-16	2.19576e-15	26.3274
CEACAM5	3.19507	5.31988	8.27156	8.98394e-16	1.18848e-14	24.608
CTHRC1	3.1354	4.55091	17.4458	3.64526e-55	3.57654e-53	114.661
PYCR1	3.13369	4.83708	22.9679	1.1983e-83	3.12078e-81	179.986
IGHG4	3.07594	6.63133	10.4508	1.49802e-23	3.36484e-22	42.3108
B3GNT3	2.96965	3.61631	16.6805	2.27782e-51	1.93869e-49	105.96
MMP1	2.95449	3.69259	10.309	5.25e-23	1.1491e-21	41.0687
UBE2C	2.93475	4.00033	14.656	1.22006e-41	6.96471e-40	83.6707
COL10A1	2.84738	3.17736	14.6129	1.93968e-41	1.09729e-39	83.2097
S100P	2.8025	4.96454	7.30381	9.22126e-13	9.52805e-12	17.7857
HMGB3	2.74669	5.37161	14.9497	5.09896e-43	3.09519e-41	86.8287
MMP11	2.72898	2.92272	11.9837	9.72865e-30	3.12212e-28	56.4391
TOP2A	2.71647	3.64977	16.5969	5.87145e-51	4.90856e-49	105.018
IGHG1	2.66111	8.77076	9.38352	1.40321e-19	2.45209e-18	33.2605
COL1A1	2.65222	7.36608	12.2375	8.20668e-31	2.7822e-29	58.8938
MYBL2	2.65171	3.42405	13.5234	1.9152e-36	8.56975e-35	71.7759
EEF1A2	2.64751	2.87722	8.20364	1.49372e-15	1.94194e-14	24.107
AFAP1-AS1	2.62179	2.56661	11.5824	4.55719e-28	1.3379e-26	52.6218
TMPRSS4	2.60345	2.85931	13.4993	2.45743e-36	1.0944e-34	71.5282
CYP24A1	2.60081	2.64599	9.46632	7.07551e-20	1.26021e-18	33.9374
CST1	2.59927	2.52792	9.38223	1.41823e-19	2.47664e-18	33.25
CP	2.59862	4.59335	10.7952	6.80339e-25	1.66013e-23	45.3744
CDC20	2.58766	3.4562	15.1445	6.11662e-44	3.85798e-42	88.9382
SLC2A1	2.56217	4.32017	13.8739	4.96851e-38	2.41644e-36	75.4058
ETV4	2.53033	3.26795	16.0735	2.11967e-48	1.56794e-46	99.1569
MDK	2.52473	6.45869	13.6416	5.61646e-37	2.57637e-35	72.9952
PPP1R14D	2.42863	2.50982	9.27973	3.29032e-19	5.61441e-18	32.4181
TPX2	2.42563	3.35877	14.2268	1.19933e-39	6.28745e-38	79.1082
GJB2	2.42138	2.90449	11.6846	1.72394e-28	5.1878e-27	53.5863
UBE2T	2.41358	3.65508	17.1395	1.22296e-53	1.13675e-51	111.164
GPX2	2.40176	3.20424	6.14666	1.46703e-09	1.12662e-08	10.5692
IGHG2	2.37916	8.02112	9.15749	8.89885e-19	1.46365e-17	31.4349
MMP12	2.35184	2.95489	9.60276	2.26823e-20	4.20699e-19	35.0625
COL3A1	2.28718	7.55342	11.4638	1.39875e-27	3.98231e-26	51.5092
CXCL13	2.28047	3.4854	9.62653	1.85826e-20	3.47396e-19	35.2596
GOLM1	2.27812	5.7407	18.6459	3.21783e-61	3.9277e-59	128.542
THBS2	2.26344	4.33077	12.3835	1.95288e-31	6.81688e-30	60.3192
IGKC	2.24816	9.58796	8.58175	8.46504e-17	1.20898e-15	26.9373
IGHV1-24	2.23024	4.97399	7.71511	5.25733e-14	6.06848e-13	20.601
PAEP	2.2261	2.34176	6.14709	1.46328e-09	1.1242e-08	10.5717
BIRC5	2.22511	2.87899	13.6971	3.15321e-37	1.46426e-35	73.569
PSAT1	2.20854	3.09491	13.2429	3.43981e-35	1.45181e-33	68.9057
PODXL2	2.20626	3.8034	10.5393	6.81032e-24	1.5652e-22	43.0917
IGHGP	2.20456	5.02575	9.05303	2.06668e-18	3.30306e-17	30.6024
IGKV4-1	2.1673	7.57517	7.85513	1.92782e-14	2.30501e-13	21.5881
HS6ST2	2.15279	2.67233	12.6129	2.00507e-32	7.30279e-31	62.5796
IGHG3	2.1513	7.23823	8.26693	9.3021e-16	1.22942e-14	24.5737
KCNN4	2.14746	3.34055	10.8525	4.03925e-25	1.00076e-23	45.8912
CBLC	2.14652	3.20688	14.4732	8.67845e-41	4.7756e-39	81.7196
C15orf48	2.14398	4.3432	9.53167	4.10899e-20	7.46673e-19	34.4748
SPDEF	2.142	3.58901	10.2103	1.24766e-22	2.67085e-21	40.2115
CCNB1	2.12794	3.53653	14.8405	1.66626e-42	9.8915e-41	85.6509
TK1	2.12305	4.46927	13.4077	6.32968e-36	2.76228e-34	70.5879
NQO1	2.12132	5.44739	9.43588	9.1057e-20	1.61165e-18	33.688
CXCL14	2.1171	3.96782	6.59888	9.30913e-11	8.06525e-10	13.2625
RRM2	2.09545	2.97638	13.9951	1.39024e-38	6.91011e-37	76.672
ANLN	2.05398	2.54577	13.4867	2.79885e-36	1.24058e-34	71.3989
GPT2	2.0529	2.95207	13.4572	3.79659e-36	1.67495e-34	71.0959
IGKJ5	2.03928	3.05229	8.6789	3.98551e-17	5.83063e-16	27.6806
IGKV3-15	2.0389	5.93052	8.22206	1.3017e-15	1.70169e-14	24.2426
IGHV4-34	2.02571	5.57104	7.82755	2.35158e-14	2.79548e-13	21.3926
IGLV3-21	2.02484	6.60862	7.34139	7.13479e-13	7.45729e-12	18.0376
DNAJC12	2.01886	2.52642	9.06419	1.88933e-18	3.02989e-17	30.6911
PHLDA2	2.01618	4.39204	11.9793	1.01583e-29	3.25815e-28	56.3962
H2BC5	2.01408	4.11598	14.1428	2.92098e-39	1.49526e-37	78.2232
TFF1	2.00242	2.0223	5.37539	1.10641e-07	6.89162e-07	6.36709
PLPP2	1.9982	3.37476	16.4277	3.96933e-50	3.18188e-48	103.116
PTGES	1.99534	3.77562	11.23	1.25075e-26	3.37883e-25	49.3364
SYT7	1.99501	2.85451	10.7895	7.1585e-25	1.74453e-23	45.324
SLC7A5	1.99128	4.14801	11.542	6.68543e-28	1.94954e-26	52.2416
CA9	1.98963	2.07356	7.81722	2.533e-14	3.00482e-13	21.3194
ABCC3	1.98328	4.21323	11.7609	8.31988e-29	2.54019e-27	54.3092
COL11A1	1.96713	1.93594	8.85942	9.66873e-18	1.47881e-16	29.0786
IGHV1-69D	1.95517	5.14695	7.04657	5.18992e-12	5.02576e-11	16.0902
IGHV3-33	1.95291	4.9764	7.3691	5.901e-13	6.2137e-12	18.2241
LGR4	1.94335	3.21861	15.885	1.73772e-47	1.2384e-45	97.0632
IGKV3-20	1.9405	7.97599	7.4695	2.95207e-13	3.19298e-12	18.9045
RHOV	1.93704	2.91908	8.92565	5.71948e-18	8.87752e-17	29.5971
FGB	1.9359	1.96267	4.95571	9.45605e-07	5.2588e-06	4.29466
IGLV3-9	1.93411	3.85623	7.22738	1.54883e-12	1.57033e-11	17.2766
IGHV1-46	1.92957	4.89689	7.53549	1.86494e-13	2.05049e-12	19.3559
IGHV5-51	1.92803	6.65088	7.09725	3.70707e-12	3.64223e-11	16.4202
ZWINT	1.91321	3.37593	14.6016	2.18972e-41	1.23626e-39	83.0891
IGHV4-39	1.90732	6.32676	6.94864	9.88797e-12	9.31503e-11	15.4582
IGKV3-11	1.90322	7.08257	7.80299	2.80547e-14	3.31969e-13	21.2189
IGLC2	1.90284	8.62339	7.7526	4.02438e-14	4.70293e-13	20.8639
KIF2C	1.902	2.36941	13.3952	7.19997e-36	3.13723e-34	70.4598
IGLV3-19	1.89789	6.73385	6.76741	3.19737e-11	2.87366e-10	14.3084
IGKV1-5	1.89585	7.2348	7.26034	1.23909e-12	1.26469e-11	17.4956
CDH3	1.89138	3.5017	9.31044	2.55891e-19	4.40005e-18	32.6666
CDCA8	1.88841	2.69022	14.2606	8.38051e-40	4.42219e-38	79.4646
GCNT3	1.88546	2.0297	9.12543	1.15339e-18	1.87576e-17	31.1786
AKR1B10	1.8796	1.99014	5.32061	1.47633e-07	9.05701e-07	6.08788
IGHV3-23	1.8747	7.03404	7.62492	9.95778e-14	1.12013e-12	19.9728
CEP55	1.87219	2.51909	13.4839	2.88158e-36	1.27625e-34	71.3699
FUT2	1.87081	2.50746	14.1269	3.45909e-39	1.76273e-37	78.055
IGLV6-57	1.87072	5.26424	6.92753	1.13515e-11	1.06282e-10	15.3229
FOXM1	1.86623	2.47519	12.5703	3.06453e-32	1.10382e-30	62.1583
MMP13	1.86471	1.88325	7.74066	4.38235e-14	5.10122e-13	20.7801
PROM2	1.86463	3.43863	12.2273	9.07073e-31	3.06776e-29	58.7944
IGHV1-18	1.86404	6.41339	6.99343	7.36961e-12	7.02575e-11	15.7463
NECTIN4	1.86102	3.92989	13.6239	6.75296e-37	3.0802e-35	72.812
IGLV1-40	1.85212	7.03021	7.27481	1.12325e-12	1.15061e-11	17.592
STEAP1	1.84821	3.23189	10.4674	1.29281e-23	2.91315e-22	42.4568
AURKB	1.84204	2.32093	12.6722	1.10976e-32	4.10451e-31	63.1671
MUC5B	1.84204	2.92835	5.48378	6.20697e-08	3.99068e-07	6.92713
KDELR3	1.8416	4.40664	14.9918	3.22871e-43	1.97689e-41	87.2833
HMGA1	1.84138	6.31151	12.1215	2.55173e-30	8.42833e-29	57.7676
SULF1	1.84085	3.60843	10.3134	5.05091e-23	1.10724e-21	41.107
AOC1	1.83828	2.11796	7.34929	6.75936e-13	7.07798e-12	18.0907
PPP1R14B	1.8379	5.50872	16.9497	1.06844e-52	9.52395e-51	109.006
ALG1L	1.82693	2.49584	10.4506	1.50004e-23	3.36804e-22	42.3095
OCIAD2	1.82664	5.14214	16.6703	2.5589e-51	2.17138e-49	105.845
BPIFA1	1.81936	3.88742	3.90004	0.00010736	0.000443551	-0.22467
PLEK2	1.8149	3.14194	13.2203	4.33562e-35	1.81633e-33	68.6758
NUSAP1	1.81418	3.09425	14.5352	4.46808e-41	2.48044e-39	82.3798
IGHJ3P	1.80721	2.94697	7.55784	1.59521e-13	1.76354e-12	19.5095
CCNB2	1.80598	2.55416	13.8099	9.70627e-38	4.65259e-36	74.7402
IGLV3-1	1.80217	5.79444	6.80745	2.4725e-11	2.24467e-10	14.5602
COMP	1.80195	2.8275	7.87053	1.72485e-14	2.0696e-13	21.6976
MEX3A	1.80099	2.0057	12.3796	2.02855e-31	7.06789e-30	60.2814
IGHJ3	1.79892	4.47151	7.24594	1.36605e-12	1.389e-11	17.3999
TMEM184A	1.79884	2.38977	15.3848	4.39828e-45	2.85051e-43	91.557
NME1	1.79852	3.86355	15.8714	2.02085e-47	1.43837e-45	96.913
NEK2	1.7939	2.11127	13.256	3.00933e-35	1.27298e-33	69.0386
PAFAH1B3	1.79016	4.31942	13.503	2.36526e-36	1.05418e-34	71.5662
MUC13	1.78336	1.94451	5.95323	4.54024e-09	3.3241e-08	9.46829
IGHV3-21	1.77686	5.7275	6.82556	2.2001e-11	2.00672e-10	14.6745
TESC	1.77399	3.77166	6.18071	1.19876e-09	9.28547e-09	10.7661
IQGAP3	1.77343	2.09543	14.7298	5.50903e-42	3.18341e-40	84.4615
MMP9	1.77161	4.25899	8.38321	3.8683e-16	5.26399e-15	25.4387
SPAG4	1.77131	2.59573	14.6396	1.45541e-41	8.27477e-40	83.4953
PPP1R14BP3	1.77068	4.71792	15.2921	1.21593e-44	7.74711e-43	90.5453
IGLV4-69	1.77016	5.03159	6.40218	3.15066e-10	2.58991e-09	12.0706
KRT80	1.7669	3.37532	11.4667	1.36178e-27	3.88488e-26	51.5358
IGFBP3	1.76149	5.51283	9.60229	2.27708e-20	4.22202e-19	35.0586
ANKRD22	1.76059	2.93973	10.47	1.26322e-23	2.8476e-22	42.4797
IGKV1-9	1.75843	5.3354	6.75892	3.37598e-11	3.02794e-10	14.2552
IGHV1-2	1.75708	5.20848	6.22626	9.13583e-10	7.16489e-09	11.0312
EFNA4	1.7567	3.74519	16.068	2.2538e-48	1.66281e-46	99.0958
MELK	1.75625	2.1221	12.8062	2.89475e-33	1.09721e-31	64.5019
IGLV2-14	1.75178	7.10529	6.70842	4.65939e-11	4.13311e-10	13.9397
CDCA7	1.74641	2.43433	12.1982	1.20657e-30	4.04916e-29	58.5111
LCN2	1.74236	5.41738	6.24332	8.24868e-10	6.49799e-09	11.1308
IGHV1-69	1.74182	3.80641	6.28787	6.31033e-10	5.03277e-09	11.3923
ITPKA	1.74139	1.85683	8.50169	1.56718e-16	2.19119e-15	26.3297
MARCKSL1	1.74137	6.5795	13.7443	1.92773e-37	9.01853e-36	74.0581
PLK1	1.73894	2.25985	13.746	1.89282e-37	8.8699e-36	74.0763
IGLC3	1.73799	7.85935	6.90073	1.35176e-11	1.25585e-10	15.1517
IGHV3-15	1.73556	5.87202	6.85386	1.83244e-11	1.68361e-10	14.8536
IQANK1	1.73424	3.37814	14.7872	2.96461e-42	1.73799e-40	85.0778
IGLL5	1.7327	4.70296	7.54489	1.74646e-13	1.92622e-12	19.4204
MKI67	1.73081	2.34195	12.7052	7.97291e-33	2.9761e-31	63.4955
SPAG5	1.72671	2.34028	13.9689	1.8309e-38	9.07646e-37	76.3983
CCNA2	1.72552	2.5674	12.8146	2.65907e-33	1.01263e-31	64.5862
IGHV2-26	1.7239	3.74263	6.53305	1.40469e-10	1.19844e-09	12.8601
KIF4A	1.72082	1.97594	13.0934	1.58322e-34	6.44625e-33	67.3889
SAPCD2	1.72002	1.99095	13.666	4.35953e-37	2.01286e-35	73.247
IGLV3-10	1.71751	5.18499	5.87895	6.9503e-09	4.98234e-08	9.05382
FERMT1	1.71641	2.28455	13.1758	6.83097e-35	2.83232e-33	68.224
MUC21	1.71449	2.93625	5.89837	6.22078e-09	4.47905e-08	9.16173
PLAU	1.71112	5.02428	8.24278	1.11478e-15	1.46718e-14	24.3953
DLGAP5	1.70913	2.01286	12.942	7.3526e-34	2.89161e-32	65.8632
IGHV3-43	1.70744	3.19574	7.13224	2.93541e-12	2.90477e-11	16.6492
IGHJ2	1.70714	3.47951	6.95475	9.50005e-12	8.97052e-11	15.4974
IGHV3-11	1.70542	5.35365	6.57246	1.0985e-10	9.45488e-10	13.1006
TNFRSF21	1.69887	5.49745	14.1379	3.07815e-39	1.57286e-37	78.171
IGHV4-59	1.69104	5.62747	6.40054	3.18261e-10	2.61466e-09	12.0607
RECQL4	1.68926	2.3457	13.4992	2.46069e-36	1.09499e-34	71.5268
IGLV2-23	1.68388	6.63991	6.53118	1.42116e-10	1.21121e-09	12.8487
IGLV1-47	1.68272	5.98318	6.59268	9.67829e-11	8.37866e-10	13.2244
FGL1	1.68057	1.66557	5.81925	9.7544e-09	6.85476e-08	8.7241
HJURP	1.67828	1.90826	12.6828	9.97619e-33	3.70187e-31	63.2729
PCP4	1.67799	1.93006	6.26672	7.16757e-10	5.68038e-09	11.2679
IGHV3-30	1.6773	5.74262	6.63933	7.21749e-11	6.31506e-10	13.5115
KIF20A	1.67689	2.18373	13.8184	8.88561e-38	4.27008e-36	74.828
CENPF	1.67544	2.05038	12.975	5.26506e-34	2.08953e-32	66.195
IGLV1-51	1.67329	6.58784	6.37938	3.62184e-10	2.95787e-09	11.9344
IGKV1-17	1.67323	4.90539	6.50029	1.72172e-10	1.45399e-09	12.6612
KIFC1	1.67111	2.6205	11.8815	2.61211e-29	8.17392e-28	55.4589
IGHV3-73	1.67079	4.15629	5.74643	1.46911e-08	1.01548e-07	8.32594
UCHL1	1.66997	3.17132	5.92188	5.43681e-09	3.93969e-08	9.29284
DSP	1.66895	4.5969	8.54144	1.1549e-16	1.63374e-15	26.6309
GREM1	1.66752	1.70784	10.1561	2.00155e-22	4.23971e-21	39.7435
SERINC2	1.66514	5.39292	11.9078	2.02683e-29	6.39911e-28	55.7106
CT83	1.66514	1.61858	6.54846	1.2761e-10	1.09253e-09	12.954
COL5A2	1.66134	4.3121	10.0961	3.37342e-22	7.02971e-21	39.2267
ADM2	1.65942	1.97116	14.5375	4.35729e-41	2.42132e-39	82.4048
COL17A1	1.65116	2.03188	6.99661	7.21727e-12	6.88632e-11	15.7668
CDCA5	1.64803	2.31339	12.1541	1.8556e-30	6.18323e-29	58.0838
IGSF9	1.64108	2.00536	13.0029	3.96913e-34	1.58749e-32	66.4757
B3GNT6	1.63787	1.64771	7.31279	8.67368e-13	8.99421e-12	17.8458
UNC5CL	1.63725	2.18883	12.1391	2.14899e-30	7.12304e-29	57.9381
PFKP	1.63689	4.62171	11.0169	8.97986e-26	2.31307e-24	47.3818
AC004816.1	1.63644	2.35109	13.2555	3.02193e-35	1.27735e-33	69.0344
MCM4	1.63257	3.44072	13.6536	4.96115e-37	2.28132e-35	73.1185
PTTG1	1.63184	3.22193	11.7988	5.78425e-29	1.77948e-27	54.6699
AURKA	1.62934	2.7034	11.9872	9.40835e-30	3.02448e-28	56.4724
KPNA2	1.62931	4.73515	12.6836	9.89389e-33	3.67374e-31	63.2811
TMPRSS11E	1.62396	1.57066	7.3508	6.68966e-13	7.00759e-12	18.1009
Z98257.1	1.62231	1.56734	9.09255	1.50385e-18	2.43033e-17	30.9165
IGHA1	1.62155	10.4268	6.27815	6.69083e-10	5.32346e-09	11.3351
PTPRH	1.61827	1.61996	10.3076	5.31212e-23	1.16225e-21	41.057
LARGE2	1.61617	3.10187	10.2882	6.30434e-23	1.37402e-21	40.8874
IGHM	1.61556	7.1797	5.54049	4.56924e-08	2.98079e-07	7.22418
IGKV1-16	1.61529	4.96284	6.01796	3.1214e-09	2.31865e-08	9.83322
IGHV3-48	1.61344	3.86513	6.5595	1.19114e-10	1.02211e-09	13.0214
ASF1B	1.6117	2.82012	12.9868	4.67421e-34	1.85896e-32	66.3133
AGR2	1.60921	6.72191	6.86263	1.73123e-11	1.59528e-10	14.9093
CRLF1	1.60818	3.11081	4.97765	8.48359e-07	4.74413e-06	4.39921
CDC6	1.6058	1.97701	12.8345	2.17742e-33	8.3314e-32	64.7848
NMU	1.60531	1.76736	8.58694	8.13261e-17	1.16297e-15	26.9768
U62317.1	1.5999	2.35819	11.4546	1.52637e-27	4.33908e-26	51.4226
LAD1	1.59821	5.13363	10.7886	7.21779e-25	1.7567e-23	45.3158
EPN3	1.59713	2.02408	13.4986	2.47655e-36	1.10031e-34	71.5205
COL5A1	1.59582	4.3494	9.76603	5.72675e-21	1.1095e-19	36.4241
S100A2	1.59503	3.17877	6.74029	3.80294e-11	3.39847e-10	14.1386
SPTBN2	1.59467	2.49547	14.7388	4.99994e-42	2.9011e-40	84.558
AL121949.1	1.59236	1.81437	8.24729	1.07778e-15	1.41981e-14	24.4286
PITX1	1.59212	1.67492	9.30829	2.60431e-19	4.47627e-18	32.6492
ERO1A	1.59144	4.5894	13.4356	4.74682e-36	2.08764e-34	70.8739
DERL3	1.58705	3.03687	10.2534	8.55367e-23	1.84928e-21	40.5853
IGLV3-25	1.58558	6.48925	5.83508	8.91875e-09	6.30437e-08	8.81121
IGHV3-49	1.5814	4.78121	5.91386	5.69269e-09	4.11771e-08	9.24808
IGHV3-53	1.57874	3.62471	6.94628	1.00416e-11	9.45343e-11	15.4431
NUF2	1.57816	1.83406	12.2706	5.93437e-31	2.02277e-29	59.2156
IGHV2-5	1.57422	3.4886	6.25779	7.56286e-10	5.9794e-09	11.2156
MROH6	1.57307	2.94049	10.1807	1.61623e-22	3.43512e-21	39.9552
IGKV1-6	1.56939	4.65349	6.21157	9.97449e-10	7.78482e-09	10.9455
IGHV2-70	1.56876	3.75545	6.01157	3.23951e-09	2.40291e-08	9.79704
CDK1	1.56629	2.81587	11.5081	9.21298e-28	2.6646e-26	51.9234
TCN1	1.562	1.64679	5.47063	6.66131e-08	4.26532e-07	6.85865
FHL2	1.55974	2.93794	10.7044	1.54674e-24	3.69764e-23	44.5605
METTL7B	1.55973	2.87661	8.51475	1.41785e-16	1.9878e-15	26.4285
RPL39L	1.55848	3.29799	9.61218	2.096e-20	3.90644e-19	35.1406
IGKV3D-20	1.55319	3.50303	6.63358	7.48404e-11	6.53816e-10	13.476
KIF11	1.54958	2.32183	13.307	1.78338e-35	7.65851e-34	69.5585
STX1A	1.54931	2.10543	12.6028	2.2171e-32	8.05768e-31	62.4798
IGHV4-31	1.54731	4.30005	5.83099	9.12763e-09	6.43994e-08	8.78869
PAICS	1.54556	3.9521	17.8636	2.93118e-57	3.09631e-55	119.463
PBK	1.5438	1.92846	10.867	3.54133e-25	8.82427e-24	46.0216
PCAT6	1.54224	2.27876	12.8022	3.01381e-33	1.14081e-31	64.4619
EGLN3	1.53932	2.4867	8.49989	1.58896e-16	2.22053e-15	26.3161
TROAP	1.53521	1.74332	11.7107	1.34425e-28	4.06467e-27	53.8331
PDIA4	1.53074	6.9339	15.0532	1.65501e-43	1.03236e-41	87.948
IGLV1-44	1.52857	6.24046	5.84363	8.49631e-09	6.03065e-08	8.85841
ADAM8	1.51707	3.44721	10.3435	3.87356e-23	8.53784e-22	41.3698
PRAME	1.51465	1.42421	6.4179	2.86142e-10	2.36245e-09	12.1647
RAMP1	1.51453	4.10217	7.93455	1.08445e-14	1.32569e-13	22.1544
IGLV2-8	1.51422	4.81941	5.85549	7.94306e-09	5.655e-08	8.92391
GALNT14	1.51205	1.84897	9.33365	2.11514e-19	3.65774e-18	32.8548
CDT1	1.5095	2.18891	11.9788	1.02009e-29	3.26997e-28	56.3921
PRC1	1.50697	2.42733	12.6441	1.46815e-32	5.39125e-31	62.8891
PCLAF	1.50689	2.11681	12.5663	3.18892e-32	1.14789e-30	62.1188
IGHV4-28	1.50453	3.2225	7.00989	6.6128e-12	6.32881e-11	15.8526
AC025580.1	1.50405	1.76803	8.36725	4.36582e-16	5.91253e-15	25.3194
ECT2	1.50387	3.03432	12.8082	2.83668e-33	1.07592e-31	64.522
MYEOV	1.50246	1.47903	7.33432	7.48805e-13	7.81207e-12	17.9902
CDKN3	1.50111	2.11366	11.1484	2.66728e-26	7.07694e-25	48.5854
IGKV1OR2-108	1.50067	2.77619	6.78366	2.88107e-11	2.59931e-10	14.4104
KRT6A	1.50014	1.83667	4.86448	1.47814e-06	8.00591e-06	3.8646
IGKV3D-15	1.49868	2.45158	6.95556	9.44986e-12	8.92612e-11	15.5026
P3H4	1.49739	3.21823	12.464	8.81267e-32	3.11859e-30	61.1093
C2CD4A	1.49427	1.71784	8.77379	1.8981e-17	2.83931e-16	28.4127
NCAPH	1.49326	1.99573	11.9871	9.41419e-30	3.02464e-28	56.4717
MIR4653	1.49325	1.74463	11.9355	1.5511e-29	4.92742e-28	55.9761
IGKV2D-29	1.49137	3.40308	5.69155	1.99467e-08	1.35619e-07	8.02878
FUT3	1.48854	2.90668	9.89264	1.9476e-21	3.87694e-20	37.4913
BARX1	1.48655	1.41622	5.73227	1.59014e-08	1.09179e-07	8.249
TRIP13	1.48653	2.35821	10.5068	9.09762e-24	2.07149e-22	42.8049
MZB1	1.4858	3.49057	7.17866	2.15061e-12	2.15229e-11	16.9544
IGHV1-58	1.48424	2.75688	6.05506	2.51432e-09	1.88304e-08	10.044
IGLV2-11	1.48148	6.04222	5.64954	2.51643e-08	1.6906e-07	7.8031
RMI2	1.48113	2.45328	14.7517	4.3527e-42	2.53597e-40	84.6958
BUB1B	1.48097	1.77711	12.744	5.40424e-33	2.0253e-31	63.8818
AL355312.4	1.47947	2.55047	8.20737	1.45267e-15	1.88987e-14	24.1344
LGSN	1.47799	1.55145	8.49701	1.62441e-16	2.2684e-15	26.2944
P2RY6	1.47559	2.02741	10.6478	2.57423e-24	6.07687e-23	44.0557
EZH2	1.47383	2.21531	14.6873	8.712e-42	4.98835e-40	84.0057
INAVA	1.47333	2.80902	11.7157	1.281e-28	3.87967e-27	53.8809
GPR87	1.47271	1.71637	6.67672	5.69806e-11	5.02372e-10	13.7428
SLC35F2	1.47095	3.35898	14.1998	1.59689e-39	8.28712e-38	78.8236
SOX4	1.46779	5.13848	13.4299	5.03519e-36	2.20588e-34	70.8153
XPR1	1.46771	3.96679	12.1045	3.01232e-30	9.9091e-29	57.6028
FAM83A-AS1	1.46514	1.37673	10.3133	5.05532e-23	1.10778e-21	41.1061
LMNB1	1.46486	3.45051	12.8327	2.2154e-33	8.47098e-32	64.7676
GAPDH	1.46305	9.22685	11.3773	3.15723e-27	8.80256e-26	50.7017
GINS1	1.4628	1.92057	12.9035	1.08503e-33	4.20862e-32	65.4767
SLC50A1	1.46179	5.24844	13.6357	5.97069e-37	2.73664e-35	72.9344
KIF26B	1.45986	1.80306	13.6556	4.8545e-37	2.23774e-35	73.1401
SRPX2	1.4584	3.10676	8.73966	2.48028e-17	3.67419e-16	28.1487
IL37	1.45801	1.52359	5.61728	3.00511e-08	2.00367e-07	7.63079
SBK1	1.4577	2.41147	9.78547	4.85605e-21	9.44049e-20	36.5872
IGHA2	1.45376	6.93794	5.61738	3.0036e-08	2.0029e-07	7.63128
TFPI2	1.45148	3.51682	4.42576	1.14707e-05	5.48998e-05	1.90001
CDC45	1.45128	1.84889	11.8248	4.50728e-29	1.3927e-27	54.9175
MB	1.44989	1.82078	8.97654	3.81321e-18	6.00612e-17	29.9974
IGHV3-74	1.44666	4.95401	5.83814	8.76521e-09	6.2036e-08	8.8281
AKR7A3	1.44159	1.58183	6.95227	9.65598e-12	9.11167e-11	15.4815
RCC1	1.43834	3.92117	16.6194	4.55309e-51	3.82338e-49	105.271
HMMR	1.43758	1.88778	12.0004	8.2809e-30	2.66507e-28	56.5991
POSTN	1.43641	5.02442	7.95744	9.17986e-15	1.12928e-13	22.3185
CD79A	1.43498	3.58055	6.83668	2.0477e-11	1.87377e-10	14.7448
WFDC3	1.43486	1.70588	8.46321	2.1039e-16	2.91994e-15	26.0393
CENPA	1.43409	1.67125	11.3207	5.36167e-27	1.47882e-25	50.1764
IGKV2D-40	1.43117	2.42211	5.91919	5.52162e-09	3.99755e-08	9.27777
SLC25A10	1.42922	2.64842	12.9421	7.34469e-34	2.89051e-32	65.8643
IGHV3-66	1.42826	3.00454	6.44715	2.39062e-10	1.98886e-09	12.3403
PABPC1L	1.42677	2.62652	10.4858	1.09718e-23	2.48322e-22	42.6193
RAC3	1.4258	2.85853	9.53143	4.11716e-20	7.47918e-19	34.4729
ARHGAP40	1.42388	1.63135	9.55172	3.47622e-20	6.35365e-19	34.6402
MCM2	1.42017	3.21615	11.2704	8.58142e-27	2.33496e-25	49.71
MUC3A	1.41984	1.62114	7.02467	5.99843e-12	5.76621e-11	15.9482
XDH	1.41877	1.61683	9.51397	4.76205e-20	8.60641e-19	34.329
UHRF1	1.41839	1.69137	13.1024	1.44456e-34	5.90296e-33	67.4799
AL445524.1	1.41817	2.42122	9.08682	1.57484e-18	2.53996e-17	30.8709
EPCAM	1.41418	7.30586	13.4364	4.70657e-36	2.07155e-34	70.8823
ALDH18A1	1.41408	4.74548	19.6895	1.45409e-66	2.14559e-64	140.799
GGCT	1.41406	4.83538	14.5672	3.16884e-41	1.77311e-39	82.7215
IGKV1-27	1.41343	4.71717	5.50297	5.5975e-08	3.61859e-07	7.02733
TNFRSF18	1.41318	2.27161	9.40523	1.17308e-19	2.06014e-18	33.4376
CEACAM1	1.41219	3.09583	10.4739	1.21943e-23	2.7511e-22	42.5146
KAT2A	1.4114	4.01895	14.2838	6.5436e-40	3.46909e-38	79.7107
TOX3	1.40946	2.14024	8.41208	3.10674e-16	4.25532e-15	25.6549
CENPU	1.40579	2.33222	12.2498	7.27962e-31	2.47088e-29	59.0128
TIMP1	1.40501	7.92481	11.6483	2.43727e-28	7.27628e-27	53.2427
CLDN3	1.40362	5.5094	6.63259	7.53062e-11	6.57478e-10	13.4699
IGKV1-8	1.40312	2.51415	6.4507	2.3389e-10	1.94842e-09	12.3617
FAM83D	1.40197	2.3852	10.5476	6.32441e-24	1.45647e-22	43.1651
IGHJ1	1.40133	2.14033	6.4353	2.57144e-10	2.13165e-09	12.2691
HES6	1.39985	2.68317	7.73409	4.59275e-14	5.33734e-13	20.7339
KIF18B	1.39585	1.55991	11.6341	2.78949e-28	8.2884e-27	53.1088
RTN4RL2	1.39118	2.16348	8.2956	7.49868e-16	9.96427e-15	24.7862
MUC20	1.39093	3.04437	7.68176	6.66233e-14	7.60636e-13	20.368
BCL2L15	1.39085	1.66548	10.2599	8.08125e-23	1.75116e-21	40.6415
IGHV4-61	1.38961	2.85216	6.08228	2.14382e-09	1.61757e-08	10.1993
NPM3	1.38832	4.34344	12.5588	3.43788e-32	1.23672e-30	62.0441
SIX1	1.38369	2.12009	8.99223	3.36385e-18	5.31612e-17	30.1213
SMIM22	1.3824	4.15673	8.22034	1.31863e-15	1.72223e-14	24.2298
SMPDL3B	1.37804	4.16509	8.83944	1.13221e-17	1.72422e-16	28.9228
QPCT	1.37711	3.13746	6.25763	7.57005e-10	5.98425e-09	11.2146
NDC80	1.36925	1.74357	11.6023	3.77289e-28	1.11169e-26	52.8092
JPT1	1.36363	5.21793	12.3379	3.06116e-31	1.05487e-29	59.8729
AC099850.4	1.36279	2.37772	10.0359	5.68366e-22	1.16845e-20	38.7103
RHBDL2	1.35956	1.94561	12.6295	1.69929e-32	6.21176e-31	62.7439
GINS2	1.35897	1.85918	11.6524	2.34339e-28	7.00869e-27	53.2817
IGHV4-55	1.35605	2.56081	7.13738	2.83611e-12	2.80996e-11	16.6829
CCNE1	1.35378	1.72128	10.5922	4.24227e-24	9.89058e-23	43.5607
IGKV3-7	1.35326	2.37619	6.81446	2.36329e-11	2.14794e-10	14.6044
TYMS	1.35294	3.05648	11.9214	1.7774e-29	5.62734e-28	55.841
HGD	1.35195	1.92807	6.12039	1.71331e-09	1.3067e-08	10.4178
IGHV4-4	1.35122	2.37171	5.899	6.19809e-09	4.46386e-08	9.16529
FBXO32	1.35097	2.87022	10.45	1.50925e-23	3.38736e-22	42.3034
LYPD3	1.35049	2.02463	7.0301	5.78696e-12	5.57488e-11	15.9834
TNS4	1.35025	1.80329	6.17685	1.22654e-09	9.48892e-09	10.7438
IGKV1-39	1.34849	1.98487	6.30114	5.82448e-10	4.65711e-09	11.4705
TMEM59L	1.34823	1.771	5.60602	3.19666e-08	2.12411e-07	7.57081
TLCD1	1.34565	3.77984	11.1994	1.66114e-26	4.46186e-25	49.055
DBNDD1	1.34561	2.68355	12.2537	7.00263e-31	2.37828e-29	59.0513
B4GALNT4	1.34392	1.39206	8.22725	1.25224e-15	1.63893e-14	24.2808
SLC29A4	1.34378	1.90039	8.31537	6.46136e-16	8.61626e-15	24.9329
FKBP11	1.34362	3.2097	12.5859	2.62572e-32	9.48784e-31	62.3118
LINC00511	1.34313	1.64503	13.2393	3.56918e-35	1.50304e-33	68.869
BUB1	1.34311	1.9732	11.2522	1.01627e-26	2.75858e-25	49.5422
NCAPG	1.34131	1.6616	11.274	8.29415e-27	2.26005e-25	49.7437
IGKV6-21	1.33974	2.71686	5.38978	1.02529e-07	6.41175e-07	6.44083
SCG5	1.33968	1.95378	7.73262	4.64081e-14	5.38876e-13	20.7237
SRPK1	1.33926	3.69257	18.4405	3.55842e-60	4.17221e-58	126.149
TMEM132A	1.33856	2.76746	10.1569	1.98767e-22	4.21188e-21	39.7504
AL365181.3	1.33543	1.48533	7.26546	1.19682e-12	1.22243e-11	17.5297
EFNA3	1.33495	1.71522	12.3458	2.83124e-31	9.78025e-30	59.9504
EPHX3	1.33442	2.77725	8.22421	1.28097e-15	1.67499e-14	24.2584
CLDN10	1.33376	1.66362	6.05633	2.49567e-09	1.86982e-08	10.0512
SNORD99	1.3297	2.56616	10.0152	6.79195e-22	1.39174e-20	38.5339
PLXNB3	1.32237	1.61143	9.56617	3.08099e-20	5.65504e-19	34.7596
SNORA73B	1.321	2.33938	4.83085	1.73964e-06	9.31179e-06	3.70793
FA2H	1.32065	2.51765	8.07038	4.0122e-15	5.05789e-14	23.1335
GALNT7	1.31959	3.41574	13.2872	2.18527e-35	9.30657e-34	69.3565
ITGA11	1.31917	1.82378	9.13079	1.10451e-18	1.80198e-17	31.2214
CABYR	1.31851	1.42574	7.8245	2.40368e-14	2.85561e-13	21.371
PLEKHN1	1.31771	1.61596	12.9964	4.24189e-34	1.69386e-32	66.4097
TNNT1	1.31563	2.21672	5.46794	6.75804e-08	4.3253e-07	6.84467
RHPN1	1.31225	2.9034	9.59343	2.4526e-20	4.53702e-19	34.9852
TMEM45B	1.3107	3.89369	8.99645	3.25239e-18	5.14285e-17	30.1545
IGLV7-43	1.30887	3.70381	5.31218	1.54295e-07	9.45548e-07	6.04516
IGLV7-46	1.30789	3.88385	5.22766	2.39464e-07	1.43313e-06	5.62007
CPXM1	1.30522	2.35603	8.91388	6.28007e-18	9.72627e-17	29.5047
IGKV3D-11	1.29772	2.32781	6.73756	3.86991e-11	3.45559e-10	14.1215
CCNO	1.29729	2.16619	8.39639	3.50018e-16	4.778e-15	25.5373
BOP1	1.29685	3.81127	10.8806	3.12673e-25	7.82222e-24	46.145
IGLV1-36	1.2952	3.15486	5.03633	6.33429e-07	3.60245e-06	4.68084
SEMA4B	1.29431	4.54643	10.4851	1.10445e-23	2.49869e-22	42.6128
CDKN2A	1.29407	1.80061	6.68743	5.32425e-11	4.70368e-10	13.8092
CILP2	1.28951	1.47683	9.40064	1.21842e-19	2.13645e-18	33.4001
ST6GALNAC1	1.28748	3.65014	6.14274	1.50148e-09	1.15198e-08	10.5465
TEDC2	1.28725	1.45211	14.1082	4.21466e-39	2.13621e-37	77.8586
C1QTNF6	1.2843	2.12116	11.7497	9.25666e-29	2.82011e-27	54.2033
TXNDC17	1.28141	4.05184	11.1503	2.61944e-26	6.95655e-25	48.6033
C2CD4D-AS1	1.28073	3.01655	9.10133	1.40102e-18	2.2674e-17	30.9865
SPRR1B	1.27836	1.35989	4.85919	1.5166e-06	8.19711e-06	3.83989
IGLV5-45	1.26894	3.2524	5.10927	4.3876e-07	2.55077e-06	5.03512
PPP1R14B-AS1	1.26708	1.467	11.4754	1.25445e-27	3.58775e-26	51.6172
SLC17A9	1.26538	2.06095	9.01439	2.81736e-18	4.47248e-17	30.2964
FAM111B	1.2651	1.7315	11.6609	2.16213e-28	6.48227e-27	53.3615
CNFN	1.26423	1.89129	9.23539	4.7257e-19	7.94137e-18	32.0603
GTSE1	1.26319	1.55063	11.9548	1.28699e-29	4.10458e-28	56.1614
BARX2	1.25971	1.43009	8.36887	4.31261e-16	5.84607e-15	25.3315
KRT16	1.25932	1.35983	6.19435	1.10528e-09	8.59317e-09	10.8453
PRSS2	1.25923	1.49446	4.61066	4.93495e-06	2.49012e-05	2.70699
REEP6	1.25375	2.64899	7.2948	9.80486e-13	1.01005e-11	17.7254
PLOD2	1.2513	3.46677	7.56496	1.51753e-13	1.68062e-12	19.5586
PSMG3	1.24978	4.18553	12.2181	9.92625e-31	3.34509e-29	58.7049
SLC7A11	1.24932	1.72824	7.13718	2.84005e-12	2.81337e-11	16.6816
RASAL1	1.24831	1.34275	10.7672	8.76342e-25	2.12283e-23	45.1235
PLA2G4A	1.24774	3.39725	6.02889	2.92905e-09	2.17949e-08	9.89519
AC009065.6	1.24497	1.41602	8.11209	2.94876e-15	3.75668e-14	23.4369
THY1	1.24489	3.58845	8.72212	2.84498e-17	4.19465e-16	28.0133
SYT12	1.24384	1.2222	7.53638	1.85337e-13	2.03856e-12	19.362
FKBP10	1.24374	4.45943	7.36075	6.24884e-13	6.56529e-12	18.1678
ARHGEF16	1.24229	2.77648	12.6929	9.02057e-33	3.36051e-31	63.3729
RHBDL1	1.24151	1.55902	9.9516	1.17483e-21	2.36447e-20	37.9915
IGHV1-3	1.24005	1.95275	5.64883	2.52639e-08	1.69649e-07	7.79927
XKRX	1.23996	1.88226	7.63874	9.03275e-14	1.01953e-12	20.0687
IGHV2-70D	1.23962	2.58496	4.95472	9.50204e-07	5.28281e-06	4.28998
CKS1B	1.23873	3.36779	10.555	5.92075e-24	1.36797e-22	43.2304
EXO1	1.23745	1.4123	11.5141	8.70284e-28	2.51963e-26	51.98
PKP3	1.23742	4.21915	10.5847	4.53672e-24	1.05553e-22	43.4942
GOLGA7B	1.23722	1.86727	8.70791	3.17903e-17	4.67499e-16	27.9037
SLC16A9	1.23714	1.86941	6.31354	5.40395e-10	4.33805e-09	11.5437
SPC24	1.23629	1.71846	11.5482	6.30425e-28	1.83933e-26	52.2998
PANX2	1.23519	2.13189	8.06292	4.23886e-15	5.34005e-14	23.0794
VSTM2L	1.23378	4.2708	5.0724	5.28555e-07	3.0338e-06	4.85543
IGLV4-60	1.22907	2.77596	4.67	3.74135e-06	1.91399e-05	2.97246
MTHFD2	1.22846	3.86847	10.6681	2.1462e-24	5.08769e-23	44.2359
FEN1	1.228	3.57277	11.4713	1.30324e-27	3.72541e-26	51.5794
IGLV3-27	1.22722	3.52682	4.50108	8.16437e-06	3.99412e-05	2.225
ST14	1.22584	5.90641	10.2112	1.23773e-22	2.65058e-21	40.2194
PRR36	1.22493	2.22431	9.14658	9.72074e-19	1.59188e-17	31.3476
TUBB3	1.22411	1.22726	11.2475	1.0619e-26	2.87827e-25	49.4987
PGGHG	1.22394	4.0153	5.6773	2.15863e-08	1.46117e-07	7.95205
IGHV1OR15-2	1.22364	1.9377	6.24579	8.1275e-10	6.407e-09	11.1453
ASPHD1	1.2232	1.91601	7.5019	2.35707e-13	2.57654e-12	19.1258
ATAD2	1.22176	2.68176	11.2009	1.63846e-26	4.40305e-25	49.0686
AL390719.1	1.21965	1.60641	11.4026	2.4899e-27	6.99029e-26	50.9372
BIK	1.21926	2.68503	8.7308	2.65827e-17	3.92962e-16	28.0803
LINC01614	1.21751	1.43636	8.58308	8.37876e-17	1.19726e-15	26.9474
PVT1	1.21685	1.64131	12.4076	1.53963e-31	5.39099e-30	60.5553
SNHG1	1.21658	3.24117	12.2586	6.67152e-31	2.26856e-29	59.0994
IGLV8-61	1.21637	4.47645	4.2745	2.23735e-05	0.000102481	1.26281
VPS9D1-AS1	1.21613	1.61743	10.5243	7.78708e-24	1.77882e-22	42.959
IGKV2-24	1.21605	4.1839	4.81768	1.85377e-06	9.88618e-06	3.64683
TIMELESS	1.2151	2.90881	12.1146	2.72842e-30	8.99616e-29	57.7011
IGHV3-20	1.21419	2.27033	5.78395	1.19031e-08	8.30485e-08	8.53051
LY6D	1.2139	1.24997	5.50155	5.64059e-08	3.64519e-07	7.0199
STK39	1.21362	3.76306	11.7175	1.26018e-28	3.82069e-27	53.8972
AC009065.3	1.21336	1.39648	8.23748	1.15995e-15	1.5252e-14	24.3562
UGDH	1.2097	4.75572	7.77779	3.36107e-14	3.95066e-13	21.0411
IGLC7	1.20775	3.23293	4.52405	7.35286e-06	3.62e-05	2.32516
KHDC4	1.20478	3.29037	13.5239	1.90437e-36	8.52804e-35	71.7816
KRT15	1.20438	2.19013	6.33651	4.70168e-10	3.79261e-09	11.6796
IGHV3-13	1.20397	3.17569	4.78416	2.17764e-06	1.14908e-05	3.49206
MAD2L1	1.20223	1.80456	10.553	6.02439e-24	1.39078e-22	43.2132
SKA3	1.2018	1.45235	11.5896	4.25564e-28	1.25067e-26	52.6897
TSKU	1.20124	3.74639	8.31722	6.37176e-16	8.5028e-15	24.9467
IGHV3-64	1.20012	2.12484	5.3817	1.07008e-07	6.68078e-07	6.39942
AK4	1.20007	1.78889	8.88922	7.6372e-18	1.17509e-16	29.3115
TTYH3	1.19979	4.46438	10.5159	8.3925e-24	1.91479e-22	42.8848
IGLV2-18	1.19831	2.98532	5.08482	4.96482e-07	2.8625e-06	4.91584
ASPM	1.19492	1.32183	11.3309	4.87415e-27	1.34896e-25	50.271
IL4I1	1.1935	2.51522	8.0287	5.45142e-15	6.81747e-14	22.8316
H4C8	1.19178	2.50264	7.26977	1.16233e-12	1.18935e-11	17.5584
BHLHA15	1.19143	1.72496	8.04533	4.82462e-15	6.04966e-14	22.9519
PKMYT1	1.19008	1.48417	11.5741	4.93373e-28	1.44469e-26	52.543
H2AC8	1.1891	1.5199	6.54687	1.28886e-10	1.10295e-09	12.9443
SGPP2	1.18815	4.25059	7.50072	2.37649e-13	2.59677e-12	19.1177
DDIT4L	1.18797	1.60596	7.36247	6.17562e-13	6.49198e-12	18.1794
ADAM12	1.18595	1.53472	8.97706	3.79724e-18	5.98264e-17	30.0016
ZNF692	1.18521	2.8591	11.0536	6.40186e-26	1.66342e-24	47.7173
DUSP4	1.1838	2.9961	5.85831	7.81682e-09	5.56723e-08	8.9395
TBX15	1.18262	1.38075	8.15425	2.15737e-15	2.76906e-14	23.7448
H2BC8	1.18135	1.42125	6.80443	2.52097e-11	2.28647e-10	14.5412
TTK	1.18034	1.41235	10.6876	1.79975e-24	4.27897e-23	44.4103
CPS1	1.17998	1.40966	3.72443	0.000214752	0.000843633	-0.877711
PC	1.17988	2.65187	10.8462	4.27883e-25	1.0578e-23	45.8341
MUC4	1.17903	2.12254	6.04391	2.68344e-09	2.00386e-08	9.98052
RCN3	1.17878	3.86329	7.31239	8.69758e-13	9.01237e-12	17.8431
VCAN	1.17845	3.63844	6.98685	7.69574e-12	7.32431e-11	15.7039
FER1L4	1.17837	1.24809	9.50755	5.02312e-20	9.06086e-19	34.2762
IGKV1D-16	1.17748	2.41374	5.27272	1.8958e-07	1.14931e-06	5.84593
TPBG	1.17712	2.59825	11.7632	8.13866e-29	2.48755e-27	54.331
IGHV3-7	1.17662	2.4937	5.83948	8.69877e-09	6.16352e-08	8.8355
PRR11	1.17524	2.04042	9.52537	4.33073e-20	7.85248e-19	34.4229
TACC3	1.17459	2.85804	10.904	2.52555e-25	6.34352e-24	46.3567
HTR3A	1.17456	1.14762	7.03374	5.64948e-12	5.44651e-11	16.007
IGLV9-49	1.17179	2.90729	4.45625	1.00016e-05	4.82448e-05	2.03095
SRD5A3	1.17136	3.86765	8.83965	1.13033e-17	1.72182e-16	28.9244
GYG2	1.1701	1.86123	10.0781	3.94245e-22	8.1894e-21	39.0724
DEPDC1B	1.16893	1.31752	11.1446	2.76312e-26	7.32777e-25	48.5504
CCDC167	1.16854	4.48834	11.0743	5.29116e-26	1.37927e-24	47.9062
ADAM28	1.16845	1.93715	9.71587	8.75586e-21	1.67398e-19	36.004
PGM2L1	1.16717	2.33058	11.7665	7.88451e-29	2.41248e-27	54.3625
AIM2	1.16595	1.86078	6.75833	3.38872e-11	3.03888e-10	14.2515
AC136475.3	1.16339	2.89156	4.97353	8.65848e-07	4.83427e-06	4.37955
SHMT2	1.16277	4.28573	10.8736	3.3342e-25	8.32117e-24	46.0813
LINC01436	1.16217	1.92686	5.16046	3.38174e-07	1.99473e-06	5.28655
FDCSP	1.16209	2.00267	5.22358	2.44561e-07	1.46193e-06	5.59971
STYK1	1.16124	1.66755	10.9113	2.36306e-25	5.94066e-24	46.4226
AC080037.2	1.16052	1.12236	9.26839	3.61001e-19	6.12845e-18	32.3264
FEZF1-AS1	1.16025	1.10839	7.78054	3.29541e-14	3.87509e-13	21.0605
VSIG1	1.15926	1.89562	4.26779	2.30355e-05	0.000105343	1.23504
ESPN	1.15917	1.7838	7.94497	1.0053e-14	1.2332e-13	22.229
CFB	1.15799	2.4909	7.91564	1.24416e-14	1.51438e-13	22.0192
SLC52A2	1.1578	4.60608	10.1786	1.64577e-22	3.49659e-21	39.9373
PRDX4	1.15757	5.73642	11.6457	2.49733e-28	7.45164e-27	53.2185
CPNE7	1.15499	1.43649	8.99243	3.3585e-18	5.30915e-17	30.1228
CARD11	1.15409	2.57333	7.98813	7.33732e-15	9.09146e-14	22.5391
CCT3	1.15359	6.18938	14.1162	3.8706e-39	1.96358e-37	77.9433
CCN4	1.15089	1.8446	9.82004	3.61926e-21	7.09957e-20	36.8781
LDHA	1.14937	6.85036	12.3297	3.31685e-31	1.14228e-29	59.7932
ADAMDEC1	1.14893	1.90269	6.79036	2.75964e-11	2.49294e-10	14.4526
MANF	1.14819	5.16605	13.2406	3.5209e-35	1.48382e-33	68.8826
PODNL1	1.14811	1.69445	7.69089	6.24457e-14	7.15832e-13	20.4317
KIF23	1.14797	1.66811	10.5347	7.09616e-24	1.62757e-22	43.051
PPAT	1.14722	2.10129	14.5153	5.52894e-41	3.05437e-39	82.1679
FNDC1	1.14685	2.07528	6.8483	1.89952e-11	1.74241e-10	14.8184
MIR25	1.14654	2.07469	8.74818	2.3203e-17	3.44443e-16	28.2145
FOXA3	1.14592	1.57383	6.80009	2.59244e-11	2.34828e-10	14.5138
RFC4	1.14583	2.57349	11.1413	2.84873e-26	7.55128e-25	48.5201
H2BC4	1.14439	2.62859	6.87335	1.61499e-11	1.49158e-10	14.9774
WFDC2	1.14407	7.2886	5.22687	2.40441e-07	1.43882e-06	5.61613
ARNTL2	1.14314	2.02836	7.65574	8.01041e-14	9.09584e-13	20.1868
SAMD10	1.14265	2.42813	12.2326	8.60878e-31	2.91677e-29	58.8463
PIMREG	1.14249	1.40107	9.96392	1.05671e-21	2.13359e-20	38.0964
MIR559	1.14205	1.51111	9.98272	8.98919e-22	1.8228e-20	38.2565
MCM6	1.14187	3.59415	11.3848	2.94081e-27	8.21943e-26	50.7721
IGHV1OR15-9	1.14185	1.74707	6.24908	7.96851e-10	6.28693e-09	11.1646
LAPTM4B	1.14121	6.39345	8.80468	1.48903e-17	2.24224e-16	28.6523
TUBB2B	1.13986	1.55536	5.40046	9.68782e-08	6.07588e-07	6.49573
SLC16A14	1.13846	2.04002	5.74781	1.45784e-08	1.00781e-07	8.33342
IGKV1D-8	1.13746	2.09063	6.02324	3.0269e-09	2.24964e-08	9.86317
SEZ6L2	1.137	4.09617	6.35426	4.22086e-10	3.42481e-09	11.7849
GPRIN1	1.13659	1.5388	11.0857	4.7603e-26	1.24548e-24	48.011
SFXN4	1.13511	3.69967	13.9852	1.54309e-38	7.66311e-37	76.5683
VIL1	1.13378	1.08466	5.53815	4.62752e-08	3.01637e-07	7.21188
VMP1	1.13368	5.15505	9.98116	9.11104e-22	1.84685e-20	38.2432
FANCI	1.13295	2.07167	12.1053	2.98755e-30	9.83333e-29	57.611
MND1	1.13285	1.43421	12.3012	4.39182e-31	1.50642e-29	59.5145
IGKV3OR2-268	1.13151	1.81343	6.45629	2.2598e-10	1.88781e-09	12.3953
H2AW	1.13138	2.50115	5.65172	2.48635e-08	1.67218e-07	7.81478
THEM5	1.13082	2.52788	8.23737	1.16093e-15	1.52614e-14	24.3554
ACY3	1.13044	1.53919	8.4512	2.30609e-16	3.19395e-15	25.9488
BICDL1	1.12986	2.03894	9.41852	1.05115e-19	1.85177e-18	33.5461
BZW2	1.12956	4.58231	14.0713	6.2236e-39	3.13476e-37	77.4711
ZFPM2-AS1	1.12898	1.09426	9.54806	3.58409e-20	6.53814e-19	34.61
AL590666.2	1.1289	1.31722	7.42892	3.9092e-13	4.18751e-12	18.6286
DEPDC1	1.12685	1.23125	10.563	5.51052e-24	1.27579e-22	43.3016
FLAD1	1.12425	3.66035	13.2928	2.062e-35	8.79487e-34	69.4142
TRAF4	1.12401	4.47105	12.8118	2.73504e-33	1.03946e-31	64.5583
E2F8	1.12288	1.31668	12.4491	1.02134e-31	3.60975e-30	60.9628
RAD54L	1.12048	1.31433	11.4162	2.18939e-27	6.1742e-26	51.0648
ARHGEF19	1.12034	3.18881	9.04701	2.16914e-18	3.46388e-17	30.5546
IGHV6-1	1.12028	2.10743	5.40918	9.24955e-08	5.8178e-07	6.54057
BAIAP2L2	1.11983	1.36374	7.47422	2.85709e-13	3.09499e-12	18.9367
DEPTOR	1.11885	3.23091	8.44316	2.45179e-16	3.38944e-15	25.8884
SFXN1	1.11884	2.73401	17.1527	1.05237e-53	9.81416e-52	111.313
ALDH3B2	1.11869	1.6776	7.095	3.76305e-12	3.69403e-11	16.4055
ASNS	1.11769	2.99854	10.4006	2.33795e-23	5.19162e-22	41.8699
MANEAL	1.11691	2.51804	8.4982	1.60973e-16	2.249e-15	26.3033
CDCA3	1.11512	1.33883	11.103	4.05758e-26	1.06706e-24	48.1694
TONSL	1.11398	1.85453	11.864	3.08953e-29	9.61462e-28	55.2923
CKAP2L	1.11393	1.34714	11.0008	1.0409e-25	2.67266e-24	47.2353
TFAP2A	1.1131	1.21918	9.65248	1.49415e-20	2.81655e-19	35.4754
COL1A2	1.11295	6.82494	6.20892	1.0133e-09	7.90527e-09	10.9301
ABHD11	1.10977	4.24714	9.57704	2.8133e-20	5.18391e-19	34.8495
AHNAK2	1.10892	2.16936	6.65525	6.52752e-11	5.72643e-10	13.6098
SNHG3	1.10883	2.84346	10.1858	1.54545e-22	3.28962e-21	39.9995
MNX1-AS1	1.10732	1.07212	10.3817	2.7628e-23	6.12062e-22	41.7045
C19orf48	1.10428	3.59175	10.1869	1.53059e-22	3.26044e-21	40.0091
NME4	1.10425	4.38564	9.81657	3.72783e-21	7.30495e-20	36.8488
IGKV5-2	1.10303	2.19031	5.05939	5.64273e-07	3.22832e-06	4.79235
SNORA26	1.10133	1.5434	6.97597	8.26614e-12	7.84485e-11	15.6338
GNPNAT1	1.1008	3.25213	11.488	1.11352e-27	3.19762e-26	51.7355
ORC1	1.09772	1.46146	10.6944	1.69291e-24	4.03854e-23	44.471
MXRA5	1.09711	3.32891	6.75659	3.42668e-11	3.07195e-10	14.2406
GJB3	1.09666	1.65022	5.55603	4.19944e-08	2.7513e-07	7.30605
SLFN13	1.09598	2.36314	10.772	8.39325e-25	2.0349e-23	45.1663
LYPD1	1.09525	1.21394	8.34053	5.3441e-16	7.19429e-15	25.1201
GCLC	1.09426	2.94721	5.77024	1.28563e-08	8.9379e-08	8.45562
CLDN6	1.09418	1.26065	4.15129	3.79925e-05	0.000168216	0.759178
TNFRSF25	1.09341	1.97137	9.60752	2.17954e-20	4.05047e-19	35.1019
CENPM	1.0929	2.20958	9.6048	2.22984e-20	4.13985e-19	35.0794
KRT8	1.09075	7.47374	7.91874	1.21649e-14	1.48134e-13	22.0413
CAPN5	1.08895	2.74945	7.05433	4.92971e-12	4.7828e-11	16.1406
ADGRG1	1.0883	4.16312	8.16826	1.94409e-15	2.50669e-14	23.8473
FAP	1.08722	1.75791	9.39568	1.26935e-19	2.22299e-18	33.3596
KRTCAP3	1.08614	4.75431	7.4773	2.79659e-13	3.03235e-12	18.9577
UQCC2	1.08541	3.08977	11.6407	2.61852e-28	7.8009e-27	53.1715
RAD51AP1	1.08498	1.95783	9.55422	3.40433e-20	6.22831e-19	34.6609
H3C10	1.08415	1.69865	7.69022	6.27427e-14	7.18801e-13	20.427
SLC6A8	1.08388	2.63086	7.30923	8.88698e-13	9.19514e-12	17.822
IGHV1-12	1.0822	1.83494	5.73745	1.54479e-08	1.06297e-07	8.27712
MEST	1.0817	3.76862	10.2753	7.0597e-23	1.53392e-21	40.7754
IGKV1-33	1.08158	1.24237	6.49772	1.74932e-10	1.47642e-09	12.6456
HSPD1	1.08055	6.12062	12.155	1.84015e-30	6.13896e-29	58.0921
HHIPL2	1.0796	1.05428	6.05947	2.45032e-09	1.8373e-08	10.0691
U62317.4	1.07896	1.45841	8.37357	4.16163e-16	5.64954e-15	25.3666
PRSS22	1.07878	3.26366	7.06309	4.6516e-12	4.5254e-11	16.1976
CLDN10-AS1	1.07663	1.0045	7.38698	5.21929e-13	5.52468e-12	18.3447
SIX4	1.07597	1.71342	12.1138	2.75131e-30	9.06634e-29	57.6928
ANGPTL4	1.07443	3.47517	4.79302	2.08707e-06	1.10449e-05	3.53288
STRA6	1.07401	1.11825	7.93033	1.11823e-14	1.36551e-13	22.1242
HROB	1.07197	1.43429	10.9854	1.19917e-25	3.06928e-24	47.095
PCCA-DT	1.07125	2.51726	9.32194	2.32857e-19	4.017e-18	32.7598
AGT	1.07044	2.32273	4.84958	1.58897e-06	8.55527e-06	3.79505
SSR4	1.07005	5.79816	9.48082	6.27307e-20	1.12438e-18	34.0565
LINC02560	1.06995	1.5037	6.84556	1.93359e-11	1.77222e-10	14.801
GALNT6	1.06853	2.92135	6.62966	7.67125e-11	6.69648e-10	13.4518
SLC39A11	1.06843	3.58509	12.9952	4.29103e-34	1.71138e-32	66.3983
TSTA3	1.06708	4.72855	9.59808	2.35899e-20	4.36814e-19	35.0237
DNAJC22	1.06634	1.23301	8.74157	2.44359e-17	3.62079e-16	28.1634
SPC25	1.06455	1.59338	10.2145	1.20294e-22	2.58001e-21	40.2476
ORC6	1.06372	1.28163	12.1671	1.63478e-30	5.46352e-29	58.2096
IGHV1-67	1.06355	1.61155	6.47983	1.95418e-10	1.64197e-09	12.5374
LRRC15	1.06292	1.83139	6.11068	1.81426e-09	1.38015e-08	10.362
NGEF	1.06265	1.31766	8.4131	3.08279e-16	4.22558e-15	25.6625
TMEM177	1.06235	2.29179	15.3947	3.94357e-45	2.56759e-43	91.6656
CASC9	1.06144	1.04616	6.19714	1.08709e-09	8.45872e-09	10.8615
HSH2D	1.06144	2.73575	11.433	1.87083e-27	5.29699e-26	51.2208
EIF4EBP1	1.05994	4.81408	6.88164	1.53045e-11	1.41605e-10	15.0301
CERCAM	1.05966	3.10006	8.63164	5.75404e-17	8.31886e-16	27.3182
MFAP2	1.05964	3.01265	7.22469	1.57719e-12	1.59766e-11	17.2588
NCAPG2	1.05932	2.2014	10.8735	3.335e-25	8.32117e-24	46.0811
IGHV3-72	1.05816	3.28415	4.62041	4.71657e-06	2.38526e-05	2.75036
UBE2S	1.05815	2.60679	8.19619	1.57909e-15	2.04868e-14	24.0522
HNF4G	1.05685	1.19487	9.72471	8.1255e-21	1.5561e-19	36.0779
ATIC	1.05551	4.56931	15.2758	1.4538e-44	9.25227e-43	90.3676
CIT	1.05545	2.73942	5.71016	1.79862e-08	1.22807e-07	8.12929
ZNF217	1.05541	3.79129	11.0409	7.19677e-26	1.86312e-24	47.6012
NET1	1.05525	5.14234	9.42454	1.00009e-19	1.76456e-18	33.5953
ZDHHC9	1.05486	5.04251	9.43223	9.38451e-20	1.65996e-18	33.6582
GSDMB	1.05421	2.23008	9.24825	4.25518e-19	7.18057e-18	32.1639
ADCK5	1.0539	2.37799	10.5444	6.50942e-24	1.49847e-22	43.1365
LOXL2	1.05344	2.88416	6.70881	4.64805e-11	4.1237e-10	13.9421
IGKV2-30	1.05336	2.59062	4.90227	1.22947e-06	6.73602e-06	4.04187
MIR3189	1.05318	1.6784	5.29098	1.72383e-07	1.05069e-06	5.93792
SKA1	1.05293	1.30564	10.0419	5.39446e-22	1.11101e-20	38.762
FUT8	1.05266	3.17743	10.4113	2.12634e-23	4.73474e-22	41.9639
CEMIP	1.05241	2.55743	5.94846	4.6666e-09	3.41087e-08	9.44156
C11orf80	1.05189	2.69482	13.7857	1.25125e-37	5.95728e-36	74.4877
IER5L	1.0514	2.37603	8.29108	7.75859e-16	1.03048e-14	24.7526
KNTC1	1.05096	1.69134	12.6399	1.53129e-32	5.61579e-31	62.8473
CBX2	1.04992	1.63463	7.7324	4.64824e-14	5.39627e-13	20.7221
TMEM63C	1.04905	1.13062	7.97705	7.95609e-15	9.83874e-14	22.4594
MICALL2	1.049	2.54603	9.60006	2.32017e-20	4.29908e-19	35.0401
HSPE1	1.04863	5.26702	12.0504	5.09397e-30	1.6583e-28	57.0814
CNTD2	1.04761	1.11667	7.79142	3.04826e-14	3.59568e-13	21.1372
LSR	1.04751	6.13371	8.32953	5.80698e-16	7.78406e-15	25.0382
ENO1	1.04726	8.72601	9.84123	3.0215e-21	5.95388e-20	37.0567
DTL	1.04647	1.86456	10.4596	1.38594e-23	3.1168e-22	42.3879
JSRP1	1.04592	1.409	7.53363	1.88942e-13	2.07579e-12	19.3431
IGKV1D-39	1.04428	1.41666	5.43911	7.88595e-08	5.0103e-07	6.69509
MCM10	1.04424	1.17875	10.3636	3.24273e-23	7.16138e-22	41.5459
CDA	1.04368	2.91269	4.3574	1.55517e-05	7.31856e-05	1.60947
NT5E	1.04285	3.39815	5.38212	1.0677e-07	6.66669e-07	6.40157
BASP1	1.04163	4.65223	5.82507	9.43865e-09	6.64859e-08	8.7561
AKR1C2	1.03942	2.49928	2.79722	0.0053244	0.0159267	-3.84539
PLEKHA6	1.03916	2.71095	7.79334	3.00674e-14	3.54894e-13	21.1507
H2AX	1.03875	4.53543	9.38312	1.40793e-19	2.45959e-18	33.2572
MYO19	1.03647	2.12287	14.8957	9.15988e-43	5.49534e-41	86.246
SHCBP1	1.03583	1.57954	10.8778	3.20854e-25	8.01624e-24	46.1194
GFRA3	1.03465	2.05838	4.04666	5.89478e-05	0.000253587	0.342433
E2F3	1.0345	2.62777	14.2033	1.53886e-39	8.00068e-38	78.8604
APOBEC3B	1.03407	1.91081	6.9008	1.35115e-11	1.2557e-10	15.1522
RALGPS2	1.03133	2.10492	12.264	6.32747e-31	2.15416e-29	59.1519
ENTPD8	1.03005	1.04837	8.16481	1.99466e-15	2.56604e-14	23.822
IGHV5-78	1.02961	1.53914	7.38197	5.40188e-13	5.70941e-12	18.3109
AP005233.2	1.02641	0.965433	6.57284	1.09584e-10	9.43487e-10	13.1029
HOXB7	1.0257	2.38217	5.83982	8.68196e-09	6.15315e-08	8.83738
MAP7D2	1.02547	1.236	7.2333	1.48806e-12	1.50981e-11	17.3159
PMAIP1	1.02516	2.8656	6.60696	8.84856e-11	7.67917e-10	13.3121
CCNF	1.02482	1.84239	12.0211	6.77267e-30	2.19467e-28	56.7986
SFN	1.02396	6.57208	5.77898	1.22407e-08	8.52772e-08	8.50332
IGHD3-3	1.02199	1.61371	5.26001	2.02525e-07	1.22307e-06	5.78205
ADGRF1	1.02087	2.05482	4.78841	2.13369e-06	1.12768e-05	3.51165
EPHA10	1.02011	1.11314	11.304	6.26999e-27	1.72011e-25	50.0212
MELTF	1.0199	1.49707	7.30452	9.17707e-13	9.48488e-12	17.7904
DNTTIP1	1.01952	4.7488	7.90362	1.35753e-14	1.6474e-13	21.9333
PHKA1	1.01916	2.14741	12.9163	9.53902e-34	3.71785e-32	65.6046
CDC25C	1.0182	1.1107	11.4602	1.44768e-27	4.11954e-26	51.4751
ATP6V1C2	1.01787	1.46963	7.20942	1.74834e-12	1.7647e-11	17.1577
ANO9	1.01761	2.49378	8.00096	6.67999e-15	8.3116e-14	22.6315
CHEK1	1.0176	1.60795	10.8317	4.88355e-25	1.20361e-23	45.703
DSG2	1.01749	4.72181	7.55379	1.641e-13	1.81344e-12	19.4817
AC103563.1	1.01675	1.42789	5.74561	1.47594e-08	1.01995e-07	8.32143
METTL1	1.01611	3.12976	10.2755	7.04337e-23	1.53155e-21	40.7777
EPHB2	1.01471	1.69402	8.35572	4.76415e-16	6.43348e-15	25.2333
MMP7	1.01384	4.16431	3.86854	0.000121818	0.000499017	-0.343908
FNDC4	1.01332	2.35173	6.58817	9.95572e-11	8.60566e-10	13.1968
HOXC10	1.01201	0.982199	5.29827	1.65944e-07	1.01298e-06	5.97474
CDCA4	1.0114	2.88895	9.98442	8.85844e-22	1.79758e-20	38.271
NECTIN1	1.01114	2.63301	8.15047	2.21891e-15	2.84611e-14	23.717
SMKR1	1.01048	1.56129	6.31404	5.3874e-10	4.32661e-09	11.5467
PDCD2L	1.01029	2.59438	10.9007	2.60331e-25	6.53302e-24	46.3266
PTK6	1.00994	2.97685	6.57262	1.09739e-10	9.44671e-10	13.1016
HORMAD1	1.00952	1.08747	5.90036	6.15041e-09	4.43234e-08	9.1728
RNVU1-32	1.00897	1.20079	9.12223	1.18357e-18	1.92264e-17	31.1531
BCL9	1.00782	3.0263	11.5712	5.06891e-28	1.4835e-26	52.5162
DTYMK	1.00776	3.56757	10.4529	1.47026e-23	3.30378e-22	42.3294
IRAK1	1.00664	5.31987	11.0964	4.31578e-26	1.1318e-24	48.1082
B4GALT2	1.00639	3.95325	11.5513	6.12286e-28	1.78825e-26	52.3288
CCL19	1.00511	4.00073	4.33073	1.74937e-05	8.15505e-05	1.49725
C4orf48	1.00486	2.617	7.28398	1.05537e-12	1.08383e-11	17.6532
FAM136A	1.00482	3.92563	16.2418	3.21695e-49	2.46345e-47	101.033
AC145343.1	1.00429	1.2339	9.99645	7.98661e-22	1.62651e-20	38.3735
AL691482.4	1.00259	1.75631	7.18581	2.04968e-12	2.05418e-11	17.0016
KIFC2	1.00237	2.12769	8.02855	5.45728e-15	6.82329e-14	22.8306
IGKV1-12	1.00195	2.40528	4.96921	8.84553e-07	4.93237e-06	4.35896
SLC25A39	1.00171	5.49746	10.6041	3.8116e-24	8.90395e-23	43.6668
PLXDC2	-1.00196	2.94116	-8.81325	1.39181e-17	2.10256e-16	28.719
HAS1	-1.00225	0.463257	-11.0061	9.91354e-26	2.54777e-24	47.2837
AC092691.1	-1.00285	0.2834	-21.2894	7.33427e-75	1.47505e-72	159.83
CCDC50	-1.00326	2.80645	-13.7956	1.12781e-37	5.37868e-36	74.591
RGS2	-1.00403	4.5481	-6.84561	1.93295e-11	1.77192e-10	14.8013
AL035446.1	-1.0042	1.15121	-9.63834	1.68279e-20	3.15846e-19	35.3578
SPON1	-1.00448	3.20738	-6.90826	1.28715e-11	1.19958e-10	15.1997
KCNQ1	-1.00526	3.2086	-6.14696	1.46447e-09	1.12496e-08	10.5709
MPEG1	-1.00568	3.43971	-7.92979	1.12261e-14	1.37055e-13	22.1204
FAM43A	-1.00619	2.021	-10.1856	1.54846e-22	3.2948e-21	39.9976
GPD1L	-1.0064	3.84549	-8.83585	1.1647e-17	1.77035e-16	28.8949
GRN	-1.00711	7.47399	-9.60518	2.22271e-20	4.12797e-19	35.0825
WNT2	-1.00717	1.86523	-8.53689	1.19602e-16	1.68895e-15	26.5963
ANO6	-1.0072	3.55614	-13.0726	1.95614e-34	7.93037e-33	67.1787
CORO1C	-1.00748	4.50487	-12.6839	9.87113e-33	3.6677e-31	63.2834
HSPB7	-1.00983	1.1444	-12.3645	2.35462e-31	8.16877e-30	60.1334
PCDHGB7	-1.01024	0.84799	-18.1031	1.81775e-58	2.03422e-56	122.232
HSD11B1	-1.01068	2.30696	-8.29636	7.45619e-16	9.91013e-15	24.7918
PGAP4	-1.01135	1.20159	-8.26242	9.62246e-16	1.27027e-14	24.5404
CD5L	-1.01163	0.208622	-31.6705	7.44236e-129	1.40199e-125	283.665
GAS7	-1.01176	2.11776	-10.7201	1.34181e-24	3.22274e-23	44.7013
AC104237.3	-1.01337	0.227197	-32.693	5.20401e-134	1.1764e-130	295.483
UST	-1.01339	1.57407	-10.028	6.08496e-22	1.24958e-20	38.6427
ANXA8L1	-1.01346	0.36945	-16.1542	8.58785e-49	6.4971e-47	100.056
FGD3	-1.01355	1.8839	-12.6071	2.12575e-32	7.73068e-31	62.5216
PDE2A	-1.01394	0.95152	-16.133	1.0887e-48	8.20356e-47	99.8199
HEY1	-1.0145	2.33062	-8.20015	1.53316e-15	1.99046e-14	24.0813
IFIT3	-1.01572	4.12997	-7.81698	2.53725e-14	3.00923e-13	21.3178
PRKG1	-1.01603	1.32492	-13.923	2.96728e-38	1.45947e-36	75.9183
PGM5P4	-1.01691	0.493914	-16.9934	6.49501e-53	5.86356e-51	109.501
MAP3K3	-1.01695	2.93257	-15.6058	3.84765e-46	2.60103e-44	93.981
COBL	-1.01731	1.6931	-9.90714	1.72026e-21	3.4426e-20	37.6141
LNX2	-1.0174	3.19281	-12.0993	3.16708e-30	1.04121e-28	57.5531
P2RY14	-1.01786	1.25016	-13.7524	1.77185e-37	8.33062e-36	74.1419
PF4	-1.01848	0.574559	-11.7519	9.06573e-29	2.76492e-27	54.224
AMOTL2	-1.01907	3.62889	-9.87904	2.18795e-21	4.34469e-20	37.3761
PLA2G3	-1.01972	0.716559	-10.6343	2.90733e-24	6.84318e-23	43.9351
ZNF331	-1.02074	2.0961	-11.6938	1.57915e-28	4.76221e-27	53.6733
MAGI3	-1.02147	2.68131	-9.56662	3.06922e-20	5.63527e-19	34.7634
SLC12A4	-1.02313	2.84835	-13.7678	1.50826e-37	7.11503e-36	74.302
KDR	-1.02392	3.3145	-6.9737	8.39004e-12	7.95829e-11	15.6192
SYNC	-1.02456	0.810107	-20.1267	8.04982e-69	1.28875e-66	145.975
MSN	-1.02551	6.7522	-9.40982	1.12947e-19	1.98541e-18	33.475
TNFAIP8L2	-1.02571	2.63946	-9.03945	2.30466e-18	3.67613e-17	30.4948
MFAP3L	-1.02596	0.603544	-17.9134	1.64429e-57	1.77001e-55	120.039
TMEM178A	-1.0262	1.02565	-10.1534	2.04905e-22	4.33383e-21	39.7203
MYO1B	-1.0262	4.17111	-12.9043	1.0762e-33	4.18011e-32	65.4848
NFKBIA	-1.02658	6.55755	-9.10192	1.39441e-18	2.25733e-17	30.9911
CD81	-1.02683	6.13958	-11.1669	2.24683e-26	5.99798e-25	48.7555
GSTA4	-1.02706	3.55635	-8.21569	1.3652e-15	1.78058e-14	24.1956
FAM184A	-1.02711	1.29318	-10.9604	1.50822e-25	3.84116e-24	46.8677
PPP1R16B	-1.02864	1.82941	-10.2738	7.14982e-23	1.55288e-21	40.7628
TMEM74B	-1.0287	1.08614	-13.0135	3.56644e-34	1.42946e-32	66.582
SLC24A3	-1.029	1.84401	-8.85841	9.7463e-18	1.48986e-16	29.0708
HIF3A	-1.0292	1.238	-7.6036	1.15702e-13	1.29378e-12	19.8252
NR0B2	-1.02934	1.50714	-5.25001	2.13307e-07	1.28503e-06	5.7319
LTBP2	-1.0304	4.53201	-6.98817	7.62905e-12	7.2645e-11	15.7124
PTPN1	-1.03063	4.62002	-14.0101	1.18623e-38	5.91169e-37	76.8298
SASH3	-1.03165	3.39217	-8.51816	1.38119e-16	1.93833e-15	26.4544
EPB41L3	-1.03213	1.79219	-10.6678	2.15188e-24	5.09901e-23	44.2333
CST5	-1.03225	0.622201	-11.9628	1.1916e-29	3.80464e-28	56.2378
RASL11A	-1.03278	2.6233	-7.72068	5.05278e-14	5.84312e-13	20.64
AP001107.9	-1.0343	1.32279	-12.0444	5.40325e-30	1.75696e-28	57.0229
TMEM164	-1.03469	3.41405	-12.2389	8.09407e-31	2.74567e-29	58.9075
ECM2	-1.03492	1.73617	-11.3178	5.5095e-27	1.51811e-25	50.1494
DDR2	-1.03543	1.91958	-10.7866	7.35081e-25	1.78754e-23	45.2977
STX12	-1.03628	4.24961	-19.4273	3.24723e-65	4.56503e-63	137.706
RBPMS-AS1	-1.03657	1.58578	-9.31042	2.55918e-19	4.40005e-18	32.6665
AC128709.3	-1.03665	0.180295	-35.7075	6.33694e-149	2.38751e-145	329.66
DST	-1.03693	1.99827	-8.73754	2.52175e-17	3.73269e-16	28.1323
RFX2	-1.03698	1.39293	-13.2956	2.00374e-35	8.55928e-34	69.4427
CASP1	-1.03715	2.94176	-9.84668	2.88412e-21	5.69111e-20	37.1028
NINJ2	-1.03821	3.09721	-7.68504	6.50945e-14	7.44083e-13	20.3909
LRRC25	-1.03851	2.3238	-9.61215	2.09651e-20	3.90644e-19	35.1403
AL035409.1	-1.03961	0.492561	-21.5315	3.99701e-76	8.33531e-74	162.728
ARHGEF37	-1.03976	1.37799	-12.4961	6.40497e-32	2.27226e-30	61.4262
AC096531.2	-1.04109	0.299992	-24.2713	1.70384e-90	6.09434e-88	195.693
SIDT2	-1.04207	2.97742	-14.8921	9.52709e-43	5.70959e-41	86.2069
PTPRC	-1.04247	3.33557	-7.47344	2.8725e-13	3.10989e-12	18.9314
ALPP	-1.04353	0.670533	-8.91116	6.41735e-18	9.93344e-17	29.4834
ENPP2	-1.04368	3.18097	-8.69443	3.5315e-17	5.18118e-16	27.7999
AC068870.2	-1.0441	1.96541	-14.3672	2.69384e-40	1.45129e-38	80.5932
HSD17B4	-1.04449	3.94383	-13.8697	5.19291e-38	2.52341e-36	75.3619
LRP1	-1.04486	4.24802	-8.95529	4.51757e-18	7.06436e-17	29.83
IFNGR1	-1.04505	5.54292	-11.62	3.18963e-28	9.44257e-27	52.9758
IRF8	-1.04705	2.55422	-9.255	4.02727e-19	6.81224e-18	32.2183
BST1	-1.0471	1.64931	-11.5024	9.72515e-28	2.80412e-26	51.8698
C20orf194	-1.04789	1.9427	-17.4196	4.92288e-55	4.7885e-53	114.362
ANXA1	-1.0485	5.91678	-5.54782	4.39099e-08	2.8708e-07	7.26278
LSAMP	-1.04864	1.1626	-13.5634	1.26498e-36	5.70998e-35	72.1882
SH3BGRL	-1.04928	5.57145	-12.0909	3.4384e-30	1.12713e-28	57.4715
VSTM4	-1.04935	1.63405	-11.8713	2.88121e-29	8.9911e-28	55.3616
CAPN9	-1.05014	1.70661	-5.99821	3.50071e-09	2.58918e-08	9.72151
CTSG	-1.05069	0.910049	-9.85919	2.59212e-21	5.12387e-20	37.2084
CSF2RB	-1.05173	2.55916	-9.64304	1.61753e-20	3.04001e-19	35.3969
MYO1C	-1.05198	4.88696	-13.2952	2.01218e-35	8.58887e-34	69.4385
DCDC2	-1.05228	1.03894	-10.1107	2.97291e-22	6.22956e-21	39.3518
CSRP1	-1.05352	4.69241	-15.1797	4.16295e-44	2.62866e-42	89.321
REEP1	-1.05362	0.711055	-13.6902	3.38693e-37	1.5715e-35	73.4979
AP003385.4	-1.05444	0.336717	-19.4748	1.85117e-65	2.63519e-63	138.265
HPS5	-1.05499	2.62086	-19.4688	1.98733e-65	2.81483e-63	138.195
PPM1F	-1.05534	2.09434	-17.087	2.23061e-53	2.04977e-51	110.565
AKAP13	-1.05543	3.42377	-10.6377	2.82067e-24	6.64752e-23	43.9651
LINC01290	-1.05556	0.594231	-21.0629	1.11132e-73	2.12179e-71	157.122
AF131215.5	-1.05622	0.882468	-15.6653	1.99086e-46	1.36709e-44	94.6366
UNC13B	-1.05784	4.19119	-8.14067	2.38619e-15	3.05305e-14	23.6454
SDR16C5	-1.05824	3.88089	-5.93783	4.961e-09	3.6125e-08	9.382
FHDC1	-1.06003	2.22869	-11.7568	8.64852e-29	2.63911e-27	54.2707
SMARCA2	-1.06134	3.56983	-11.8991	2.20383e-29	6.93857e-28	55.6275
TM6SF1	-1.06169	1.33931	-14.7766	3.32545e-42	1.94549e-40	84.9636
PPFIBP1	-1.06486	2.32971	-13.3005	1.90579e-35	8.16832e-34	69.4925
MIR30C2	-1.0649	0.518766	-13.6301	6.32876e-37	2.88904e-35	72.8765
GALNT5	-1.06607	2.36532	-7.05941	4.76678e-12	4.63346e-11	16.1736
APOL4	-1.06636	2.11482	-9.53398	4.03082e-20	7.3294e-19	34.4938
KLF10	-1.06666	4.31241	-12.6528	1.34646e-32	4.9637e-31	62.9751
KCNT2	-1.06685	0.411833	-21.745	3.06371e-77	6.63381e-75	165.287
DRC1	-1.06706	0.881069	-8.26407	9.50361e-16	1.25517e-14	24.5526
PRICKLE2	-1.06723	1.48714	-16.6047	5.37743e-51	4.50222e-49	105.105
RAPGEF4	-1.06749	0.865632	-19.8456	2.27938e-67	3.53892e-65	142.645
SULT1A1	-1.06774	1.85615	-10.8197	5.44479e-25	1.33786e-23	45.5952
FGF14-AS2	-1.06832	1.03389	-14.2121	1.40207e-39	7.31639e-38	78.9529
HLA-DRA	-1.06837	9.96881	-6.09929	1.94005e-09	1.4701e-08	10.2967
SFTA2	-1.06942	6.99622	-4.11007	4.52226e-05	0.000197902	0.593783
ANKS1A	-1.06983	3.28876	-15.7199	1.08726e-46	7.56717e-45	95.2385
ELN	-1.07041	3.6963	-5.86991	7.31771e-09	5.22757e-08	9.0037
SLC44A2	-1.07109	5.33758	-13.6544	4.91616e-37	2.263e-35	73.1275
CTIF	-1.07211	2.22414	-15.6055	3.86159e-46	2.60734e-44	93.9774
HTR3C	-1.07219	0.191533	-22.2228	9.67809e-80	2.22336e-77	171.023
GFOD1	-1.07276	0.93393	-19.2347	3.16008e-64	4.24201e-62	135.439
GPR146	-1.07288	0.634999	-25.9065	4.44245e-99	2.32463e-96	215.383
NATD1	-1.07366	2.10615	-13.1453	9.3251e-35	3.8383e-33	67.9148
AL133355.1	-1.07425	1.60248	-14.4629	9.68911e-41	5.31621e-39	81.61
ACSS3	-1.07462	0.85247	-14.9831	3.5469e-43	2.16702e-41	87.1898
NIM1K	-1.07471	0.539742	-16.9843	7.20335e-53	6.48232e-51	109.398
KAT2B	-1.07474	2.38025	-13.7853	1.2553e-37	5.97153e-36	74.4845
AC105914.2	-1.07491	0.278533	-16.8181	4.77703e-52	4.14063e-50	107.515
LINC01612	-1.07492	0.797361	-9.05153	2.09178e-18	3.34223e-17	30.5905
STEAP4	-1.07522	3.85434	-5.58189	3.6476e-08	2.40959e-07	7.44274
SLA	-1.07572	2.41112	-10.4255	1.87473e-23	4.18439e-22	42.0886
TSPAN4	-1.07581	3.46525	-9.47475	6.5973e-20	1.18062e-18	34.0066
RNF122	-1.07587	2.69319	-12.6426	1.49038e-32	5.46929e-31	62.8742
TEKT2	-1.07616	1.23218	-7.37259	5.76141e-13	6.07124e-12	18.2476
LAIR1	-1.07637	2.50385	-9.72849	7.86993e-21	1.50971e-19	36.1095
CCDC170	-1.07679	1.17929	-9.39195	1.30898e-19	2.29099e-18	33.3292
RILP	-1.07683	2.86608	-11.0073	9.80108e-26	2.52001e-24	47.295
DNAI2	-1.07687	0.622322	-9.52779	4.244e-20	7.70217e-19	34.4429
IL34	-1.07747	1.4696	-11.4881	1.11258e-27	3.19655e-26	51.7363
HMGCS1	-1.07991	3.7984	-9.95475	1.14346e-21	2.30298e-20	38.0183
ARHGAP24	-1.08079	1.56804	-16.4051	5.1226e-50	4.07745e-48	102.862
PPIAP39	-1.08102	1.40649	-11.3813	3.03971e-27	8.48884e-26	50.7393
MAGI2-AS3	-1.08124	1.11308	-17.0609	3.00447e-53	2.74749e-51	110.269
FLT4	-1.08296	1.70684	-12.7804	3.74843e-33	1.41603e-31	64.2452
ARHGEF2-AS1	-1.08308	0.691193	-10.9688	1.39551e-25	3.55734e-24	46.9447
SEPTIN10	-1.08476	3.93025	-14.2528	9.09862e-40	4.78771e-38	79.3829
ARHGAP23	-1.08495	2.55197	-10.8639	3.64215e-25	9.05952e-24	45.9937
RDX	-1.08685	4.02963	-12.9123	9.9285e-34	3.86432e-32	65.5649
CCL14	-1.08721	0.562537	-17.8888	2.18725e-57	2.34554e-55	119.755
CXCL5	-1.08732	2.08297	-4.83312	1.7207e-06	9.22004e-06	3.71845
WWTR1	-1.08733	3.53491	-12.8145	2.6616e-33	1.01291e-31	64.5853
SCARA3	-1.08788	2.38428	-8.22644	1.25982e-15	1.64809e-14	24.2748
AGTPBP1	-1.08852	2.31615	-17.9318	1.32872e-57	1.43578e-55	120.251
FXYD3	-1.08857	4.5141	-4.99555	7.76278e-07	4.36219e-06	4.48478
ODF3L1	-1.08994	0.622949	-18.7324	1.16761e-61	1.44707e-59	129.551
ICAM1	-1.09029	6.17704	-6.25316	7.77608e-10	6.14025e-09	11.1884
PLEKHH2	-1.09078	1.64415	-10.7181	1.36635e-24	3.27751e-23	44.6834
WNT9A	-1.09132	1.71047	-11.6014	3.8061e-28	1.12088e-26	52.8005
AIF1	-1.09185	4.50753	-8.21647	1.35722e-15	1.77099e-14	24.2014
DYNLRB2	-1.09228	0.804704	-9.81592	3.74825e-21	7.34241e-20	36.8434
AC004540.2	-1.09385	0.702113	-16.4238	4.14973e-50	3.32179e-48	103.072
CFAP77	-1.0941	0.626585	-10.151	2.09331e-22	4.42414e-21	39.6991
GAB2	-1.09464	2.95225	-12.1609	1.73677e-30	5.79751e-29	58.1495
ARMCX1	-1.09858	2.71578	-11.6455	2.50331e-28	7.46554e-27	53.2162
AC104083.1	-1.09936	2.71208	-10.6205	3.29278e-24	7.72149e-23	43.8118
SNRK	-1.10066	2.77454	-18.5828	6.74238e-61	8.14186e-59	127.805
SELE	-1.10247	0.710503	-11.5328	7.2933e-28	2.12132e-26	52.1552
MAPK4	-1.10252	0.53101	-11.286	7.4199e-27	2.0277e-25	49.8542
SMAD7	-1.10298	3.21779	-13.7937	1.15011e-37	5.48038e-36	74.5715
ZBTB4	-1.10354	4.29478	-13.9515	2.19896e-38	1.08725e-36	76.2162
TMSB15A	-1.1038	0.853889	-10.0451	5.24552e-22	1.08113e-20	38.7897
PREX2	-1.10405	0.822096	-16.8875	2.17115e-52	1.90528e-50	108.3
EFCAB1	-1.10437	0.663944	-10.001	7.67784e-22	1.56532e-20	38.4126
DCSTAMP	-1.10599	0.767391	-13.5276	1.83445e-36	8.22793e-35	71.8187
NUPR1	-1.10638	3.76318	-7.64629	8.56341e-14	9.69456e-13	20.1211
CD4	-1.10684	4.55925	-8.84447	1.08813e-17	1.65978e-16	28.962
ARHGAP29	-1.10747	2.15231	-12.0951	3.2983e-30	1.08309e-28	57.5128
INPP5K	-1.10769	3.16357	-15.5539	6.82642e-46	4.54939e-44	93.4106
LATS2	-1.10841	2.63248	-16.4639	2.64047e-50	2.13787e-48	103.521
PEG10	-1.10859	3.09211	-4.31636	1.86338e-05	8.65726e-05	1.43707
LIMD1	-1.10864	2.62589	-13.7711	1.45745e-37	6.8926e-36	74.3361
CD69	-1.1091	2.1895	-8.68573	3.77906e-17	5.53433e-16	27.7331
HSD17B13	-1.10928	0.753566	-8.78138	1.78841e-17	2.67949e-16	28.4715
BMP5	-1.1108	2.04782	-7.54083	1.79671e-13	1.97932e-12	19.3926
RADIL	-1.11162	0.587486	-19.2721	2.03252e-64	2.76119e-62	135.879
RGS9	-1.1121	0.58525	-25.3359	4.36682e-96	2.07384e-93	208.518
DAB2IP	-1.11247	3.15234	-12.8889	1.25796e-33	4.86602e-32	65.3298
CTDSPL	-1.11249	3.40283	-13.1703	7.2291e-35	2.99301e-33	68.1678
CABLES1	-1.11304	2.53326	-9.72523	8.09018e-21	1.54986e-19	36.0822
CTSS	-1.11386	5.93715	-9.45822	7.56736e-20	1.34527e-18	33.871
PTCRA	-1.11523	0.582636	-20.369	4.47974e-70	7.5124e-68	148.853
SIGLEC14	-1.1154	1.66259	-10.5481	6.2954e-24	1.45038e-22	43.1696
HOPX	-1.11575	4.75153	-4.9978	7.67627e-07	4.31573e-06	4.49558
C1orf21	-1.1163	2.19946	-11.1656	2.27366e-26	6.06387e-25	48.7437
CTSW	-1.11658	2.67869	-7.64535	8.6207e-14	9.75356e-13	20.1146
AC105942.1	-1.11698	2.44779	-11.8448	3.71947e-29	1.15306e-27	55.1081
APLNR	-1.11758	2.11349	-9.26875	3.59949e-19	6.11243e-18	32.3293
ADCY4	-1.11761	1.11662	-19.0095	4.4984e-63	5.81746e-61	132.795
CPM	-1.11788	4.42471	-6.50191	1.70446e-10	1.44092e-09	12.671
LAMB2	-1.11834	4.76016	-11.5049	9.49551e-28	2.7407e-26	51.8935
PHYHD1	-1.11857	2.52412	-6.94159	1.0355e-11	9.73878e-11	15.4129
GGTA1P	-1.11884	1.56053	-13.7189	2.51292e-37	1.17174e-35	73.7946
TGM2	-1.11914	5.82211	-8.27082	9.03419e-16	1.19457e-14	24.6025
BHLHE41	-1.11947	2.59337	-9.18961	6.85799e-19	1.13791e-17	31.6923
ID2	-1.11989	4.2899	-10.0206	6.48233e-22	1.32974e-20	38.5801
P2RY1	-1.12136	1.01496	-18.8285	3.77854e-62	4.73482e-60	130.675
CLIC2	-1.1228	3.66413	-8.49692	1.62556e-16	2.26944e-15	26.2937
LRRC4	-1.12297	1.54999	-9.12794	1.1302e-18	1.8391e-17	31.1987
ANGPTL7	-1.12367	0.241905	-29.3313	6.72428e-117	7.30799e-114	256.253
C6	-1.12395	0.696643	-10.2569	8.29713e-23	1.79588e-21	40.6154
ABLIM1	-1.12399	3.93123	-8.88838	7.68809e-18	1.18227e-16	29.305
DAAM2	-1.12619	2.0394	-8.95529	4.51753e-18	7.06436e-17	29.83
ETS2	-1.12669	5.24132	-9.902	1.79776e-21	3.58879e-20	37.5705
SCARF1	-1.12684	2.23553	-11.0281	8.0977e-26	2.09061e-24	47.4843
RASGRP4	-1.1283	0.869318	-20.8994	7.88845e-73	1.45214e-70	155.17
AC018755.4	-1.12843	1.15202	-13.7604	1.62931e-37	7.67962e-36	74.2253
CCL2	-1.12911	4.30793	-7.20179	1.8406e-12	1.85418e-11	17.1072
PALD1	-1.12945	2.23157	-12.4475	1.03695e-31	3.65805e-30	60.9478
NEDD4L	-1.13013	2.97648	-10.933	1.93802e-25	4.8917e-24	46.6191
TGFB2	-1.13039	1.75583	-8.83215	1.19923e-17	1.82137e-16	28.866
GAB1	-1.13085	1.81868	-16.1321	1.10028e-48	8.26881e-47	99.8094
CFAP52	-1.13255	0.735104	-10.1009	3.23515e-22	6.7592e-21	39.2681
AP002856.2	-1.13429	0.233564	-18.276	2.427e-59	2.79918e-57	124.237
OLFML2A	-1.13443	2.16214	-10.1975	1.39495e-22	2.98163e-21	40.101
EMILIN2	-1.13481	2.5359	-11.7948	6.00879e-29	1.84756e-27	54.6321
CX3CR1	-1.13513	1.17291	-10.8448	4.33376e-25	1.07091e-23	45.8214
SLC9A3R2	-1.1352	4.93809	-8.60899	6.85783e-17	9.86166e-16	27.145
LPXN	-1.13658	3.45445	-11.9705	1.10536e-29	3.53527e-28	56.3124
STOML3	-1.13783	0.656109	-9.8975	1.86831e-21	3.72567e-20	37.5324
PIK3IP1	-1.13808	3.95152	-11.655	2.28673e-28	6.84492e-27	53.306
ADGRL4	-1.13872	2.5412	-12.6146	1.97086e-32	7.18588e-31	62.5967
FMO3	-1.13877	1.95976	-10.0115	7.01331e-22	1.43501e-20	38.5022
SPAG6	-1.1396	1.11335	-7.3896	5.12606e-13	5.4321e-12	18.3624
CDKN1C	-1.13996	2.75525	-10.0381	5.57275e-22	1.14606e-20	38.7298
PODXL	-1.14011	3.65674	-12.2857	5.11326e-31	1.74816e-29	59.3635
CEACAM21	-1.14015	1.30598	-12.8823	1.34388e-33	5.18769e-32	65.2641
JAM3	-1.14047	2.27996	-12.0577	4.74734e-30	1.54724e-28	57.1513
ACSL4	-1.14067	3.98179	-10.1098	2.99546e-22	6.27216e-21	39.3443
AC007405.4	-1.14122	2.41999	-8.94348	4.96285e-18	7.73711e-17	29.7372
ARAP3	-1.14179	2.10752	-15.0253	2.24302e-43	1.38538e-41	87.6456
AOX1	-1.14263	1.31167	-9.6082	2.16712e-20	4.03003e-19	35.1076
AGTR1	-1.14281	0.679921	-14.7879	2.94415e-42	1.72778e-40	85.0847
CPVL	-1.14359	3.37731	-8.0376	5.10649e-15	6.39459e-14	22.896
THEMIS2	-1.14376	3.49907	-11.4121	2.27747e-27	6.40663e-26	51.0257
INSIG1	-1.14636	3.92832	-12.0767	3.94856e-30	1.29212e-28	57.3342
PTAFR	-1.1466	2.99057	-8.92797	5.61474e-18	8.72214e-17	29.6153
LBH	-1.14682	4.98051	-9.99286	8.23755e-22	1.6758e-20	38.3429
C12orf49	-1.14715	3.61107	-13.4725	3.24248e-36	1.43497e-34	71.2526
SGMS2	-1.14723	3.34993	-9.76381	5.8356e-21	1.12943e-19	36.4054
TMEM125	-1.14731	5.25928	-7.83217	2.27467e-14	2.7052e-13	21.4253
NFAM1	-1.14735	1.90495	-11.4833	1.16389e-27	3.33719e-26	51.6916
GIPC2	-1.14839	0.807282	-14.3658	2.73298e-40	1.47097e-38	80.5788
FERMT3	-1.14918	3.68264	-9.13023	1.1095e-18	1.80907e-17	31.217
OASL	-1.14977	2.12371	-8.69723	3.45516e-17	5.07445e-16	27.8215
FLVCR2	-1.1504	2.13809	-12.9729	5.38203e-34	2.13296e-32	66.1732
ANPEP	-1.15072	2.91312	-6.08362	2.127e-09	1.60616e-08	10.207
TMOD1	-1.15109	1.00003	-15.8285	3.25831e-47	2.31042e-45	96.4376
RTN1	-1.15132	1.10336	-15.3992	3.75206e-45	2.44855e-43	91.7151
GPR4	-1.15135	1.70578	-13.7256	2.34321e-37	1.09351e-35	73.8641
TSC22D3	-1.15334	5.3856	-8.12601	2.66023e-15	3.39445e-14	23.5383
CFAP73	-1.15423	0.965872	-8.76009	2.11348e-17	3.14982e-16	28.3066
MOCS1	-1.15502	1.82101	-14.3491	3.26543e-40	1.75254e-38	80.4018
MIR34C	-1.15744	0.596106	-9.4368	9.0364e-20	1.59988e-18	33.6956
RASGEF1B	-1.15765	1.74921	-16.0044	4.58681e-48	3.34045e-46	98.3887
NKD2	-1.15776	2.14688	-9.80758	4.0242e-21	7.86388e-20	36.7732
ZEB1	-1.15807	1.93142	-14.3952	1.99827e-40	1.08171e-38	80.8902
BMP6	-1.15825	1.81864	-6.47479	2.01597e-10	1.69187e-09	12.5069
ZEB2	-1.15843	1.69317	-13.8148	9.22264e-38	4.42452e-36	74.791
VMO1	-1.15976	2.55579	-8.20031	1.53124e-15	1.98843e-14	24.0825
CLU	-1.16025	5.24221	-5.43047	8.25829e-08	5.23392e-07	6.65039
PDLIM1	-1.16057	6.04438	-13.5856	1.00528e-36	4.55228e-35	72.4165
MAFF	-1.16061	2.71937	-11.8461	3.67204e-29	1.13898e-27	55.1209
F2RL3	-1.16066	1.40479	-11.5344	7.18071e-28	2.08965e-26	52.1707
LINC01836	-1.16102	1.15656	-12.6539	1.33153e-32	4.91189e-31	62.9862
CAB39L	-1.16257	1.84038	-15.551	7.04751e-46	4.6912e-44	93.3789
RGS16	-1.16329	3.68481	-8.51178	1.45056e-16	2.03064e-15	26.406
TMPRSS2	-1.16459	3.97229	-6.56803	1.12933e-10	9.71432e-10	13.0735
ADCY9	-1.16483	2.38384	-12.3294	3.32788e-31	1.14538e-29	59.7899
JUNB	-1.16492	6.53367	-9.27658	3.37618e-19	5.75571e-18	32.3926
ZFYVE9	-1.1662	2.19459	-15.6086	3.73078e-46	2.52505e-44	94.0117
NMUR1	-1.16629	0.526888	-26.9701	1.21052e-104	8.14422e-102	228.146
AP001528.2	-1.16651	0.594311	-24.9819	3.15115e-94	1.36988e-91	204.256
JUN	-1.17062	5.84759	-9.23022	4.929e-19	8.27563e-18	32.0187
FGF2	-1.17242	0.763632	-17.9151	1.61272e-57	1.73933e-55	120.058
C5orf49	-1.17643	1.42026	-7.85317	1.95523e-14	2.33512e-13	21.5742
EGR3	-1.1771	1.4222	-10.6178	3.37102e-24	7.89187e-23	43.7885
CXCR1	-1.17771	0.526581	-16.7617	9.07116e-52	7.82668e-50	106.877
LINC01765	-1.17801	0.562716	-11.4679	1.34614e-27	3.84416e-26	51.5473
VGLL3	-1.17842	1.5078	-11.2818	7.7115e-27	2.10535e-25	49.816
SNX30	-1.17908	2.80465	-9.80215	4.21407e-21	8.22355e-20	36.7275
USHBP1	-1.18088	0.702149	-26.3447	2.25042e-101	1.29776e-98	220.648
COL4A4	-1.18152	1.96033	-10.0052	7.40516e-22	1.5119e-20	38.4484
TEF	-1.18171	2.79528	-10.8031	6.33107e-25	1.54991e-23	45.4457
CACHD1	-1.18197	2.00549	-8.80299	1.5089e-17	2.26974e-16	28.6393
F10	-1.18206	1.23091	-13.0051	3.88014e-34	1.55299e-32	66.4983
NDN	-1.18229	3.16963	-9.6465	1.57117e-20	2.95584e-19	35.4256
CHRM1	-1.18237	0.22175	-30.1662	3.4397e-121	4.13598e-118	266.092
ADA2	-1.18309	4.00756	-9.3822	1.41857e-19	2.47664e-18	33.2497
TBX5	-1.18329	1.58815	-14.1873	1.8235e-39	9.41987e-38	78.6916
BEX5	-1.18418	1.8539	-8.93693	5.2287e-18	8.14035e-17	29.6857
SPRY4	-1.18493	3.41386	-10.0146	6.82811e-22	1.39864e-20	38.5287
PPP1R14C	-1.18505	2.88678	-6.68936	5.25929e-11	4.64775e-10	13.8212
CNRIP1	-1.18532	1.65902	-16.8687	2.68878e-52	2.35223e-50	108.087
AL357093.2	-1.18553	0.864083	-8.41581	3.01979e-16	4.14124e-15	25.6829
MIR23A	-1.18605	0.976046	-10.0189	6.58284e-22	1.34986e-20	38.5649
AP001189.1	-1.18614	0.455634	-24.8697	1.2238e-93	4.9051e-91	202.904
FRY	-1.18643	1.49764	-16.9058	1.76192e-52	1.55098e-50	108.508
SPRYD7	-1.18655	2.4556	-18.4212	4.4583e-60	5.21649e-58	125.924
SERTAD1	-1.18658	3.6455	-10.9189	2.20513e-25	5.54856e-24	46.4911
CYGB	-1.1867	2.64675	-12.3534	2.62821e-31	9.09557e-30	60.0243
PLA1A	-1.1868	2.01029	-8.51099	1.45929e-16	2.04235e-15	26.4001
LIPA	-1.18902	4.94403	-9.99765	7.90438e-22	1.61034e-20	38.3838
BMPER	-1.18959	0.567258	-16.0665	2.29235e-48	1.68905e-46	99.0789
NOVA2	-1.19093	0.663467	-26.6961	3.27118e-103	2.06276e-100	224.863
FSTL3	-1.19095	3.68156	-8.12493	2.68155e-15	3.42088e-14	23.5305
RFLNB	-1.19194	2.58147	-13.2009	5.2875e-35	2.20856e-33	68.4785
TXNIP	-1.19473	7.52289	-8.46114	2.13744e-16	2.9643e-15	26.0237
DNAJB4	-1.19716	2.50658	-12.3492	2.7386e-31	9.47182e-30	59.9834
SHE	-1.19721	1.9423	-8.37562	4.09767e-16	5.56941e-15	25.3819
UNC13D	-1.19753	3.07589	-8.64874	5.03908e-17	7.32267e-16	27.4491
RS1	-1.1985	0.264049	-34.43	1.17097e-142	3.67645e-139	315.302
NXPH3	-1.19854	0.644419	-24.1394	8.40712e-90	2.86217e-87	194.102
SHANK3	-1.19874	2.1213	-14.5085	5.94518e-41	3.28111e-39	82.0958
RXFP1	-1.19877	0.405135	-31.0785	7.53677e-126	1.29071e-122	276.775
PRSS12	-1.19877	1.54813	-8.09315	3.39205e-15	4.30203e-14	23.2989
AC090559.1	-1.19951	1.36648	-14.489	7.33006e-41	4.04034e-39	81.8875
TNS3	-1.2	3.88469	-13.3204	1.554e-35	6.70914e-34	69.6953
SLC22A3	-1.20013	3.02436	-6.45317	2.30364e-10	1.92131e-09	12.3766
RGS5	-1.20037	3.78004	-9.42574	9.90235e-20	1.74882e-18	33.6051
HCST	-1.20097	3.24605	-9.3133	2.4995e-19	4.30005e-18	32.6898
ADGRE3	-1.20125	0.489792	-23.2087	6.51516e-85	1.79609e-82	182.887
LHFPL3	-1.20185	0.552052	-14.9667	4.24064e-43	2.58528e-41	87.0121
GUCY1A2	-1.20286	0.876084	-17.3646	9.26799e-55	8.98407e-53	113.732
CTXND1	-1.20387	0.332645	-23.2504	3.93524e-85	1.09018e-82	183.389
CASQ2	-1.20473	0.509114	-20.1737	4.60276e-69	7.45331e-67	146.532
AXL	-1.20615	3.53919	-10.4897	1.05966e-23	2.40119e-22	42.6538
DAB2	-1.20621	3.31474	-11.5326	7.30664e-28	2.12411e-26	52.1534
GABARAPL1	-1.20624	4.15483	-11.913	1.92725e-29	6.09495e-28	55.7606
MID1IP1	-1.20681	4.30031	-11.0992	4.20253e-26	1.10312e-24	48.1346
UBL3	-1.20686	4.18555	-13.7501	1.81412e-37	8.50815e-36	74.1185
PCYOX1	-1.20765	4.56658	-15.0508	1.69822e-43	1.05814e-41	87.9224
HPCAL1	-1.20777	3.79203	-12.8245	2.40793e-33	9.19471e-32	64.6848
FAM166B	-1.2079	1.16471	-8.66845	4.32328e-17	6.31496e-16	27.6003
SLC14A1	-1.20838	0.482344	-19.8273	2.83442e-67	4.36469e-65	142.428
CD53	-1.20979	4.99392	-9.15522	9.06369e-19	1.48946e-17	31.4167
RHOBTB2	-1.20987	3.93717	-7.77362	3.46277e-14	4.06681e-13	21.0118
AC125807.2	-1.20988	0.870129	-20.727	6.21541e-72	1.10458e-69	153.114
ARHGAP30	-1.21017	3.1314	-11.6154	3.33102e-28	9.84567e-27	52.9327
ANGPT4	-1.21025	0.251816	-35.1657	2.81763e-146	9.95222e-143	323.593
HLA-DQB1	-1.21167	5.69189	-6.34965	4.34102e-10	3.51625e-09	11.7575
RECK	-1.21188	1.53839	-18.513	1.52547e-60	1.82263e-58	126.992
ARRDC4	-1.21196	2.73413	-11.9517	1.32666e-29	4.22394e-28	56.1313
HACD4	-1.21198	1.75253	-16.538	1.14288e-50	9.38793e-49	104.355
CDHR3	-1.21217	1.14441	-8.05358	4.54057e-15	5.70742e-14	23.0117
CRY2	-1.21255	3.14031	-13.8794	4.68854e-38	2.28618e-36	75.4635
UBASH3B	-1.21367	1.36911	-14.6758	9.86681e-42	5.64385e-40	83.8819
CXCL16	-1.21453	5.63019	-10.9346	1.90943e-25	4.82384e-24	46.6339
BEX4	-1.21518	4.31836	-9.56506	3.10974e-20	5.70041e-19	34.7504
CXCL3	-1.2155	1.75505	-8.6497	5.00172e-17	7.27025e-16	27.4565
CEBPA	-1.21561	3.03554	-7.85715	1.8999e-14	2.27384e-13	21.6025
CDH13	-1.21569	1.04038	-16.2024	5.00581e-49	3.80751e-47	100.593
MSMO1	-1.21712	4.79747	-12.872	1.4917e-33	5.74655e-32	65.1605
SCD	-1.21949	6.16526	-8.4083	3.1973e-16	4.37405e-15	25.6266
SHC3	-1.21966	0.972892	-15.801	4.42251e-47	3.10476e-45	96.1336
PXDC1	-1.21976	3.90145	-11.7076	1.38391e-28	4.18014e-27	53.8043
MACROD2	-1.22044	1.27169	-8.61456	6.56862e-17	9.46022e-16	27.1876
LRRC46	-1.22065	1.40426	-8.57828	8.69455e-17	1.2405e-15	26.9109
IFT57	-1.22119	4.43666	-8.8281	1.23812e-17	1.87841e-16	28.8345
PTH1R	-1.22171	0.964279	-17.3587	9.91519e-55	9.59499e-53	113.665
PREX1	-1.22178	3.00782	-12.3827	1.96788e-31	6.86075e-30	60.3116
HLA-DRB1	-1.22206	9.01046	-7.00207	6.96228e-12	6.65313e-11	15.8021
SNX22	-1.22271	1.12089	-19.4034	4.30795e-65	5.99653e-63	137.424
CD37	-1.22285	3.16503	-9.81001	3.94162e-21	7.71319e-20	36.7937
PLEKHO2	-1.22314	3.81881	-13.23	3.92612e-35	1.64967e-33	68.7743
EFNB1	-1.22316	3.24411	-9.67775	1.20787e-20	2.2922e-19	35.6858
MAP1LC3C	-1.22393	1.34987	-9.78582	4.84165e-21	9.41573e-20	36.5902
LINC02489	-1.22507	1.55023	-7.42614	3.98506e-13	4.26134e-12	18.6097
ERICH2	-1.22553	2.26471	-9.21586	5.54029e-19	9.2744e-18	31.9031
SFTA3	-1.22863	4.54931	-5.65223	2.47947e-08	1.66776e-07	7.81747
AC010976.2	-1.22944	0.424198	-21.8886	5.43424e-78	1.2091e-75	167.01
EGFL7	-1.22947	4.08776	-8.55534	1.03769e-16	1.47273e-15	26.7364
GNAQ	-1.23091	3.94177	-15.5575	6.55967e-46	4.37849e-44	93.4502
ETV5	-1.23112	3.24696	-11.8232	4.57512e-29	1.41289e-27	54.9026
PRKCQ	-1.23135	1.33238	-15.309	1.0108e-44	6.48403e-43	90.7292
ROPN1L	-1.23389	1.01323	-9.21452	5.60095e-19	9.37041e-18	31.8924
RSPH1	-1.23543	1.59583	-7.93144	1.10921e-14	1.35478e-13	22.1322
RN7SL8P	-1.23684	0.814668	-9.10247	1.38827e-18	2.24805e-17	30.9955
RILPL2	-1.23757	2.42263	-16.7388	1.17617e-51	1.01173e-49	106.618
KIAA0040	-1.23842	3.53363	-15.9808	5.97043e-48	4.33136e-46	98.1263
FOXF2	-1.2389	2.01214	-10.8508	4.10453e-25	1.01605e-23	45.8753
ARHGAP18	-1.239	3.66273	-13.752	1.77758e-37	8.35066e-36	74.1387
NTM	-1.23913	1.61328	-9.56511	3.10821e-20	5.69946e-19	34.7509
C11orf88	-1.23942	0.616414	-11.379	3.10732e-27	8.67195e-26	50.7175
CCDC85A	-1.2396	0.496368	-28.3272	1.04701e-111	8.96524e-109	244.345
SMAD9	-1.23963	1.29091	-12.8928	1.20878e-33	4.68219e-32	65.3694
SGK1	-1.24087	3.49907	-10.4403	1.64435e-23	3.68181e-22	42.2185
PXMP4	-1.24168	2.88693	-9.96325	1.06284e-21	2.14442e-20	38.0907
SERINC1	-1.24177	6.02568	-16.3324	1.16164e-49	9.16886e-48	102.047
DIPK2B	-1.24186	1.58685	-15.475	1.62883e-45	1.07537e-43	92.5453
VAMP2	-1.24256	4.28572	-15.0461	1.78858e-43	1.11199e-41	87.8708
HPGDS	-1.24297	1.5259	-10.7517	1.00914e-24	2.43304e-23	44.9837
SPATA18	-1.24374	1.57408	-8.76068	2.10382e-17	3.13625e-16	28.3112
MYLK	-1.24386	2.47419	-11.9762	1.04697e-29	3.35424e-28	56.3663
FAM167B	-1.24693	2.48613	-13.1077	1.3687e-34	5.60107e-33	67.5335
EMP3	-1.24848	4.47401	-9.80888	3.97972e-21	7.78235e-20	36.7841
LDLRAD1	-1.25243	1.47958	-7.36213	6.18995e-13	6.50462e-12	18.1771
BTK	-1.25363	2.0193	-13.3388	1.28647e-35	5.57116e-34	69.8831
ICAM2	-1.25376	2.20655	-14.2145	1.36731e-39	7.1482e-38	78.9779
MAB21L4	-1.25499	2.50659	-7.32845	7.79466e-13	8.11845e-12	17.9507
ITPRID2	-1.25505	3.76252	-15.1107	8.84509e-44	5.55412e-42	88.5713
CALCOCO1	-1.25541	3.31452	-16.0531	2.66411e-48	1.95532e-46	98.9294
CCL21	-1.25804	5.06961	-6.29183	6.16129e-10	4.91598e-09	11.4156
RBMS3	-1.25815	1.44079	-14.3223	4.34436e-40	2.31401e-38	80.118
BMPR2	-1.25825	3.40938	-16.2504	2.91879e-49	2.23816e-47	101.13
SLC16A11	-1.25849	1.12234	-12.7683	4.23498e-33	1.59451e-31	64.124
RBMS2	-1.25966	3.2102	-16.6626	2.79163e-51	2.36531e-49	105.758
RASSF2	-1.25971	2.86765	-12.3828	1.96543e-31	6.85643e-30	60.3128
SH3BP5	-1.25997	1.99883	-13.8335	7.583e-38	3.65653e-36	74.9856
SOCS3	-1.2601	5.70465	-8.88549	7.86603e-18	1.20898e-16	29.2824
AL109741.1	-1.26056	0.666959	-24.6596	1.55387e-92	5.97383e-90	200.372
CD44	-1.26064	5.05244	-9.78691	4.79696e-21	9.33202e-20	36.5994
SNTN	-1.26113	0.84252	-10.1404	2.2959e-22	4.84143e-21	39.6076
SPNS2	-1.26239	2.85737	-8.07042	4.01093e-15	5.05743e-14	23.1339
LINC01082	-1.26275	0.281818	-29.4677	1.33254e-117	1.50615e-114	257.865
ZNF106	-1.26324	2.81416	-16.4789	2.22774e-50	1.8141e-48	103.691
C10orf67	-1.2635	0.266824	-40.7572	7.32549e-173	1.03498e-168	384.47
JDP2	-1.26427	2.55721	-15.8131	3.86472e-47	2.73355e-45	96.2678
AC093787.1	-1.26521	0.243781	-24.8886	9.73297e-94	3.92892e-91	203.132
EML1	-1.26522	1.30261	-17.849	3.46863e-57	3.6436e-55	119.296
TBX5-AS1	-1.26747	1.23929	-16.9142	1.60201e-52	1.41462e-50	108.603
ETS1	-1.26836	4.00911	-11.4869	1.12544e-27	3.23022e-26	51.7249
DOCK11	-1.26922	2.2703	-13.3423	1.24069e-35	5.37701e-34	69.9191
HYAL2	-1.26942	4.08352	-14.2429	1.01072e-39	5.30853e-38	79.2784
TBX2-AS1	-1.27263	0.952676	-18.3672	8.38431e-60	9.72958e-58	125.295
CFP	-1.27276	0.9108	-19.8357	2.56577e-67	3.96181e-65	142.527
MUC15	-1.27353	2.26549	-6.73183	4.0141e-11	3.57982e-10	14.0857
DAPK1	-1.27434	3.4315	-10.9389	1.83643e-25	4.64982e-24	46.6725
DHCR24	-1.27525	7.19205	-11.1094	3.82525e-26	1.00689e-24	48.2278
GSTM5	-1.27624	0.693643	-24.7956	2.9989e-93	1.16082e-90	202.011
NCKAP1L	-1.27635	2.48901	-11.9867	9.45071e-30	3.03465e-28	56.4679
AC093278.2	-1.27649	1.22245	-20.5076	8.56104e-71	1.47057e-68	150.501
IHH	-1.27705	0.592751	-11.3153	5.63946e-27	1.55165e-25	50.1263
LINC00261	-1.27708	1.5826	-7.9199	1.20627e-14	1.46952e-13	22.0496
EP300-AS1	-1.27878	1.20332	-16.952	1.04042e-52	9.30353e-51	109.032
B3GALNT1	-1.28033	2.09351	-11.8684	2.96145e-29	9.23639e-28	55.3343
TFRC	-1.28267	4.23203	-9.85646	2.6534e-21	5.24316e-20	37.1853
SCIMP	-1.28271	1.56997	-14.5935	2.38929e-41	1.3449e-39	83.0023
CLEC4E	-1.28325	1.29305	-12.4383	1.13583e-31	4.00437e-30	60.8573
SORBS3	-1.28328	3.64317	-12.593	2.44457e-32	8.85027e-31	62.3828
SYNPO2	-1.28331	1.19204	-16.274	2.23925e-49	1.73831e-47	101.394
SIGLEC1	-1.28341	2.23223	-10.1885	1.50875e-22	3.21878e-21	40.0233
CST6	-1.28369	3.34746	-5.64116	2.63543e-08	1.76635e-07	7.75824
SEMA6D	-1.28412	0.758568	-17.4445	3.698e-55	3.60948e-53	114.647
HRCT1	-1.28425	1.35308	-12.5951	2.394e-32	8.68385e-31	62.4035
FCGR3B	-1.28435	0.862135	-13.3076	1.77201e-35	7.61545e-34	69.5649
TUBA4B	-1.28567	0.808669	-10.0454	5.23404e-22	1.07916e-20	38.7918
HLA-DQA1	-1.28584	5.02319	-7.21385	1.69687e-12	1.71489e-11	17.187
PHLDB2	-1.28594	1.65856	-12.987	4.66232e-34	1.85554e-32	66.3158
AC011899.2	-1.28668	0.760232	-24.9393	5.27541e-94	2.22488e-91	203.742
CITED2	-1.28711	5.45212	-9.54167	3.78035e-20	6.8806e-19	34.5573
RASSF8	-1.2892	2.02778	-12.1515	1.9043e-30	6.33801e-29	58.0581
CABCOCO1	-1.2897	1.06016	-10.6197	3.31431e-24	7.76877e-23	43.8053
RSPO2	-1.28976	0.485335	-19.7259	9.44555e-67	1.41219e-64	141.229
RIPOR1	-1.28977	3.21678	-13.9194	3.08232e-38	1.50948e-36	75.8805
SEC14L4	-1.29041	1.3136	-11.3698	3.38806e-27	9.44145e-26	50.6317
RSPH4A	-1.29065	1.07561	-9.46732	7.01719e-20	1.25061e-18	33.9456
C1orf189	-1.29418	0.987828	-9.35107	1.83298e-19	3.18442e-18	32.9964
PEAK1	-1.29435	1.6353	-20.9187	6.26101e-73	1.16393e-70	155.4
C1orf198	-1.29752	4.57584	-15.0382	1.94842e-43	1.20605e-41	87.7857
CYRIA	-1.29859	2.11162	-14.7281	5.61152e-42	3.23932e-40	84.4432
SERPINA1	-1.29978	6.84652	-5.36446	1.17217e-07	7.28277e-07	6.31118
SLC25A25	-1.30008	2.57019	-14.379	2.37337e-40	1.28108e-38	80.7191
ACTG2	-1.30166	2.21641	-9.04083	2.2793e-18	3.63774e-17	30.5057
RHOXF1-AS1	-1.30215	0.976516	-11.5253	7.82765e-28	2.26974e-26	52.0851
BANCR	-1.3025	0.770031	-10.5079	9.0143e-24	2.055e-22	42.814
ALDH3B1	-1.30257	4.01419	-8.1745	1.8559e-15	2.39571e-14	23.8931
CFL2	-1.30296	2.33491	-15.6731	1.8271e-46	1.25769e-44	94.7221
ARHGAP6	-1.30388	0.73733	-28.4112	3.8402e-112	3.39101e-109	245.344
HMGN2P15	-1.30445	1.0447	-13.6435	5.50559e-37	2.52756e-35	73.015
CCL18	-1.30558	5.54295	-5.71972	1.70544e-08	1.16713e-07	8.18098
TNNI2	-1.30664	1.38928	-10.6277	3.08621e-24	7.25818e-23	43.876
ETV1	-1.30831	2.28123	-10.6591	2.32541e-24	5.49867e-23	44.1564
CFTR	-1.30867	1.44245	-9.22271	5.23969e-19	8.78943e-18	31.9583
TGM1	-1.30887	0.728938	-20.4942	1.00471e-70	1.72062e-68	150.342
ITGAL	-1.30923	2.75933	-10.9337	1.92562e-25	4.86258e-24	46.6255
ABCG2	-1.30941	1.05692	-18.4619	2.77075e-60	3.28962e-58	126.398
C1orf116	-1.3097	4.95883	-6.11938	1.72355e-09	1.31415e-08	10.412
AGR3	-1.31055	4.87481	-4.71236	3.06468e-06	1.58606e-05	3.16389
NDRG4	-1.31275	0.993281	-15.6913	1.49408e-46	1.03349e-44	94.9223
DNASE2B	-1.31373	0.572116	-17.881	2.39338e-57	2.55206e-55	119.665
Z99129.4	-1.31474	1.96618	-16.9902	6.73587e-53	6.07131e-51	109.465
MIR27A	-1.31513	0.717972	-14.9639	4.37129e-43	2.66206e-41	86.9819
CARD16	-1.3156	2.46407	-13.0862	1.70234e-34	6.9064e-33	67.3168
LINC01863	-1.3161	0.386771	-25.9658	2.1714e-99	1.14687e-96	216.096
C11orf97	-1.31638	0.626688	-11.3112	5.86245e-27	1.60974e-25	50.0879
F8	-1.31708	1.55216	-18.3095	1.64368e-59	1.89961e-57	124.625
TNFSF12	-1.31762	3.88426	-12.7882	3.46673e-33	1.3105e-31	64.3228
ACOXL	-1.31777	0.929723	-15.6843	1.61403e-46	1.11506e-44	94.8454
MS4A2	-1.31811	1.03305	-14.527	4.87929e-41	2.70342e-39	82.2922
CXCR2	-1.31816	0.694219	-19.3996	4.50466e-65	6.25495e-63	137.38
IQCN	-1.31995	0.818855	-16.9775	7.77939e-53	6.97848e-51	109.322
CCND2	-1.32053	2.75082	-11.4666	1.36263e-27	3.88535e-26	51.5352
TNFSF13	-1.32119	3.35725	-12.4105	1.49496e-31	5.24109e-30	60.5845
TBC1D2	-1.32173	3.83359	-10.7043	1.54821e-24	3.6996e-23	44.5595
SDC2	-1.3221	3.45844	-11.0519	6.50601e-26	1.68893e-24	47.7013
BCL2A1	-1.32216	3.18515	-9.67556	1.23037e-20	2.33097e-19	35.6675
QKI	-1.32309	2.86932	-16.862	2.89937e-52	2.52862e-50	108.012
PAQR5	-1.32343	1.58457	-12.3127	3.92303e-31	1.34776e-29	59.6266
RNF128	-1.32615	2.63557	-6.90484	1.31608e-11	1.22472e-10	15.178
EFNB2	-1.32777	3.53578	-10.3013	5.61794e-23	1.22821e-21	41.0016
NEXN	-1.32793	1.90681	-15.017	2.45567e-43	1.51012e-41	87.5555
SGCE	-1.32851	3.38644	-10.7132	1.42823e-24	3.42012e-23	44.6395
CELF2	-1.32909	3.1014	-11.5274	7.67202e-28	2.22575e-26	52.105
SORBS1	-1.3294	1.7435	-15.9571	7.78098e-48	5.61602e-46	97.8627
KLK10	-1.33021	1.75825	-6.55933	1.1924e-10	1.02303e-09	13.0204
ID3	-1.331	4.52447	-10.4922	1.03668e-23	2.35195e-22	42.6755
HLA-DRB6	-1.33183	4.94464	-6.002	3.42453e-09	2.5345e-08	9.74294
PTPN13	-1.33297	2.80795	-7.85512	1.9279e-14	2.30501e-13	21.5881
TOX2	-1.33371	1.66289	-13.9225	2.98226e-38	1.46429e-36	75.9133
FOXA2	-1.3347	3.11937	-6.58765	9.98834e-11	8.63253e-10	13.1936
PKNOX2	-1.33634	0.706269	-22.8237	6.83946e-83	1.74898e-80	178.25
ROS1	-1.33655	3.00734	-6.75236	3.52079e-11	3.15381e-10	14.2141
RARRES2	-1.33668	5.08398	-8.79804	1.56881e-17	2.35859e-16	28.6008
SOX18	-1.3367	2.17155	-12.6972	8.63655e-33	3.21957e-31	63.4161
SH3GL3	-1.33764	0.259474	-38.4254	5.61466e-162	4.53296e-158	359.554
GYPE	-1.33927	0.405612	-37.4928	1.52842e-157	8.63769e-154	349.399
LCP1	-1.3405	5.29037	-9.62072	1.95105e-20	3.64381e-19	35.2115
SYNM	-1.34151	1.3804	-19.771	5.53202e-67	8.42686e-65	141.762
APBB1	-1.34253	2.3484	-14.0619	6.87272e-39	3.45556e-37	77.3724
C2	-1.34268	3.70732	-8.33043	5.76751e-16	7.73481e-15	25.0449
SAMHD1	-1.34292	4.72361	-12.2233	9.43135e-31	3.18591e-29	58.7557
CYB5A	-1.34311	4.06153	-9.96448	1.05171e-21	2.12424e-20	38.1011
NOSTRIN	-1.34414	1.77421	-13.1136	1.2888e-34	5.27792e-33	67.5933
MTURN	-1.34472	2.76379	-12.1787	1.46002e-30	4.88523e-29	58.3218
DKK3	-1.3448	3.89846	-10.2584	8.18477e-23	1.77224e-21	40.6289
SLC27A3	-1.34512	2.8529	-13.2324	3.83025e-35	1.61059e-33	68.7989
FERMT2	-1.3465	2.76831	-17.5508	1.08749e-55	1.08202e-53	115.865
PTN	-1.34665	2.21086	-8.01798	5.89698e-15	7.36327e-14	22.7543
TUBA1A	-1.34698	5.30627	-10.4774	1.18299e-23	2.67208e-22	42.5447
KHDRBS2	-1.34702	0.888661	-13.2167	4.49988e-35	1.88236e-33	68.6388
SLC2A3	-1.34737	3.30385	-9.42889	9.64744e-20	1.70486e-18	33.6309
MS4A4A	-1.34744	3.21128	-10.2232	1.11466e-22	2.3952e-21	40.3231
SLC5A9	-1.34753	0.598506	-18.21	5.24221e-59	5.98501e-57	123.47
RXRG	-1.35075	0.582991	-16.6304	4.01929e-51	3.38015e-49	105.395
ADGRD1	-1.35329	1.64217	-10.6888	1.7809e-24	4.23593e-23	44.4208
PKIG	-1.35354	3.91492	-12.3697	2.23766e-31	7.77254e-30	60.184
EPB41L2	-1.35386	2.443	-14.9958	3.09016e-43	1.89411e-41	87.3269
SNX25	-1.35447	3.09577	-12.5889	2.54614e-32	9.21207e-31	62.3423
TREM1	-1.35514	3.41241	-7.12824	3.01493e-12	2.98086e-11	16.6229
ACKR4	-1.35616	0.654164	-21.1978	2.20145e-74	4.30494e-72	158.735
TOM1L2	-1.35747	2.85115	-17.1089	1.73629e-53	1.60073e-51	110.815
IRX1	-1.35773	0.848178	-10.6252	3.15503e-24	7.41387e-23	43.8541
PDE5A	-1.35789	1.69549	-16.2256	3.85496e-49	2.94404e-47	100.853
DOCK4	-1.36062	1.91611	-17.3658	9.14363e-55	8.87874e-53	113.746
EVI2B	-1.36063	3.71738	-11.075	5.25704e-26	1.37164e-24	47.9126
MGP	-1.36219	6.06965	-8.34438	5.19078e-16	6.99289e-15	25.1488
ODAM	-1.36249	0.376051	-24.8079	2.58324e-93	1.01382e-90	202.16
PRKG2	-1.36273	0.630854	-25.2718	9.47059e-96	4.35139e-93	207.747
CD302	-1.36479	2.27325	-12.8029	2.99262e-33	1.13355e-31	64.4689
PMP22	-1.36594	4.67383	-12.4892	6.86089e-32	2.43247e-30	61.3579
ABLIM3	-1.36602	1.74439	-12.5402	4.13683e-32	1.48249e-30	61.8603
MVB12B	-1.3668	2.08981	-16.251	2.89897e-49	2.22598e-47	101.137
GJA4	-1.37019	2.57615	-12.863	1.63254e-33	6.27627e-32	65.0708
AL136452.1	-1.37077	0.769416	-15.8259	3.35377e-47	2.37512e-45	96.4089
FFAR4	-1.37126	0.800806	-18.0722	2.60418e-58	2.88573e-56	121.874
CORO2B	-1.37175	0.908649	-20.5224	7.18047e-71	1.24478e-68	150.676
ARHGEF6	-1.37324	2.36023	-15.6178	3.36916e-46	2.28852e-44	94.1132
AARD	-1.37404	0.790745	-13.7754	1.39239e-37	6.60145e-36	74.3815
PER1	-1.37521	3.84576	-9.57391	2.88777e-20	5.31248e-19	34.8236
NKG7	-1.37674	3.36339	-8.2182	1.33987e-15	1.74917e-14	24.2141
APOLD1	-1.37841	1.96244	-12.9194	9.2408e-34	3.6041e-32	65.6362
FILIP1	-1.37883	1.38228	-13.5077	2.25216e-36	1.00457e-34	71.6148
PRF1	-1.37919	2.69396	-9.79758	4.38118e-21	8.53493e-20	36.6891
CCRL2	-1.38132	1.80401	-14.15	2.70637e-39	1.38791e-37	78.299
PHACTR2	-1.38294	2.19498	-16.3082	1.52478e-49	1.19683e-47	101.776
RNASE1	-1.38502	7.99989	-7.02655	5.92447e-12	5.70259e-11	15.9604
MYOZ1	-1.38576	1.12794	-13.8007	1.06897e-37	5.11096e-36	74.6442
PCDHGC3	-1.38603	1.89773	-14.4404	1.23253e-40	6.72346e-39	81.3707
TINCR	-1.38628	0.741662	-14.8735	1.16577e-42	6.95692e-41	86.0062
PCDH17	-1.38781	1.84294	-15.5063	1.1535e-45	7.63338e-44	92.8886
AP001189.3	-1.38817	0.838262	-22.0795	5.44954e-79	1.2319e-76	169.301
SIRPA	-1.3884	3.60064	-12.2853	5.13436e-31	1.75431e-29	59.3594
PKDCC	-1.38857	2.01577	-11.0568	6.21891e-26	1.61663e-24	47.746
ST6GALNAC2	-1.38864	1.57117	-13.1466	9.20299e-35	3.79357e-33	67.9279
FCER1A	-1.39181	2.04129	-7.50757	2.26587e-13	2.47877e-12	19.1645
FRMD3	-1.3926	0.750215	-24.8166	2.32598e-93	9.19236e-91	202.264
FAM92B	-1.39307	1.13687	-9.19507	6.56058e-19	1.09145e-17	31.7361
LAPTM5	-1.39341	6.45799	-10.6188	3.34081e-24	7.82439e-23	43.7974
APOL3	-1.39421	2.80282	-12.6784	1.04294e-32	3.8599e-31	63.2288
MAOA	-1.39596	4.339	-8.10349	3.14257e-15	3.99369e-14	23.3742
ARRB1	-1.39747	3.41156	-13.9426	2.41383e-38	1.19036e-36	76.1235
KLF15	-1.39851	1.72706	-10.396	2.43553e-23	5.40619e-22	41.8294
COL4A3	-1.39933	1.71993	-10.4926	1.03289e-23	2.34429e-22	42.6791
AK1	-1.40036	2.8784	-11.4955	1.03763e-27	2.98576e-26	51.8055
ZBTB16	-1.40096	0.867771	-12.5092	5.62867e-32	2.00314e-30	61.5545
HOXA5	-1.40108	2.02757	-14.5939	2.38069e-41	1.3414e-39	83.0059
KCNJ5	-1.40126	1.15802	-14.0325	9.36602e-39	4.68003e-37	77.0647
FXYD1	-1.40169	0.551524	-31.7186	4.24827e-129	8.27886e-126	284.224
HLA-DPB1	-1.40296	7.00641	-8.74208	2.43381e-17	3.60819e-16	28.1673
PDGFB	-1.4034	2.80228	-13.0964	1.53542e-34	6.25614e-33	67.4193
PTGIS	-1.40388	2.37519	-10.5306	7.363e-24	1.68671e-22	43.0144
FAM183A	-1.40432	1.78245	-7.77794	3.3574e-14	3.94716e-13	21.0422
KIF1C	-1.40526	4.17583	-16.9112	1.65673e-52	1.46067e-50	108.569
AC084880.1	-1.40703	0.896747	-22.4492	6.29924e-81	1.51487e-78	173.745
AL136369.1	-1.40742	0.352553	-21.9125	4.07687e-78	9.10672e-76	167.296
KLF13	-1.40751	3.53023	-16.1687	7.2994e-49	5.52974e-47	100.218
PRKCE	-1.40779	1.59961	-24.2473	2.27663e-90	7.94208e-88	195.404
TMEM273	-1.40833	1.93885	-16.2628	2.54078e-49	1.9616e-47	101.268
HPGD	-1.40902	3.5767	-5.88092	6.87263e-09	4.93081e-08	9.06476
FAXDC2	-1.4097	2.58423	-9.06612	1.86036e-18	2.98597e-17	30.7063
ADAMTSL3	-1.40979	0.83003	-21.2044	2.03469e-74	3.99266e-72	158.813
UTRN	-1.41157	3.1806	-13.4893	2.7257e-36	1.21006e-34	71.4252
ST6GALNAC6	-1.41183	3.60615	-16.1411	9.94462e-49	7.50347e-47	99.91
ADARB1	-1.41224	1.79092	-20.4099	2.75184e-70	4.62849e-68	149.338
LAMC3	-1.41239	1.66653	-12.6483	1.40846e-32	5.18551e-31	62.9304
LINC02555	-1.41247	0.718599	-12.599	2.30329e-32	8.36019e-31	62.4419
CXCL12	-1.41464	2.74911	-11.1781	2.02597e-26	5.41863e-25	48.8581
PLSCR4	-1.41504	2.75105	-14.8062	2.41454e-42	1.42141e-40	85.282
RNU6-529P	-1.41591	1.20819	-18.0781	2.43212e-58	2.70568e-56	121.942
ROR1	-1.41673	1.29689	-17.2379	3.96622e-54	3.76679e-52	112.285
AC093890.1	-1.41737	0.610968	-29.205	3.01134e-116	3.09424e-113	254.76
CSTA	-1.41795	2.55651	-9.96811	1.01939e-21	2.06043e-20	38.132
PLPP3	-1.41814	3.81115	-17.4449	3.68149e-55	3.59958e-53	114.651
DENND2A	-1.419	1.47941	-17.1515	1.06669e-53	9.9313e-52	111.3
PLBD1	-1.41939	3.8498	-9.70326	9.74055e-21	1.85721e-19	35.8986
S100A12	-1.41949	0.967523	-11.9213	1.77879e-29	5.62859e-28	55.8402
SRGN	-1.41953	6.75715	-9.83693	3.13419e-21	6.16948e-20	37.0205
IL20RA	-1.42051	1.45819	-12.5005	6.1349e-32	2.17781e-30	61.469
GPER1	-1.42102	1.03164	-16.0649	2.33456e-48	1.71791e-46	99.0608
CNN1	-1.42327	2.34404	-10.9951	1.09705e-25	2.81046e-24	47.1833
SULT1C4	-1.42403	0.869441	-20.9032	7.5371e-73	1.392e-70	155.215
CX3CL1	-1.4246	3.66369	-7.35814	6.36182e-13	6.67902e-12	18.1502
SCNN1B	-1.42582	3.60944	-7.11998	3.1858e-12	3.14484e-11	16.5689
PCDH12	-1.42652	1.96201	-16.6706	2.54785e-51	2.16525e-49	105.849
FAM110D	-1.42895	0.989632	-21.9318	3.22796e-78	7.26792e-76	167.529
RSPO1	-1.43014	0.411315	-27.8584	2.84582e-109	2.20313e-106	238.763
SLC15A3	-1.43271	3.07886	-12.5097	5.60008e-32	1.99422e-30	61.5596
HLA-E	-1.43284	8.20234	-14.3797	2.35771e-40	1.27384e-38	80.7257
OLFML1	-1.43287	1.9439	-15.8059	4.18699e-47	2.94674e-45	96.1881
AFF3	-1.43536	0.717497	-19.5433	8.23093e-66	1.18664e-63	139.073
RETREG1	-1.43633	1.79994	-11.6256	3.02353e-28	8.97906e-27	53.0288
CASS4	-1.43656	1.40494	-18.1968	6.10716e-59	6.95847e-57	123.318
PEAR1	-1.43811	1.25057	-20.5172	7.63736e-71	1.31591e-68	150.615
SOD3	-1.43822	4.05117	-9.36183	1.67773e-19	2.91829e-18	33.0839
HLA-DOA	-1.43825	3.94342	-8.84068	1.12115e-17	1.70829e-16	28.9325
STOM	-1.43883	6.40126	-13.1412	9.72029e-35	3.99224e-33	67.8736
ZMYND10	-1.43889	1.37553	-9.47404	6.63672e-20	1.18617e-18	34.0007
NPR3	-1.43901	1.57361	-13.8251	8.28538e-38	3.98841e-36	74.8975
APLN	-1.44535	2.11561	-10.0985	3.30344e-22	6.89405e-21	39.2474
AFAP1L1	-1.44555	1.93735	-17.8875	2.22175e-57	2.37803e-55	119.739
CLEC12A	-1.4466	1.25619	-14.6536	1.25198e-41	7.13968e-40	83.6451
MAL	-1.44692	2.05039	-10.3839	2.71098e-23	6.01052e-22	41.7233
CD163	-1.44783	3.90558	-8.82344	1.28443e-17	1.94712e-16	28.7983
CTNNAL1	-1.44806	3.67029	-16.2545	2.78747e-49	2.1462e-47	101.176
SPAAR	-1.44826	0.758728	-31.2232	1.38414e-126	2.44449e-123	278.463
ADPRH	-1.45065	2.20574	-20.6327	1.91947e-71	3.35842e-69	151.99
FLI1	-1.45127	1.94499	-19.0321	3.44698e-63	4.47822e-61	133.06
CACNG4	-1.45238	1.95531	-7.34364	7.02588e-13	7.34889e-12	18.0527
ABCG1	-1.45266	2.93075	-13.754	1.74186e-37	8.19647e-36	74.1589
AC244153.1	-1.45287	0.641452	-17.2377	3.97248e-54	3.76679e-52	112.283
KLK11	-1.4531	2.31422	-5.63607	2.71027e-08	1.81414e-07	7.73105
DRAM1	-1.45327	4.92322	-9.77594	5.26501e-21	1.02144e-19	36.5072
DEPP1	-1.45386	5.14321	-10.132	2.47065e-22	5.20411e-21	39.535
XAGE2	-1.45394	1.11196	-7.3453	6.94626e-13	7.2683e-12	18.0639
KCNJ8	-1.45429	2.51846	-11.7335	1.08104e-28	3.28638e-27	54.0493
TSPAN12	-1.45464	3.71936	-12.4785	7.63205e-32	2.70418e-30	61.2521
ADGRE5	-1.45646	4.5105	-12.4168	1.40552e-31	4.93671e-30	60.6458
AC236972.3	-1.4577	0.61445	-17.1557	1.01688e-53	9.4988e-52	111.347
TLR8	-1.45788	1.43546	-14.6897	8.48631e-42	4.86405e-40	84.0318
TAL1	-1.45801	0.670659	-30.9309	4.25748e-125	6.68354e-122	275.051
RPS29P11	-1.45923	2.73382	-7.63195	9.47598e-14	1.06827e-12	20.0216
GRAMD2A	-1.46017	2.26253	-11.4353	1.83004e-27	5.18411e-26	51.2426
MT1A	-1.46157	1.60886	-8.02047	5.79042e-15	7.23182e-14	22.7722
CA3	-1.46205	1.12612	-14.1884	1.8026e-39	9.32043e-38	78.7031
PGM5	-1.46238	1.23221	-15.699	1.3705e-46	9.50337e-45	95.0082
TEKT1	-1.46281	0.852572	-10.3412	3.95242e-23	8.70828e-22	41.3499
SCNN1G	-1.46296	2.07068	-9.24014	4.54615e-19	7.65329e-18	32.0986
F11	-1.46326	0.505961	-19.7377	8.21172e-67	1.23754e-64	141.368
CRIM1	-1.46634	3.68847	-13.4382	4.62218e-36	2.03599e-34	70.9003
AC013457.1	-1.46657	0.553922	-12.9097	1.01912e-33	3.96382e-32	65.5389
SLC34A2	-1.46698	8.05442	-5.59227	3.44639e-08	2.28254e-07	7.49781
HLA-DPA1	-1.4676	6.28776	-8.70278	3.30878e-17	4.86326e-16	27.8642
FOLR3	-1.46773	0.493212	-17.3315	1.35589e-54	1.30539e-52	113.353
CDKN2B	-1.47021	2.73176	-11.0941	4.40606e-26	1.15493e-24	48.0877
PTPRM	-1.47023	2.68222	-14.3191	4.49584e-40	2.3902e-38	80.0839
ALDH2	-1.47062	4.51644	-11.7824	6.76568e-29	2.07689e-27	54.5144
AL162511.1	-1.47067	1.6199	-9.28183	3.23443e-19	5.52404e-18	32.435
SLCO4C1	-1.47175	1.83795	-10.2502	8.79589e-23	1.89934e-21	40.5576
NLRC4	-1.47196	1.22942	-22.4866	4.01333e-81	9.73429e-79	174.194
RASL12	-1.47625	2.44221	-14.9472	5.23872e-43	3.17662e-41	86.8018
ID1	-1.47818	5.13217	-8.05879	4.36989e-15	5.499e-14	23.0494
DKK2	-1.47874	1.02783	-19.8798	1.51928e-67	2.37184e-65	143.049
ANKRD44-AS1	-1.48075	1.17423	-10.0983	3.31113e-22	6.90754e-21	39.2451
C1QTNF7	-1.48106	0.791501	-20.5859	3.35887e-71	5.85874e-69	151.433
MORN5	-1.48109	0.970195	-9.81743	3.70046e-21	7.25383e-20	36.8561
TMEM150B	-1.48127	1.52679	-14.9564	4.74139e-43	2.88124e-41	86.901
FCER1G	-1.48389	5.65145	-10.7903	7.11078e-25	1.73364e-23	45.3306
MYOC	-1.48398	0.280316	-27.1112	2.22143e-105	1.5499e-102	229.835
PLAC8	-1.48703	2.18367	-9.17885	7.48414e-19	1.23745e-17	31.606
CLEC1A	-1.48746	1.04659	-26.2619	6.10907e-101	3.4183e-98	219.653
FEZ1	-1.48815	1.22601	-22.3971	1.18135e-80	2.80515e-78	173.118
ITPRIP	-1.4903	2.59534	-16.088	1.802e-48	1.33646e-46	99.3184
VIM	-1.49088	7.15815	-12.5493	3.77697e-32	1.35784e-30	61.9507
ALOX15B	-1.4928	3.66582	-6.33925	4.62401e-10	3.73156e-09	11.6959
LST1	-1.49544	2.97298	-11.3885	2.84095e-27	7.94652e-26	50.8064
SLC51B	-1.49644	1.32516	-11.3113	5.85838e-27	1.60953e-25	50.0885
LMCD1	-1.49662	2.20436	-19.0092	4.51007e-63	5.81922e-61	132.792
SHROOM4	-1.49668	1.76947	-15.3285	8.15589e-45	5.25567e-43	90.9426
NOTCH4	-1.49747	1.85044	-18.7532	9.14067e-62	1.13533e-59	129.795
AKAP12	-1.49813	2.34073	-9.15888	8.79905e-19	1.44766e-17	31.446
CSF3R	-1.49986	2.68005	-9.16375	8.45866e-19	1.39287e-17	31.485
BCL6B	-1.50023	2.04348	-17.6181	5.00565e-56	5.05159e-54	116.638
SECISBP2L	-1.50041	3.28838	-14.8988	8.86167e-43	5.32209e-41	86.279
AC131649.2	-1.50228	0.762831	-18.4532	3.06721e-60	3.63397e-58	126.297
TNS2	-1.50421	3.40957	-14.0909	5.05758e-39	2.55886e-37	77.6773
ARHGAP44	-1.50436	1.80976	-15.2932	1.20225e-44	7.66859e-43	90.5566
FCN1	-1.50686	1.71017	-12.2026	1.15511e-30	3.88108e-29	58.5544
DAPK2	-1.50713	1.36202	-18.8778	2.11532e-62	2.66842e-60	131.253
AC007906.2	-1.50784	2.01823	-7.01705	6.30785e-12	6.04925e-11	15.8989
MFNG	-1.51193	2.73908	-16.2671	2.42126e-49	1.87445e-47	101.316
BTG2	-1.51301	5.63723	-9.9431	1.26374e-21	2.5416e-20	37.9193
JUND	-1.51406	6.14469	-13.3005	1.90643e-35	8.16832e-34	69.4922
MIR22HG	-1.51642	2.96921	-17.4456	3.65313e-55	3.57804e-53	114.659
ADTRP	-1.51809	1.07783	-16.4796	2.21045e-50	1.80262e-48	103.698
TUBB6	-1.52112	3.61504	-12.9787	5.07131e-34	2.01405e-32	66.2323
SLC7A7	-1.52138	2.99243	-14.1855	1.85948e-39	9.59695e-38	78.6722
MATN3	-1.52252	1.88751	-11.8135	5.02141e-29	1.54986e-27	54.8103
GBP4	-1.52318	3.30435	-10.8372	4.64207e-25	1.1461e-23	45.7533
WNT7A	-1.52445	0.672117	-14.8381	1.71023e-42	1.01418e-40	85.625
SESN1	-1.52511	2.35192	-19.6662	1.91655e-66	2.82062e-64	140.524
FZD4	-1.52735	2.39058	-15.9354	9.91044e-48	7.10759e-46	97.622
RSPO4	-1.52753	0.868135	-16.2858	1.96156e-49	1.53116e-47	101.526
PNPLA6	-1.52789	3.47165	-17.7348	1.30089e-56	1.33427e-54	117.98
KCTD12	-1.5286	4.36347	-11.8847	2.53242e-29	7.93772e-28	55.4896
ALKAL2	-1.53195	0.560388	-24.5513	5.75817e-92	2.12691e-89	199.067
EMP1	-1.53197	4.14391	-11.6863	1.69629e-28	5.10731e-27	53.6023
GALNT18	-1.53332	3.14536	-14.1801	1.96801e-39	1.01478e-37	78.6158
EHD2	-1.534	5.23242	-11.3023	6.37234e-27	1.74649e-25	50.0051
LY86	-1.53451	3.01451	-11.6632	2.11363e-28	6.34023e-27	53.3841
TLR4	-1.53518	2.2194	-14.3201	4.45023e-40	2.36818e-38	80.094
C1QC	-1.53538	6.94327	-9.08277	1.62703e-18	2.6204e-17	30.8387
RRAD	-1.5355	3.50024	-7.46207	3.10811e-13	3.35789e-12	18.8539
GIMAP1	-1.536	1.45275	-21.3477	3.64162e-75	7.3501e-73	160.527
LINC00968	-1.53768	0.466623	-33.4157	1.26242e-137	2.97269e-134	303.769
CTSH	-1.53984	6.08399	-8.58177	8.46363e-17	1.20898e-15	26.9375
CAPSL	-1.54126	1.10392	-9.31554	2.45411e-19	4.22325e-18	32.7079
CBX7	-1.54139	2.22968	-18.2197	4.67732e-59	5.35089e-57	123.584
DENND3	-1.5438	2.13854	-20.6672	1.27051e-71	2.2438e-69	152.401
PTGER4	-1.54511	2.21303	-15.3247	8.50779e-45	5.46996e-43	90.9006
PLLP	-1.54548	2.11488	-13.0467	2.54433e-34	1.02342e-32	66.9175
HCK	-1.54561	3.49315	-11.3507	4.05217e-27	1.12478e-25	50.4542
WDR38	-1.54766	1.15383	-9.19423	6.60537e-19	1.09825e-17	31.7294
CASKIN2	-1.54853	2.91247	-17.7179	1.58089e-56	1.61559e-54	117.785
CPED1	-1.54881	1.3167	-19.3341	9.77986e-65	1.35134e-62	136.608
WASF3	-1.54892	1.48497	-17.8441	3.67243e-57	3.85053e-55	119.239
OTULINL	-1.54945	3.07132	-10.7052	1.53586e-24	3.67318e-23	44.5675
PILRA	-1.55161	2.67588	-13.6348	6.02835e-37	2.76083e-35	72.9248
LAMA3	-1.55196	2.49475	-8.60982	6.81375e-17	9.80326e-16	27.1514
PDLIM2	-1.5564	1.60374	-22.9022	2.64973e-83	6.83776e-81	179.195
C1orf194	-1.55705	1.23312	-9.55254	3.45238e-20	6.31417e-19	34.647
ANGPTL1	-1.55725	0.877192	-19.0951	1.63956e-63	2.16998e-61	133.8
MYH10	-1.55945	3.69502	-13.952	2.18716e-38	1.08235e-36	76.2215
FBLN1	-1.56033	4.38969	-10.5362	6.99962e-24	1.60738e-22	43.0646
AC116407.1	-1.56117	1.23745	-16.4779	2.2529e-50	1.83195e-48	103.679
PALMD	-1.56162	1.35862	-20.1122	9.56986e-69	1.52347e-66	145.803
RRAS	-1.56172	5.3273	-12.8512	1.83929e-33	7.06154e-32	64.9524
ALOX15	-1.56434	1.11786	-9.24722	4.29104e-19	7.23676e-18	32.1557
STARD13	-1.56476	1.51439	-25.4704	8.59527e-97	4.18753e-94	210.138
MMP19	-1.56512	2.23922	-12.9284	8.44073e-34	3.30804e-32	65.7261
EGR2	-1.56794	2.24532	-13.3713	9.20812e-36	4.00298e-34	70.2154
MTARC2	-1.5709	2.90039	-14.8062	2.4144e-42	1.42141e-40	85.282
APOBR	-1.57122	2.4667	-13.4043	6.55073e-36	2.85654e-34	70.5538
AQP9	-1.57464	2.14622	-11.2697	8.63428e-27	2.34821e-25	49.7039
CAMK2N1	-1.57484	3.60574	-9.54373	3.71586e-20	6.76541e-19	34.5743
LMO7	-1.57587	4.11629	-13.85	6.3829e-38	3.08838e-36	75.1568
MS4A8	-1.57596	1.38541	-7.96692	8.56678e-15	1.05593e-13	22.3865
CYS1	-1.57732	1.44956	-11.9012	2.15904e-29	6.80514e-28	55.6479
CYP2B7P	-1.57746	4.18431	-5.86586	7.48805e-09	5.34385e-08	8.98131
HCAR2	-1.58068	1.8256	-10.5559	5.87022e-24	1.35741e-22	43.2389
KL	-1.58247	0.810708	-19.3308	1.01643e-64	1.40103e-62	136.569
CD34	-1.58386	2.67869	-16.4074	4.99204e-50	3.97913e-48	102.888
PRAM1	-1.58466	1.35886	-18.0854	2.23413e-58	2.49032e-56	122.026
GATA2	-1.58715	1.95908	-15.6987	1.37651e-46	9.53337e-45	95.0038
NDRG2	-1.5882	2.60782	-13.5593	1.32032e-36	5.95504e-35	72.1456
CYBB	-1.58888	4.53222	-9.51968	4.54071e-20	8.22216e-19	34.376
JAML	-1.58896	1.96672	-15.6812	1.67065e-46	1.1514e-44	94.8111
RAB11FIP1	-1.589	3.673	-13.1965	5.53072e-35	2.30334e-33	68.4338
NDST1	-1.59011	3.62802	-19.4156	3.73137e-65	5.21967e-63	137.567
ADGRE1	-1.59067	0.76915	-20.4687	1.36376e-70	2.32143e-68	150.037
C5orf38	-1.59337	2.03693	-9.19387	6.62468e-19	1.10114e-17	31.7265
DACH1	-1.59468	0.846515	-21.8119	1.3683e-77	2.99721e-75	166.09
CCL24	-1.59505	1.39754	-11.0889	4.62189e-26	1.21039e-24	48.0403
ARC	-1.59564	0.605798	-21.2522	1.14581e-74	2.28009e-72	159.386
GPM6B	-1.59678	1.41301	-18.7145	1.44002e-61	1.78078e-59	129.343
CD83	-1.59973	3.54627	-13.5679	1.20762e-36	5.45543e-35	72.2343
S1PR4	-1.60035	2.22125	-15.4934	1.33115e-45	8.79869e-44	92.7461
SRGAP3-AS2	-1.60111	0.914567	-10.1273	2.5721e-22	5.40974e-21	39.4952
THSD1	-1.6019	1.29166	-23.3926	7.05351e-86	2.00313e-83	185.102
NHSL1	-1.60391	1.94829	-17.7111	1.71042e-56	1.74481e-54	117.707
SLCO2B1	-1.60804	3.25024	-12.4264	1.2782e-31	4.5007e-30	60.7401
LEPR	-1.61013	1.45102	-16.4519	3.02227e-50	2.44001e-48	103.387
HLF	-1.61113	1.80777	-10.8031	6.33251e-25	1.54991e-23	45.4455
LIN7A	-1.61231	0.758845	-23.6684	2.50958e-87	7.66629e-85	188.425
SGCA	-1.6124	1.42588	-16.0715	2.16812e-48	1.60169e-46	99.1344
FCGR3A	-1.61337	5.0028	-10.2886	6.2783e-23	1.3694e-21	40.8915
GMFG	-1.61401	3.93152	-14.0659	6.58997e-39	3.31634e-37	77.4142
RCAN1	-1.61497	2.71097	-17.5324	1.34385e-55	1.33239e-53	115.655
CAMP	-1.61882	0.748976	-17.7102	1.72804e-56	1.75961e-54	117.697
AC245041.1	-1.61958	0.770418	-14.871	1.19815e-42	7.14264e-41	85.9789
RHOJ	-1.62238	2.02934	-21.0108	2.07437e-73	3.88182e-71	156.501
GIMAP4	-1.62278	3.89947	-14.6206	1.78643e-41	1.01161e-39	83.2915
PDPN	-1.62349	2.99718	-11.4001	2.54766e-27	7.14888e-26	50.9145
NAPSA	-1.62368	7.77723	-5.0903	4.82936e-07	2.78952e-06	4.94253
HBA1	-1.62601	0.387668	-25.8825	5.93169e-99	3.07544e-96	215.095
KLF9	-1.62915	3.56788	-15.0236	2.28523e-43	1.40991e-41	87.6271
GADD45B	-1.63011	4.78072	-12.4131	1.45707e-31	5.11142e-30	60.61
HHIP-AS1	-1.63106	1.4176	-11.7257	1.1646e-28	3.53661e-27	53.9755
GLDN	-1.63229	0.961044	-20.4485	1.73459e-70	2.9438e-68	149.798
LINC01936	-1.63242	1.01956	-20.3335	6.849e-70	1.13842e-67	148.43
TRGJP2	-1.63333	0.854377	-13.2958	1.99946e-35	8.54745e-34	69.4449
AATK	-1.63372	1.48259	-13.3089	1.74795e-35	7.5235e-34	69.5784
GJA1	-1.63418	4.94883	-9.98908	8.51027e-22	1.72879e-20	38.3107
LRRN4	-1.6393	2.4367	-7.92007	1.20475e-14	1.46798e-13	22.0509
MNDA	-1.64181	3.21093	-12.1471	1.98845e-30	6.61032e-29	58.0152
SFRP5	-1.64559	0.696587	-15.6256	3.09223e-46	2.10294e-44	94.1985
IL3RA	-1.64566	2.92951	-18.3213	1.43214e-59	1.65852e-57	124.762
SEMA6A	-1.64641	0.945955	-24.0547	2.34086e-89	7.82787e-87	193.082
SELPLG	-1.65268	3.9676	-13.0224	3.25701e-34	1.30637e-32	66.6722
SASH1	-1.65526	2.28147	-21.6455	1.01408e-76	2.15449e-74	164.095
VSIR	-1.65863	3.47852	-17.3372	1.2698e-54	1.2246e-52	113.419
KANK2	-1.65896	3.67849	-19.7335	8.63353e-67	1.29765e-64	141.318
ITIH5	-1.66404	1.1602	-17.7079	1.77563e-56	1.80482e-54	117.67
PPARG	-1.66571	2.26752	-12.6803	1.02297e-32	3.78849e-31	63.248
NEBL	-1.66635	2.4717	-15.1255	7.52554e-44	4.74134e-42	88.732
LIFR	-1.66641	2.7034	-13.3101	1.72693e-35	7.43868e-34	69.5905
SSTR1	-1.67095	0.899906	-16.1176	1.29383e-48	9.68467e-47	99.6481
CCDC69	-1.67343	3.3477	-14.9296	6.34114e-43	3.82051e-41	86.6119
GJA5	-1.67397	3.1207	-13.4345	4.80055e-36	2.10799e-34	70.8627
SLC11A1	-1.67451	2.22538	-14.4291	1.39045e-40	7.5703e-39	81.2508
GRIA1	-1.68059	0.425055	-32.5919	1.67635e-133	3.64374e-130	294.318
LRRN3	-1.68156	0.735423	-22.9924	8.90905e-84	2.33096e-81	180.281
BCHE	-1.68432	0.925476	-18.903	1.57417e-62	1.99022e-60	131.547
SBSPON	-1.68465	0.909557	-20.3303	7.1147e-70	1.17912e-67	148.392
TMEM47	-1.68523	2.5432	-16.1099	1.41148e-48	1.04958e-46	99.5615
TIMP3	-1.68599	1.7405	-14.8552	1.42087e-42	8.46143e-41	85.8094
SERPING1	-1.68797	6.36344	-13.5488	1.47263e-36	6.62612e-35	72.0371
C16orf89	-1.69031	5.50736	-5.47797	6.40386e-08	4.11072e-07	6.89686
TPPP	-1.69273	1.99136	-12.6387	1.55045e-32	5.67867e-31	62.835
SVEP1	-1.69439	1.37502	-17.2285	4.41434e-54	4.17001e-52	112.178
LILRA5	-1.70314	1.62862	-16.2553	2.76289e-49	2.13017e-47	101.185
SOCS2	-1.70421	1.99016	-13.6758	3.93632e-37	1.82193e-35	73.3485
SCD5	-1.70774	2.22985	-13.1976	5.46942e-35	2.27949e-33	68.4449
PROS1	-1.70778	3.44183	-14.3545	3.08333e-40	1.65796e-38	80.4589
TBX3	-1.70793	1.55444	-19.6265	3.06832e-66	4.49231e-64	140.055
S100A8	-1.70941	3.98004	-7.45445	3.27671e-13	3.53262e-12	18.802
ACE	-1.71013	2.51465	-16.0424	3.00295e-48	2.20115e-46	98.8102
AC079467.1	-1.71066	1.0048	-13.5274	1.83831e-36	8.2387e-35	71.8167
TCEAL2	-1.71624	0.691907	-19.7178	1.0396e-66	1.5461e-64	141.133
MIR3677	-1.7164	1.29966	-13.517	2.04662e-36	9.14331e-35	71.71
ADGRF5	-1.71761	4.8286	-8.70913	3.14887e-17	4.63184e-16	27.9131
C8orf34-AS1	-1.71894	1.80424	-10.5263	7.64633e-24	1.74808e-22	42.977
NES	-1.72053	3.21231	-13.1816	6.44024e-35	2.67621e-33	68.2826
AMOTL1	-1.72488	2.37333	-18.523	1.35706e-60	1.62486e-58	127.109
ST8SIA6	-1.7253	0.58398	-28.5159	1.10059e-112	9.8728e-110	246.589
CPAMD8	-1.72596	1.76492	-12.274	5.73665e-31	1.95774e-29	59.2493
HLA-DRB5	-1.72725	7.39989	-8.18379	1.73189e-15	2.2423e-14	23.9612
DCN	-1.72922	4.80308	-11.614	3.37784e-28	9.97362e-27	52.9189
SLC15A2	-1.73314	2.28517	-13.6544	4.9173e-37	2.263e-35	73.1273
LMOD1	-1.7339	2.39264	-14.8379	1.71317e-42	1.01486e-40	85.6233
LHFPL6	-1.73407	3.76633	-17.7794	7.76405e-57	8.03622e-55	118.493
FXYD6	-1.73419	2.11287	-18.5837	6.66552e-61	8.06628e-59	127.817
NR4A3	-1.73512	1.50396	-12.3902	1.82782e-31	6.38426e-30	60.3849
PAPSS2	-1.73629	4.36852	-13.7153	2.60913e-37	1.2156e-35	73.7572
RNF144B	-1.73706	2.97805	-16.9787	7.67773e-53	6.89823e-51	109.335
DPT	-1.73791	3.48572	-9.97155	9.89595e-22	2.00165e-20	38.1614
ENG	-1.73847	5.24351	-15.6606	2.09836e-46	1.43568e-44	94.5843
IGSF10	-1.73868	0.739031	-23.7706	7.28218e-88	2.29914e-85	189.658
NFIX	-1.73918	3.63738	-12.3583	2.50413e-31	8.67678e-30	60.0723
FPR1	-1.74105	2.53714	-12.9156	9.60215e-34	3.73987e-32	65.5981
ATF3	-1.74274	3.56067	-10.7989	6.57529e-25	1.60586e-23	45.4082
TMEM190	-1.74316	1.30564	-9.19246	6.70113e-19	1.11352e-17	31.7152
STAC	-1.74466	1.37834	-15.8097	4.01378e-47	2.83189e-45	96.2301
PI16	-1.74536	0.614838	-19.4366	2.91075e-65	4.10219e-63	137.815
DPEP2	-1.74611	1.41704	-21.4876	6.77649e-76	1.40281e-73	162.203
FOS	-1.74815	6.26183	-9.19577	6.52317e-19	1.08586e-17	31.7418
CNTN6	-1.74914	0.485897	-30.6802	8.08445e-124	1.11435e-120	272.12
STARD8	-1.74976	1.68171	-22.7635	1.41629e-82	3.58926e-80	177.525
SOX17	-1.75177	1.07951	-22.3696	1.64738e-80	3.87917e-78	172.787
LMO2	-1.75285	2.31399	-21.216	1.76958e-74	3.49671e-72	158.953
RBP2	-1.75446	0.574421	-21.2053	2.01264e-74	3.96316e-72	158.824
CD300LF	-1.75745	2.31002	-14.5635	3.29721e-41	1.84311e-39	82.682
DPYSL2	-1.7581	4.53399	-14.6286	1.63866e-41	9.2979e-40	83.3774
C1orf115	-1.75837	2.87833	-13.3318	1.38193e-35	5.97537e-34	69.8119
GPRC5A	-1.75894	5.97821	-10.507	9.08369e-24	2.06915e-22	42.8064
LGALSL	-1.76143	2.62901	-16.9018	1.84317e-52	1.61998e-50	108.463
NRN1	-1.76199	1.97191	-14.0511	7.70414e-39	3.85986e-37	77.2589
AGRP	-1.76226	0.782615	-21.5885	2.0137e-76	4.24636e-74	163.411
ERG	-1.76283	1.7461	-23.3303	1.49894e-85	4.19362e-83	184.351
ADAMTS7P3	-1.76292	0.466825	-25.84	9.9155e-99	5.09422e-96	214.583
GYPC	-1.76309	2.80656	-17.7543	1.03799e-56	1.06656e-54	118.204
OR7E47P	-1.76418	1.49894	-19.8389	2.46999e-67	3.82435e-65	142.565
CADM1	-1.76654	3.14592	-11.6196	3.20075e-28	9.47054e-27	52.9723
EEF1A1P6	-1.76967	3.26679	-13.711	2.72793e-37	1.2699e-35	73.713
COX7A1	-1.77027	2.57786	-17.9335	1.303e-57	1.41339e-55	120.271
IRX2	-1.77088	2.77229	-7.94171	1.02938e-14	1.26082e-13	22.2057
MAOB	-1.771	2.76555	-12.6898	9.30074e-33	3.4626e-31	63.3425
TMEM204	-1.77229	3.26189	-17.5916	6.7954e-56	6.79708e-54	116.334
AC245041.2	-1.77266	0.781436	-19.103	1.49438e-63	1.98247e-61	133.892
SPI1	-1.77649	4.26424	-12.6005	2.26943e-32	8.24257e-31	62.4566
S100A3	-1.77705	1.47655	-16.3279	1.22194e-49	9.61791e-48	101.997
TBX2	-1.7784	2.38161	-16.4282	3.95037e-50	3.17118e-48	103.121
FAM216B	-1.77851	1.10003	-10.8041	6.27566e-25	1.53733e-23	45.4545
SMAD6	-1.78036	1.42129	-22.3384	2.39977e-80	5.60416e-78	172.412
CD300C	-1.78218	1.7265	-17.8524	3.3345e-57	3.51578e-55	119.335
FBP1	-1.78258	5.83535	-12.3088	4.07656e-31	1.39965e-29	59.5885
MMRN1	-1.78266	1.40061	-16.8226	4.54124e-52	3.9423e-50	107.566
CCBE1	-1.78418	0.986457	-16.201	5.08281e-49	3.86088e-47	100.578
CCN5	-1.78433	1.64659	-16.5443	1.06435e-50	8.78113e-49	104.426
S100A4	-1.78546	7.00985	-10.1102	2.98551e-22	6.25364e-21	39.3476
CCN1	-1.78556	6.0394	-10.9874	1.17695e-25	3.01377e-24	47.1136
TMEM88	-1.78635	1.78993	-19.2733	2.00427e-64	2.72938e-62	135.893
CCM2L	-1.7865	1.17081	-26.2249	9.54081e-101	5.28617e-98	219.209
AADAC	-1.79215	1.29203	-10.5931	4.208e-24	9.81473e-23	43.5688
PRELP	-1.79367	3.70619	-11.3221	5.29504e-27	1.46115e-25	50.1888
LIMCH1	-1.7954	3.868	-14.4295	1.38428e-40	7.54397e-39	81.2553
MSRB3	-1.79672	2.36391	-17.6065	5.71948e-56	5.74122e-54	116.505
SGCG	-1.80194	0.474387	-38.1177	1.61207e-160	1.1388e-156	356.216
CD101	-1.80331	1.15035	-24.9758	3.39165e-94	1.44117e-91	204.182
SPTBN1	-1.80365	4.59753	-18.5893	6.24574e-61	7.5745e-59	127.881
TSPAN18	-1.80401	1.96799	-18.5587	8.93527e-61	1.07669e-58	127.525
APOC1	-1.80535	5.94553	-10.0022	7.60228e-22	1.55047e-20	38.4224
PHACTR1	-1.80599	1.3087	-23.1248	1.79855e-84	4.88668e-82	181.875
MYO16-AS1	-1.80811	0.685921	-16.8812	2.33242e-52	2.04363e-50	108.229
NECAB1	-1.80846	0.666337	-30.9791	2.41723e-125	4.01786e-122	275.615
HK3	-1.81015	2.38682	-13.4085	6.27683e-36	2.74345e-34	70.5962
PIGR	-1.81163	6.03783	-5.14501	3.65901e-07	2.14708e-06	5.21044
KLF6	-1.81502	4.91645	-16.3778	6.9674e-50	5.53806e-48	102.556
PCAT19	-1.81801	1.2648	-23.8281	3.63199e-88	1.1729e-85	190.351
C1orf162	-1.81942	3.06319	-16.4373	3.56505e-50	2.86593e-48	103.223
NCF2	-1.81951	3.90637	-14.2131	1.38688e-39	7.24382e-38	78.9638
WFS1	-1.82042	3.87928	-17.2444	3.67912e-54	3.50037e-52	112.36
TYROBP	-1.82663	6.20803	-11.8864	2.49234e-29	7.81642e-28	55.5054
CCN2	-1.82696	6.1725	-11.4309	1.90781e-27	5.3963e-26	51.2013
SCUBE1	-1.82851	0.532048	-33.4896	5.40406e-138	1.3882e-134	304.613
CDO1	-1.83055	0.955664	-23.8272	3.67185e-88	1.17904e-85	190.34
KIAA1324L	-1.8317	1.78116	-19.4991	1.38825e-65	1.98119e-63	138.552
KCNJ15	-1.83517	2.31293	-10.5858	4.49112e-24	1.04535e-22	43.5042
SCARA5	-1.83698	1.02011	-14.3473	3.32865e-40	1.78478e-38	80.3828
NEDD9	-1.83803	3.81	-13.5495	1.46102e-36	6.58436e-35	72.045
SYNPO	-1.83816	3.69034	-16.526	1.30966e-50	1.07423e-48	104.219
CHI3L2	-1.84102	2.30589	-10.9348	1.90513e-25	4.81514e-24	46.6361
ANGPT1	-1.84323	1.416	-18.8371	3.41403e-62	4.28757e-60	130.776
ADGRL2	-1.84429	2.55868	-16.2914	1.84085e-49	1.43892e-47	101.589
ATP13A4	-1.84673	2.47544	-9.63054	1.7967e-20	3.36333e-19	35.293
C11orf96	-1.84759	3.55123	-12.3485	2.75772e-31	9.53211e-30	59.9765
FPR2	-1.84766	0.908795	-20.2039	3.21017e-69	5.25853e-67	146.891
LINC01996	-1.84862	0.357874	-41.2814	2.87618e-175	8.12721e-171	389.976
TGFBR2	-1.84977	5.34115	-16.042	3.01456e-48	2.2068e-46	98.8064
FGFR2	-1.85134	2.03731	-15.0819	1.21124e-43	7.58052e-42	88.2585
GATA6	-1.85234	2.14211	-15.5575	6.56223e-46	4.37849e-44	93.4499
LINC02154	-1.853	0.545986	-24.6042	3.03488e-92	1.13585e-89	199.705
AC104984.5	-1.85426	0.421359	-29.1908	3.56441e-116	3.59713e-113	254.592
FAM167A	-1.85451	1.69379	-13.8695	5.20138e-38	2.52535e-36	75.3603
PPP1R15A	-1.85545	4.83429	-17.113	1.65652e-53	1.53219e-51	110.862
PCSK9	-1.85904	1.46855	-11.7179	1.25452e-28	3.80559e-27	53.9017
ITGA8	-1.86107	1.71999	-18.0683	2.72353e-58	3.0062e-56	121.829
TIE1	-1.86288	2.33226	-19.2515	2.59326e-64	3.49774e-62	135.636
NTN4	-1.86746	3.71359	-14.1686	2.22324e-39	1.1443e-37	78.4945
ADAMTSL4	-1.86913	2.28793	-16.1159	1.31962e-48	9.85162e-47	99.6285
EGR1	-1.86952	5.87438	-10.3313	4.3122e-23	9.4751e-22	41.2636
SIRPB1	-1.87101	0.98152	-23.861	2.43963e-88	7.96956e-86	190.747
TACC1	-1.87406	3.26722	-17.7979	6.26657e-57	6.52208e-55	118.707
SELENBP1	-1.88095	5.45194	-9.8108	3.91523e-21	7.66419e-20	36.8003
ZFP36	-1.88232	6.73457	-11.7211	1.21641e-28	3.69196e-27	53.9323
GPRIN2	-1.88309	2.29062	-13.4339	4.83077e-36	2.11961e-34	70.8564
ST6GALNAC5	-1.88383	1.46594	-19.2571	2.42773e-64	3.29019e-62	135.702
LINC02471	-1.88536	0.908619	-14.9314	6.22166e-43	3.76055e-41	86.6308
EEF1A1P5	-1.88575	4.37665	-11.2477	1.06044e-26	2.87572e-25	49.5
LINC02016	-1.8891	0.326143	-37.4131	3.67871e-157	1.73249e-153	348.525
PPP1R14A	-1.88944	2.5633	-15.6467	2.44835e-46	1.67109e-44	94.4308
C8B	-1.89095	0.744374	-15.948	8.60949e-48	6.19818e-46	97.762
PPBP	-1.89432	1.0787	-12.4484	1.02812e-31	3.63144e-30	60.9563
PDZD2	-1.89474	1.41607	-19.2525	2.56217e-64	3.46409e-62	135.648
TRPV2	-1.89621	3.09535	-17.8636	2.93087e-57	3.09631e-55	119.463
SRPX	-1.89721	2.27255	-15.1179	8.1738e-44	5.13831e-42	88.6498
LYZ	-1.90035	7.5313	-8.85567	9.96008e-18	1.52172e-16	29.0493
FAM162B	-1.90504	1.68349	-18.9603	8.02167e-63	1.02797e-60	132.218
KLF2	-1.91147	3.61092	-14.1342	3.20062e-39	1.63249e-37	78.1323
COLEC12	-1.91348	2.67858	-13.7761	1.38303e-37	6.56284e-36	74.3882
FGFBP2	-1.91814	0.662385	-23.5768	7.59425e-87	2.23532e-84	187.322
MFSD2A	-1.92257	3.41616	-12.6805	1.02083e-32	3.78304e-31	63.2501
CRYAB	-1.92549	2.11716	-16.5795	7.15352e-51	5.94521e-49	104.821
GIMAP7	-1.92707	3.49291	-16.2151	4.33915e-49	3.30489e-47	100.735
MIR3945HG	-1.93048	0.698412	-27.459	3.41291e-107	2.47278e-104	233.995
C9orf24	-1.93224	1.35944	-10.7177	1.37167e-24	3.28886e-23	44.6795
SLCO2A1	-1.93326	3.58962	-12.6243	1.78971e-32	6.52961e-31	62.6925
BMP2	-1.93413	2.75675	-12.6257	1.7653e-32	6.44888e-31	62.7061
TMEM139	-1.93551	1.56433	-14.0828	5.50883e-39	2.7797e-37	77.5924
ACP5	-1.93675	5.25054	-14.2778	6.9802e-40	3.69709e-38	79.6464
LANCL1-AS1	-1.93721	0.561191	-36.2264	1.90695e-151	8.28996e-148	335.436
ZBED2	-1.9403	1.52412	-16.9992	6.07631e-53	5.50315e-51	109.568
SLC19A3	-1.94091	0.856955	-24.2087	3.63466e-90	1.25249e-87	194.938
COL6A6	-1.94158	0.923589	-23.0724	3.38605e-84	9.02638e-82	181.245
SEC14L6	-1.9422	1.45149	-15.9347	9.98846e-48	7.15447e-46	97.6142
FOLR1	-1.94278	5.65814	-7.09264	3.82258e-12	3.74986e-11	16.3901
IL6	-1.94291	1.98253	-11.4089	2.34544e-27	6.59127e-26	50.9965
DOK2	-1.95851	3.02786	-15.2417	2.11235e-44	1.34132e-42	89.9959
PRG4	-1.96026	1.2026	-12.8882	1.26682e-33	4.89358e-32	65.3228
MYCT1	-1.96383	1.96362	-23.6003	5.71754e-87	1.70064e-84	187.605
OGN	-1.96454	1.32702	-14.74	4.93776e-42	2.87091e-40	84.5704
GNG11	-1.9674	3.4667	-13.7682	1.50195e-37	7.09114e-36	74.3062
SCEL	-1.96882	3.50373	-10.3672	3.14272e-23	6.94322e-22	41.5769
CYP27A1	-1.97	4.37479	-13.0898	1.64187e-34	6.67065e-33	67.3527
ALDH1A1	-1.97339	4.72365	-9.41147	1.11423e-19	1.95983e-18	33.4885
SELP	-1.97422	1.70783	-19.7263	9.40521e-67	1.40988e-64	141.233
DUSP1	-1.97512	7.0089	-11.6807	1.78955e-28	5.37666e-27	53.5492
MYRF	-1.97543	1.92803	-12.9603	6.10905e-34	2.41263e-32	66.0473
SEMA3B	-1.97599	2.61085	-12.0196	6.87083e-30	2.22393e-28	56.7843
CD300LG	-1.97647	0.361964	-34.0478	9.09955e-141	2.70659e-137	310.97
SELENOP	-1.97697	4.05167	-13.6529	4.99612e-37	2.29553e-35	73.1115
OTUD1	-1.97987	2.99068	-28.0339	3.48423e-110	2.77335e-107	240.855
PIP5K1B	-1.98084	1.43253	-19.6632	1.9874e-66	2.91729e-64	140.488
TBX4	-1.98146	1.78359	-18.0368	3.93043e-58	4.30473e-56	121.464
ALOX5	-1.98177	3.80333	-14.6236	1.72869e-41	9.79893e-40	83.3242
GAS6	-1.98739	4.0994	-15.2977	1.14415e-44	7.31452e-43	90.6059
C1QA	-1.98909	7.03152	-11.8116	5.11262e-29	1.57716e-27	54.7924
MYL9	-1.99041	5.75521	-15.8101	3.99797e-47	2.82427e-45	96.2341
MMRN2	-1.99189	2.47093	-21.0468	1.34868e-73	2.55769e-71	156.929
JCAD	-1.99529	2.58343	-19.0336	3.38487e-63	4.40766e-61	133.078
EFEMP1	-1.99539	4.72442	-13.6031	8.38435e-37	3.80589e-35	72.5969
NR4A1	-1.99552	3.66093	-10.3791	2.82891e-23	6.26215e-22	41.6811
C5AR1	-2.00123	3.25537	-16.316	1.39642e-49	1.0976e-47	101.864
MYADM	-2.00597	5.26558	-16.1901	5.74567e-49	4.35853e-47	100.456
FGD5	-2.00691	1.95152	-24.9819	3.1508e-94	1.36988e-91	204.256
ATOH8	-2.008	2.23229	-11.4519	1.56592e-27	4.44929e-26	51.3972
C1QB	-2.01543	6.94489	-11.5187	8.33607e-28	2.41592e-26	52.0227
FHL5	-2.01623	1.14326	-24.3003	1.19953e-90	4.31783e-88	196.042
ABCA8	-2.01653	0.929074	-25.1996	2.26651e-95	1.03298e-92	206.878
ARHGEF15	-2.01704	1.6526	-24.2333	2.69849e-90	9.35598e-88	195.235
MYH11	-2.01901	2.64084	-12.7521	4.98147e-33	1.8681e-31	63.9627
RASGRF1	-2.02108	1.25962	-15.9876	5.53576e-48	4.02636e-46	98.2015
IL1RL1	-2.02433	0.952681	-15.8898	1.64742e-47	1.17553e-45	97.1163
CCL23	-2.02462	1.32223	-18.7106	1.5072e-61	1.85978e-59	129.297
FBLN5	-2.02468	3.32441	-15.4122	3.25409e-45	2.13096e-43	91.8568
EFCC1	-2.02529	1.38715	-23.7538	8.92522e-88	2.78674e-85	189.455
LDLR	-2.02703	3.79684	-17.0524	3.31121e-53	3.01822e-51	110.172
ZNF385B	-2.02997	1.56421	-12.4476	1.03628e-31	3.658e-30	60.9484
RASIP1	-2.03106	1.90742	-22.6572	5.11063e-82	1.26123e-79	176.247
PID1	-2.03407	2.41237	-16.1145	1.34063e-48	9.99529e-47	99.6128
PARAL1	-2.03541	0.850498	-20.7797	3.30744e-72	5.93386e-70	153.742
GPA33	-2.03628	0.765029	-20.1714	4.73107e-69	7.63919e-67	146.505
ITM2A	-2.04735	3.27352	-16.5511	9.86145e-51	8.15974e-49	104.502
AP001972.5	-2.048	3.26761	-14.8793	1.09505e-42	6.54877e-41	86.0684
GRASP	-2.04908	2.11722	-21.5248	4.33246e-76	9.00165e-74	162.648
CYYR1	-2.05093	2.35335	-23.515	1.60463e-86	4.67443e-84	186.577
CAT	-2.05225	4.93663	-20.6644	1.31374e-71	2.31292e-69	152.368
TPSAB1	-2.05318	3.1531	-11.7155	1.28332e-28	3.8846e-27	53.8791
ECRG4	-2.0538	1.0414	-16.4683	2.51133e-50	2.03623e-48	103.571
SFTPB	-2.05699	9.73652	-5.66526	2.30725e-08	1.55673e-07	7.88738
RAI2	-2.06799	2.29681	-20.2722	1.42267e-69	2.3509e-67	147.702
NRGN	-2.06907	3.9021	-10.0383	5.56392e-22	1.14467e-20	38.7313
SLC46A2	-2.07159	1.40461	-14.1376	3.08623e-39	1.57557e-37	78.1684
TPSB2	-2.07205	3.1037	-10.6982	1.63606e-24	3.90622e-23	44.5048
GIMAP6	-2.07217	2.81021	-20.1376	7.07302e-69	1.13558e-66	146.104
EDN1	-2.07354	3.53493	-13.0913	1.61761e-34	6.57681e-33	67.3675
SCN4B	-2.07419	1.14583	-24.9195	6.69963e-94	2.78399e-91	203.504
ECSCR	-2.07623	2.0109	-24.2476	2.26845e-90	7.94208e-88	195.407
FABP5	-2.07706	2.8618	-15.023	2.30028e-43	1.4161e-41	87.6205
FGR	-2.07891	2.86146	-17.664	2.94784e-56	2.98556e-54	117.165
ARHGAP31	-2.08884	2.43196	-21.1156	5.90615e-74	1.13531e-71	157.752
IL7R	-2.09236	3.27282	-14.0213	1.05502e-38	5.26707e-37	76.9463
AL590226.1	-2.09535	0.752319	-30.2948	7.54523e-122	9.69117e-119	267.603
CXCL2	-2.09791	4.26245	-10.4909	1.04879e-23	2.37847e-22	42.664
FIBIN	-2.09854	2.30587	-15.6631	2.04001e-46	1.39914e-44	94.6124
SH2D3C	-2.10047	2.3658	-23.2953	2.28755e-85	6.36839e-83	183.929
JAM2	-2.10408	1.6473	-27.7694	8.26442e-109	6.14547e-106	237.701
AC027288.3	-2.10426	0.751622	-26.1086	3.87747e-100	2.10703e-97	217.812
CYBRD1	-2.10736	4.63997	-14.3883	2.15023e-40	1.16285e-38	80.8173
CPA3	-2.10811	3.48014	-10.9654	1.44019e-25	3.66957e-24	46.9135
MMP28	-2.1145	2.69938	-9.74021	7.12724e-21	1.37143e-19	36.2076
FLRT3	-2.11826	3.06415	-13.0264	3.12613e-34	1.25476e-32	66.7129
METTL7A	-2.12327	4.24302	-16.4207	4.29487e-50	3.4331e-48	103.037
DNASE1L3	-2.12524	0.893159	-21.4484	1.0855e-75	2.23076e-73	161.733
AL606469.1	-2.13326	0.366996	-46.9097	3.64474e-200	2.05979e-195	446.905
SCN7A	-2.13395	1.58425	-17.8652	2.87609e-57	3.05525e-55	119.482
SPN	-2.13555	2.13042	-19.8785	1.54264e-67	2.40168e-65	143.034
PCOLCE2	-2.13573	1.46062	-16.3756	7.14031e-50	5.65957e-48	102.531
ITLN1	-2.13793	0.769148	-13.1843	6.26182e-35	2.6059e-33	68.3105
A2M	-2.14086	7.29635	-13.6214	6.9337e-37	3.16009e-35	72.7857
HEG1	-2.14439	3.18004	-19.4609	2.18158e-65	3.08224e-63	138.102
CHIAP2	-2.14495	0.551682	-20.9056	7.32379e-73	1.35704e-70	155.244
ADAMTS1	-2.14701	2.70564	-16.6307	4.00794e-51	3.37563e-49	105.398
ID4	-2.15294	2.89762	-14.0906	5.07332e-39	2.56452e-37	77.6743
WWC2	-2.15613	2.2245	-26.7289	2.20244e-103	1.41442e-100	225.257
PTPN21	-2.1616	1.96832	-28.2587	2.37239e-111	2.0011e-108	243.531
SOX7	-2.16172	1.365	-23.013	6.9461e-84	1.83436e-81	180.529
KANK3	-2.16294	1.32962	-28.5284	9.48122e-113	8.78396e-110	246.738
PTGDS	-2.16824	4.47405	-11.3651	3.53821e-27	9.84047e-26	50.5887
SPARCL1	-2.17148	5.53497	-15.5446	7.5634e-46	5.02868e-44	93.3086
SLIT2	-2.1741	1.85262	-22.1367	2.73153e-79	6.22459e-77	169.989
C4BPA	-2.17512	5.42231	-7.43086	3.85738e-13	4.13498e-12	18.6417
LRRC32	-2.17621	3.1373	-19.6981	1.31362e-66	1.9434e-64	140.9
HSPB8	-2.17682	3.30058	-15.9668	6.97986e-48	5.0507e-46	97.9709
KCNK3	-2.17943	1.47628	-16.113	1.36188e-48	1.01403e-46	99.5971
AC027288.2	-2.18427	1.03802	-17.2284	4.41986e-54	4.17001e-52	112.177
ESAM	-2.18439	3.99412	-16.6842	2.18499e-51	1.86248e-49	106.002
ANXA3	-2.18734	3.43351	-15.617	3.40062e-46	2.30711e-44	94.1039
OSCAR	-2.19061	2.66722	-16.6166	4.69819e-51	3.93937e-49	105.24
ALOX5AP	-2.19401	4.46706	-14.1174	3.8215e-39	1.94041e-37	77.956
SLIT3	-2.1944	1.66368	-19.5053	1.29034e-65	1.84614e-63	138.625
ANKRD29	-2.20263	1.78258	-16.6944	1.94567e-51	1.66602e-49	106.117
DUOXA1	-2.20575	2.08234	-14.9872	3.39337e-43	2.07546e-41	87.2338
AHNAK	-2.21652	5.03688	-14.3516	3.17894e-40	1.70774e-38	80.4285
TGFBR3	-2.21688	1.57312	-23.1308	1.67255e-84	4.56629e-82	181.947
CGNL1	-2.21738	2.45961	-20.4221	2.37747e-70	4.01076e-68	149.484
MS4A7	-2.22047	3.13508	-17.4458	3.64314e-55	3.57654e-53	114.662
COX4I2	-2.22327	2.70833	-17.7651	9.16694e-57	9.45366e-55	118.328
SEMA5A	-2.2294	1.57188	-21.2431	1.27792e-74	2.53405e-72	159.277
CA2	-2.2317	3.09546	-12.2859	5.10481e-31	1.74633e-29	59.3651
STXBP6	-2.23803	0.831154	-28.7706	5.28501e-114	4.97795e-111	249.613
TNXB	-2.24062	1.32358	-19.9505	6.55795e-68	1.03236e-65	143.886
ECEL1P2	-2.24534	0.789557	-24.8896	9.62443e-94	3.91306e-91	203.143
SLPI	-2.25182	8.1823	-8.38029	3.95496e-16	5.38062e-15	25.4169
AC026369.3	-2.25538	1.00783	-22.7932	9.89093e-83	2.51791e-80	177.883
CD93	-2.25647	3.88134	-19.0711	2.17603e-63	2.86658e-61	133.518
WNT3A	-2.25973	0.554002	-35.9978	2.45346e-150	9.90392e-147	332.895
LRRC36	-2.26016	0.919475	-22.5867	1.19761e-81	2.92996e-79	175.398
CSF3	-2.26101	0.950834	-14.5487	3.86417e-41	2.1579e-39	82.5242
CSRNP1	-2.26266	4.05608	-19.2413	2.92421e-64	3.93473e-62	135.517
ALPL	-2.26388	4.45044	-9.16416	8.43059e-19	1.38906e-17	31.4883
HSPA12B	-2.26986	1.65787	-27.3978	7.10928e-107	5.08574e-104	233.264
NPNT	-2.27402	3.51698	-13.7684	1.49784e-37	7.07766e-36	74.3089
ACADL	-2.28742	0.917397	-26.6043	9.87471e-103	6.13252e-100	223.762
MYZAP	-2.28799	1.00596	-30.6856	7.58299e-124	1.07136e-120	272.184
GLIPR2	-2.29069	3.64492	-19.2871	1.70363e-64	2.3312e-62	136.055
DMBT1	-2.29254	3.21414	-8.02137	5.7525e-15	7.18605e-14	22.7787
TNS1	-2.29444	4.12819	-18.4495	3.20507e-60	3.78935e-58	126.253
MT1M	-2.29568	1.8336	-14.4632	9.6568e-41	5.30364e-39	81.6134
LTBP4	-2.2982	3.71194	-17.4508	3.43996e-55	3.38686e-53	114.719
PTPRB	-2.31441	1.9922	-23.0525	4.30764e-84	1.14292e-81	181.005
LDB2	-2.31512	2.09661	-26.8271	6.75837e-104	4.44119e-101	226.433
LRRK2-DT	-2.31867	1.68459	-13.8357	7.41148e-38	3.57994e-36	75.0083
ABI3BP	-2.31892	1.86038	-20.3582	5.09869e-70	8.49992e-68	148.724
GIMAP8	-2.32038	2.39194	-24.1338	8.99272e-90	3.0432e-87	194.035
CLEC14A	-2.32533	3.57025	-20.7843	3.12954e-72	5.63257e-70	153.797
SLC1A1	-2.32751	2.4374	-16.6438	3.45289e-51	2.91684e-49	105.546
GRK5	-2.32841	2.11434	-25.2822	8.35642e-96	3.87094e-93	207.872
C14orf132	-2.33694	1.64396	-24.9252	6.2514e-94	2.61698e-91	203.573
CAVIN1	-2.33863	5.65206	-18.8252	3.92692e-62	4.90987e-60	130.637
FOXF1	-2.34125	1.84633	-24.9058	7.91132e-94	3.26351e-91	203.339
GGTLC1	-2.34797	2.75496	-9.5095	4.94225e-20	8.91782e-19	34.2922
HYAL1	-2.35978	2.46385	-14.4672	9.25111e-41	5.08577e-39	81.656
LIMS2	-2.37037	1.70119	-28.2224	3.66146e-111	3.043e-108	243.099
NCKAP5	-2.37632	0.794232	-30.6478	1.18255e-123	1.59121e-120	271.741
P3H2	-2.3873	2.37968	-14.2752	7.17111e-40	3.79464e-38	79.6196
ACKR1	-2.39161	2.5644	-13.8749	4.91278e-38	2.39162e-36	75.4171
PLAC9	-2.39306	2.1643	-23.79	5.7598e-88	1.83904e-85	189.891
SMIM25	-2.39361	2.41438	-19.5225	1.05313e-65	1.51441e-63	138.827
DLC1	-2.39921	2.9597	-16.9482	1.08719e-52	9.6606e-51	108.989
C7	-2.39958	3.63628	-10.9423	1.78032e-25	4.50977e-24	46.7033
LHFPL3-AS2	-2.41373	1.46203	-15.0875	1.13928e-43	7.13806e-42	88.3195
MME	-2.41628	1.39377	-20.7151	7.16805e-72	1.26989e-69	152.972
PECAM1	-2.4178	4.75171	-24.8951	8.99923e-94	3.68538e-91	203.21
IL33	-2.41861	2.99998	-15.2994	1.12255e-44	7.18457e-43	90.6248
EMCN	-2.41986	1.84196	-23.6128	4.91647e-87	1.47792e-84	187.755
KLF4	-2.42216	3.21242	-16.1197	1.26367e-48	9.47145e-47	99.6716
MSR1	-2.42627	3.0483	-17.0435	3.66459e-53	3.33495e-51	110.071
TSPAN7	-2.42826	2.71923	-13.5462	1.51215e-36	6.79854e-35	72.0108
NDNF	-2.43439	3.99475	-11.8998	2.18831e-29	6.89356e-28	55.6346
RPL13AP17	-2.43537	0.665338	-26.4065	1.06953e-101	6.29619e-99	221.389
AC009093.3	-2.43548	0.704592	-27.7577	9.50813e-109	6.97847e-106	237.561
SEMA3G	-2.44553	1.57496	-26.6957	3.285e-103	2.06276e-100	224.858
FGFR4	-2.44892	1.91284	-18.0623	2.91989e-58	3.2104e-56	121.76
SERTM1	-2.45497	0.41207	-39.6362	1.15047e-167	1.08363e-163	372.577
VSIG2	-2.4637	3.46276	-10.5643	5.44554e-24	1.26179e-22	43.3133
CLIC3	-2.47954	3.6616	-13.2002	5.32603e-35	2.22301e-33	68.4713
ACVRL1	-2.48627	3.00349	-25.3277	4.81877e-96	2.2694e-93	208.42
ARHGEF26	-2.49268	2.0575	-25.4656	9.10432e-97	4.39762e-94	210.08
AC093110.1	-2.50256	1.22143	-30.9565	3.15156e-125	5.08878e-122	275.351
VWF	-2.50615	4.29557	-17.0965	2.00054e-53	1.84134e-51	110.674
NPR1	-2.50668	1.88216	-22.1505	2.31348e-79	5.29327e-77	170.155
RBP4	-2.50853	1.9452	-14.5158	5.49817e-41	3.04035e-39	82.1735
ADRB1	-2.51394	1.20625	-22.3644	1.75344e-80	4.11178e-78	172.725
HIGD1B	-2.52348	2.0529	-21.8028	1.52785e-77	3.32095e-75	165.98
THBD	-2.52572	3.45876	-19.4191	3.57667e-65	5.01568e-63	137.609
CDH5	-2.53588	3.19768	-23.5972	5.93473e-87	1.756e-84	187.568
ROBO4	-2.53922	2.10016	-25.4514	1.08121e-96	5.17828e-94	209.909
HBEGF	-2.5547	3.20734	-18.8176	4.2916e-62	5.35398e-60	130.548
CHRDL1	-2.55856	2.35404	-15.3322	7.83795e-45	5.05655e-43	90.9822
AGTR2	-2.56005	1.14801	-16.0197	3.86625e-48	2.82296e-46	98.5587
VEPH1	-2.5651	1.64088	-20.2449	1.96848e-69	3.24335e-67	147.378
TENT5B	-2.56568	1.81409	-22.7277	2.18177e-82	5.48003e-80	177.095
HHIP	-2.57175	1.09407	-20.1923	3.68656e-69	6.0041e-67	146.753
MAMDC2	-2.57236	1.81754	-19.2015	4.67673e-64	6.2335e-62	135.049
PDK4	-2.58044	3.26915	-15.0068	2.74238e-43	1.6846e-41	87.4457
HSPB6	-2.59052	2.26601	-18.4464	3.32431e-60	3.92213e-58	126.217
ADRB2	-2.606	1.49212	-28.3486	8.10251e-112	7.04469e-109	244.601
FENDRR	-2.60614	0.857407	-31.8216	1.28013e-129	2.58376e-126	285.418
LRRK2	-2.61083	2.67094	-13.2986	1.94425e-35	8.31776e-34	69.4727
PLA2G4F	-2.61138	1.68654	-20.1475	6.28522e-69	1.01197e-66	146.222
TCF21	-2.61182	1.31692	-25.7462	3.07506e-98	1.55164e-95	213.455
C20orf85	-2.61598	2.10705	-9.78437	4.90148e-21	9.52552e-20	36.578
CD52	-2.62072	5.26559	-16.3581	8.70149e-50	6.88734e-48	102.335
VIPR1	-2.63491	1.73263	-22.6711	4.32534e-82	1.07211e-79	176.413
CALCRL	-2.63594	2.71732	-23.3847	7.75804e-86	2.19219e-83	185.007
BTNL9	-2.65901	1.15569	-26.0885	4.94462e-100	2.66134e-97	217.57
CAV2	-2.6811	3.64017	-18.6691	2.45303e-61	3.00717e-59	128.812
KRT4	-2.6911	1.26552	-16.1326	1.09402e-48	8.2327e-47	99.8151
CES1	-2.69855	4.14397	-10.6705	2.09884e-24	4.97959e-23	44.258
VSIG4	-2.69982	4.32872	-15.6095	3.69195e-46	2.50176e-44	94.0221
GDF10	-2.70899	1.20238	-23.785	6.12097e-88	1.94337e-85	189.831
GPX3	-2.72332	5.82281	-17.6111	5.42585e-56	5.45616e-54	116.558
AQP1	-2.73294	6.18912	-11.3933	2.71627e-27	7.61069e-26	50.8509
LYVE1	-2.74642	1.68769	-24.5427	6.39064e-92	2.3452e-89	198.963
ABCA3	-2.74695	4.6261	-12.8178	2.57479e-33	9.81861e-32	64.6182
SLC39A8	-2.75352	4.27522	-20.773	3.58176e-72	6.40568e-70	153.663
MGAT3	-2.75608	1.35387	-24.9799	3.22951e-94	1.38267e-91	204.231
SCGB3A1	-2.75617	5.60441	-6.82802	2.16545e-11	1.97608e-10	14.6901
GPC3	-2.75773	3.21992	-14.9329	6.11794e-43	3.70181e-41	86.6475
CFD	-2.75849	4.08197	-15.5225	9.65588e-46	6.40484e-44	93.0656
CLDN5	-2.76529	2.92608	-19.411	3.93575e-65	5.49198e-63	137.514
MRC1	-2.7728	3.93005	-14.7397	4.95033e-42	2.87526e-40	84.5679
OLR1	-2.77608	3.4494	-16.5814	6.99887e-51	5.82524e-49	104.843
EPAS1	-2.77962	5.84156	-24.267	1.79582e-90	6.38296e-88	195.64
S1PR1	-2.78705	3.21085	-25.7548	2.77008e-98	1.41034e-95	213.559
AOC3	-2.82375	3.61928	-19.935	7.87761e-68	1.23665e-65	143.703
FAM189A2	-2.83603	1.99974	-23.0748	3.28911e-84	8.80951e-82	181.274
ANOS1	-2.84231	2.49507	-21.3757	2.59924e-75	5.26501e-73	160.863
ADAMTS8	-2.84404	1.14486	-27.9714	7.35693e-110	5.77457e-107	240.11
SCGB3A2	-2.84572	5.98149	-7.06545	4.57937e-12	4.4582e-11	16.2129
TPPP3	-2.85538	3.63696	-14.1532	2.61869e-39	1.34416e-37	78.3318
LPL	-2.85976	3.21115	-14.445	1.1734e-40	6.40711e-39	81.4196
PRX	-2.86395	1.77122	-26.7526	1.65584e-103	1.07561e-100	225.541
STX11	-2.87889	2.32853	-28.8488	2.08272e-114	1.99496e-111	250.54
GPM6A	-2.88044	0.662705	-40.4941	1.19757e-171	1.35359e-167	381.693
TEK	-2.88408	1.85364	-29.7357	5.57315e-119	6.42777e-116	261.026
DUOX1	-2.88817	2.32595	-18.156	9.82382e-59	1.10815e-56	122.845
CD36	-2.91825	1.79621	-22.737	1.95058e-82	4.9212e-80	177.206
RAMP2	-2.92745	3.68217	-23.744	1.00516e-87	3.10412e-85	189.337
SOSTDC1	-2.93753	1.00428	-22.2351	8.34743e-80	1.9255e-77	171.17
SFTA1P	-2.9528	3.83874	-12.1801	1.44038e-30	4.82523e-29	58.3353
HSD17B6	-2.96966	2.95873	-15.5066	1.14988e-45	7.6183e-44	92.8918
EMP2	-2.97001	4.94878	-24.1207	1.05363e-89	3.54435e-87	193.878
AC008268.1	-3.00489	1.66857	-14.2618	8.2745e-40	4.37033e-38	79.4773
RGCC	-3.0713	5.53075	-24.8059	2.64618e-93	1.03135e-90	202.136
RAMP3	-3.0911	3.40028	-23.364	9.9673e-86	2.80245e-83	184.757
PLA2G1B	-3.09429	2.11553	-14.759	4.02144e-42	2.34539e-40	84.7746
RETN	-3.14063	1.86661	-18.0961	1.97263e-58	2.20319e-56	122.15
MFAP4	-3.16914	5.12374	-16.2825	2.03636e-49	1.58516e-47	101.488
DES	-3.1864	2.24335	-18.9509	8.95623e-63	1.13998e-60	132.109
CACNA2D2	-3.20364	2.84309	-14.6918	8.3043e-42	4.76456e-40	84.0534
GPD1	-3.20385	1.23389	-28.1195	1.25255e-110	1.01124e-107	241.874
FMO2	-3.26869	2.64896	-23.6388	3.58684e-87	1.08399e-84	188.069
GPIHBP1	-3.30936	1.45844	-26.8734	3.87277e-104	2.57489e-101	226.988
EDNRB	-3.31013	2.16032	-27.783	7.02556e-109	5.2939e-106	237.863
SUSD2	-3.33051	4.22663	-12.8115	2.74215e-33	1.04146e-31	64.5557
CRTAC1	-3.3358	2.67814	-16.5965	5.90025e-51	4.91809e-49	105.013
LAMP3	-3.33878	4.56643	-17.8048	5.79045e-57	6.04883e-55	118.785
CPB2	-3.3768	1.47029	-18.4839	2.14365e-60	2.55583e-58	126.653
PGC	-3.39817	4.78581	-7.48612	2.63051e-13	2.85996e-12	19.0179
FOSB	-3.43056	3.21373	-13.2221	4.2564e-35	1.78447e-33	68.6941
SPOCK2	-3.43415	3.62084	-23.763	7.98231e-88	2.50618e-85	189.566
CA4	-3.45155	1.05361	-30.8307	1.3784e-124	1.9974e-121	273.881
VEGFD	-3.48514	1.58216	-23.8826	1.88019e-88	6.17775e-86	191.007
MS4A15	-3.49169	2.12732	-14.5345	4.50011e-41	2.49577e-39	82.3727
FHL1	-3.58631	2.72197	-24.9812	3.17843e-94	1.37119e-91	204.247
CAVIN2	-3.58923	3.7181	-22.6999	3.05303e-82	7.60084e-80	176.76
GKN2	-3.58997	1.80379	-15.8045	4.25132e-47	2.98829e-45	96.1729
RTKN2	-3.63137	1.64028	-33.5621	2.3548e-138	6.65395e-135	305.44
SFTPD	-3.72366	6.14288	-11.9288	1.65499e-29	5.24861e-28	55.9118
[truncated: 29 more rows]

## Sheet: LUSC
id	logFC	AveExpr	t	P.Value	adj.P.Val	B
KRT6A	7.66509	8.42629	19.0681	1.51758e-62	7.98552e-61	131.494
KRT5	6.796	8.64192	16.8519	1.21565e-51	4.48735e-50	106.466
KRT17	5.99927	8.48972	16.7371	4.36211e-51	1.57622e-49	105.193
KRT16	5.80437	6.01825	15.5018	3.35169e-45	9.90158e-44	91.691
S100A2	5.40041	6.9738	15.3623	1.51183e-44	4.35915e-43	90.1906
CALML3	5.38743	5.12894	14.6743	2.35277e-41	6.07978e-40	82.8714
KRT6B	5.2131	5.27015	14.0181	2.27581e-38	5.26247e-37	76.0284
SPRR1B	5.18185	5.49791	11.5248	1.15054e-27	1.69946e-26	51.5237
SLC2A1	5.12183	6.90333	26.9404	2.03047e-102	3.65445e-100	223.083
GPX2	5.08068	5.75268	12.8318	3.87056e-33	7.25508e-32	64.0469
DSG3	5.04764	4.82033	16.2618	8.36833e-49	2.83021e-47	99.9548
PKP1	5.0415	5.98842	16.1125	4.31897e-48	1.42655e-46	98.3196
AKR1B10	4.96343	4.97777	10.7096	1.98151e-24	2.53126e-23	44.1282
KRT14	4.94798	5.38976	9.91992	1.93014e-21	2.12465e-20	37.3067
SERPINB5	4.75939	4.74664	20.5284	7.02509e-70	4.55816e-68	148.336
SPRR1A	4.70363	5.0992	10.253	1.10542e-22	1.29448e-21	40.1406
KRT15	4.52579	5.36748	13.2744	4.60484e-35	9.34763e-34	68.4541
GJB2	4.49715	5.17514	15.3367	1.99209e-44	5.71766e-43	89.9158
KRT13	4.43411	5.04509	9.49086	6.99121e-20	7.11254e-19	33.7523
TP63	4.39861	5.14328	16.5009	5.98165e-50	2.09576e-48	102.584
DSC3	4.38691	4.54049	16.2336	1.14169e-48	3.84056e-47	99.6452
SPRR2A	4.37769	4.50302	9.63494	2.12008e-20	2.21182e-19	34.9334
GPR87	4.25603	4.28917	19.2262	2.46409e-63	1.34028e-61	133.307
CLCA2	4.23629	4.56749	12.3829	3.19427e-31	5.49867e-30	59.6596
SPP1	4.23516	7.23086	14.0338	1.93358e-38	4.48581e-37	76.1906
GJB6	4.20142	4.02812	12.6327	2.76751e-32	4.98257e-31	62.0911
UBE2C	4.19109	5.16217	34.4362	3.9148e-139	2.43122e-136	307.415
LYPD3	4.13359	4.74074	16.2512	9.40836e-49	3.17625e-47	99.838
SOX2	4.0889	5.05791	13.2281	7.3449e-35	1.47982e-33	67.9897
MMP1	4.07081	5.1034	12.6813	1.71508e-32	3.11259e-31	62.5668
MMP12	4.05405	4.52595	16.7585	3.43847e-51	1.24645e-49	105.43
PTHLH	4.04327	4.2255	12.847	3.32842e-33	6.26174e-32	64.197
MYBL2	4.00384	4.75083	32.0428	1.12441e-127	4.3824e-125	281.1
MIR205HG	3.99403	4.10887	17.6377	1.81413e-55	7.61126e-54	115.247
TRIM29	3.94751	4.96362	18.1945	3.30692e-58	1.51326e-56	121.534
NECTIN1	3.88416	5.43799	21.095	9.56252e-73	6.80625e-71	154.919
COL17A1	3.87699	4.26018	12.5082	9.39627e-32	1.65737e-30	60.8759
TPX2	3.87459	4.71136	33.2387	1.95293e-133	9.27459e-131	294.33
PITX1	3.85332	3.78489	17.5579	4.46273e-55	1.84497e-53	114.349
CDC20	3.82884	4.67104	33.0182	2.22718e-132	1.02331e-129	291.902
SPRR3	3.8133	3.79198	8.61983	7.22062e-17	6.26157e-16	26.8906
PI3	3.80647	5.82519	8.62363	7.01226e-17	6.08929e-16	26.9195
SLC6A8	3.73057	5.18338	18.9449	6.24107e-62	3.22993e-60	130.084
PSAT1	3.73003	4.66129	22.4063	2.09939e-79	1.83945e-77	170.213
COL7A1	3.70974	3.9338	15.9336	3.06131e-47	9.73588e-46	96.3686
GJB5	3.6963	3.88112	17.5015	8.42154e-55	3.45632e-53	113.717
TNS4	3.67499	4.03527	16.9208	5.6433e-52	2.11911e-50	107.231
SPRR2D	3.65141	3.769	9.12504	1.36662e-18	1.30022e-17	30.8112
TMPRSS4	3.62944	3.85974	16.0201	1.18946e-47	3.85444e-46	97.3103
DSP	3.62681	6.24793	21.954	4.18403e-77	3.44187e-75	164.931
BIRC5	3.62324	4.17942	30.6914	4.36714e-121	1.41031e-118	265.966
S100A7	3.61984	3.75299	8.37761	4.56046e-16	3.78125e-15	25.071
TOP2A	3.60711	4.51294	27.0934	3.44437e-103	6.42426e-101	224.853
DAPL1	3.55186	3.57443	11.0149	1.26511e-25	1.70433e-24	46.8579
RHOV	3.52948	4.38768	17.9193	7.51397e-57	3.28418e-55	118.421
CRABP2	3.46022	5.34495	13.1985	9.89275e-35	1.98536e-33	67.6935
AKR1C2	3.4452	4.47085	9.26032	4.5958e-19	4.49666e-18	31.889
LY6D	3.43763	3.47571	8.16603	2.20921e-15	1.75624e-14	23.5145
MMP11	3.43732	3.68632	15.2515	4.9839e-44	1.4083e-42	89.0025
PRAME	3.39909	3.18207	12.9068	1.83698e-33	3.49782e-32	64.788
AL049555.1	3.39826	3.2924	20.6817	1.1796e-70	7.77873e-69	150.116
FOXE1	3.37454	3.18339	12.0309	9.57051e-30	1.54225e-28	56.2809
FOXM1	3.35488	3.88962	26.527	2.47061e-100	4.10659e-98	218.293
GBP6	3.32784	3.60863	11.7622	1.23541e-28	1.89723e-27	53.7398
GJB3	3.31871	3.64832	16.8044	2.06333e-51	7.54251e-50	105.939
TK1	3.29703	5.58047	26.3757	1.43484e-99	2.31681e-97	216.538
MMP10	3.28249	3.60987	8.53135	1.42203e-16	1.21317e-15	26.2213
RHCG	3.24835	3.12178	9.34781	2.25779e-19	2.2484e-18	32.5922
NTS	3.24115	4.22961	6.1749	1.29089e-09	6.94928e-09	10.4749
SERPINB13	3.22001	3.07934	10.5513	8.08983e-24	1.00371e-22	42.733
ADH7	3.21856	3.4207	8.39421	4.02434e-16	3.34902e-15	25.1945
NXPH4	3.21609	3.18206	15.628	8.54271e-46	2.58726e-44	93.0526
UCHL1	3.16204	4.52527	9.91734	1.9729e-21	2.17046e-20	37.285
RRM2	3.15296	3.9809	26.627	7.72339e-101	1.30683e-98	219.453
UBE2T	3.15128	4.3802	28.5314	2.13326e-110	5.13018e-108	241.412
CA9	3.14645	3.26769	10.6895	2.37023e-24	3.01013e-23	43.9505
SLC7A5	3.13858	5.53056	16.9865	2.71071e-52	1.02814e-50	107.961
PERP	3.11551	7.84924	20.9497	5.20628e-72	3.62797e-70	153.229
CCNB1	3.1	4.43371	30.0236	8.41165e-118	2.46309e-115	258.421
ALG1L	3.09185	3.65992	17.6096	2.4924e-55	1.04183e-53	114.93
CCNB2	3.08968	3.74835	29.7585	1.71466e-116	4.79715e-114	255.413
KRT6C	3.07144	2.96584	9.57163	3.5868e-20	3.69836e-19	34.4129
FAM83D	3.0668	4.1363	21.8759	1.04361e-76	8.44964e-75	164.019
CBLC	3.06122	4.01882	19.0843	1.25977e-62	6.65991e-61	131.68
AURKB	3.03055	3.44861	25.8561	6.09538e-97	8.83267e-95	210.5
CDH3	3.01297	4.7392	14.9666	1.0541e-42	2.85167e-41	85.9635
SPRR2E	3.00389	3.09923	7.42345	4.39068e-13	3.04012e-12	18.3027
FERMT1	2.9721	3.5905	18.9785	4.24552e-62	2.21135e-60	130.468
CAPNS2	2.96361	2.94893	10.4579	1.84313e-23	2.24296e-22	41.9165
CEP55	2.96096	3.50581	27.2012	9.88044e-104	1.8675e-101	226.099
ANLN	2.95591	3.41716	27.2874	3.63941e-104	7.01972e-102	227.096
ALDH3B2	2.94857	3.35223	15.0967	2.62442e-43	7.23142e-42	87.3481
IGSF9	2.94733	3.2282	18.1379	6.29119e-58	2.84888e-56	120.893
NUSAP1	2.94386	4.15283	27.7626	1.49608e-106	3.21482e-104	232.577
CXCL14	2.93924	4.84592	9.30036	3.32169e-19	3.27727e-18	32.2102
CDC45	2.9203	3.23707	25.7763	1.54675e-96	2.2074e-94	209.571
CASC9	2.91695	2.72701	17.0157	1.95668e-52	7.46658e-51	108.286
CCNA2	2.91207	3.61506	27.3887	1.12684e-104	2.22665e-102	228.265
MCM2	2.90776	4.65067	24.2246	1.17055e-88	1.31515e-86	191.47
KIF2C	2.8983	3.32896	28.6435	5.88764e-111	1.42804e-108	242.697
SOX15	2.87794	3.3528	12.4215	2.1933e-31	3.81157e-30	60.0333
CDCA8	2.87179	3.60975	28.1561	1.59968e-108	3.67498e-106	237.105
FAT2	2.87168	2.83404	13.6421	1.09464e-36	2.37567e-35	72.1741
CDCA5	2.86677	3.43755	29.8542	5.77388e-117	1.63152e-114	256.499
RPL39L	2.86259	4.46884	16.2358	1.11456e-48	3.75155e-47	99.6692
NMRAL2P	2.85465	2.86851	7.89634	1.57894e-14	1.19151e-13	21.5759
LGALS7B	2.85086	2.92298	8.5815	9.69043e-17	8.34443e-16	26.6
FAM83B	2.82479	2.70619	18.5646	4.86172e-60	2.37472e-58	125.742
MELK	2.81456	3.10513	23.407	1.69494e-84	1.68938e-82	181.912
MAGEA4	2.81331	2.65557	7.12391	3.31921e-12	2.16507e-11	16.315
CTHRC1	2.81236	4.80468	16.0285	1.08495e-47	3.51979e-46	97.402
TRIP13	2.78002	3.4791	24.8858	5.09307e-92	6.32593e-90	199.192
PLK1	2.76501	3.22862	28.8664	4.57005e-112	1.14787e-109	245.246
PRC1	2.76116	3.61912	27.3634	1.50995e-104	2.96297e-102	227.973
IVL	2.7541	2.74821	8.8693	1.03914e-17	9.42477e-17	28.8057
UPK1B	2.75267	3.16917	6.26535	7.53459e-10	4.12926e-09	11.0007
SFN	2.74915	8.58035	13.1914	1.06302e-34	2.12958e-33	67.622
CNFN	2.73774	3.21433	11.6664	3.05005e-28	4.61624e-27	52.8422
SERPINB3	2.73369	3.40041	7.84192	2.33375e-14	1.74249e-13	21.191
CDK1	2.71697	3.82618	25.262	6.26675e-94	8.33316e-92	203.58
ZWINT	2.71363	4.13148	26.1706	1.56216e-98	2.44554e-96	214.155
TROAP	2.70074	2.84829	25.4652	5.83549e-95	7.94667e-93	205.948
NEK2	2.68258	2.87671	25.9638	1.73792e-97	2.58466e-95	211.752
CST1	2.68212	2.67795	8.97186	4.62931e-18	4.27555e-17	29.6049
NCAPH	2.68163	3.10321	26.8699	4.60435e-102	8.18271e-100	222.266
KIFC1	2.6779	3.56317	26.123	2.71948e-98	4.18771e-96	213.602
BMP7	2.67066	3.35156	12.3649	3.80638e-31	6.52849e-30	59.4854
HMGA1	2.66576	7.19167	23.8774	6.83682e-87	7.27639e-85	187.412
DLX5	2.66177	2.62396	12.4206	2.21291e-31	3.84446e-30	60.0245
RFC4	2.65589	3.96602	22.1687	3.39156e-78	2.88226e-76	167.437
TMPRSS11E	2.65034	2.5325	9.702	1.21146e-20	1.2778e-19	35.4875
RNU6-140P	2.64444	2.45383	10.2841	8.43155e-23	9.93124e-22	40.409
ABCC5	2.63401	4.19548	13.1104	2.39882e-34	4.73349e-33	66.8125
PTTG1	2.63357	4.14914	26.2904	3.87069e-99	6.19684e-97	215.547
ASF1B	2.63098	3.73699	23.3693	2.63794e-84	2.61545e-82	181.471
HJURP	2.62631	2.78791	26.1344	2.37983e-98	3.67469e-96	213.735
MCM4	2.62282	4.39605	26.5662	1.56704e-100	2.63571e-98	218.747
PTPRZ1	2.60317	2.8311	11.8024	8.44399e-29	1.30419e-27	54.1178
PFN2	2.59669	5.74806	13.7941	2.30169e-37	5.13128e-36	73.7257
ECT2	2.59242	4.02805	21.2341	1.88742e-73	1.37633e-71	156.537
B4GALNT4	2.58811	2.55215	15.7605	2.02417e-46	6.25446e-45	94.4869
PBK	2.58659	2.89852	21.6151	2.20399e-75	1.70625e-73	160.976
LINC00958	2.58459	2.59939	12.1813	2.25473e-30	3.73457e-29	57.7174
DLGAP5	2.57954	2.84855	25.7666	1.73162e-96	2.46501e-94	209.458
IGFBP2	2.5762	6.16899	9.5328	4.94605e-20	5.06013e-19	34.0948
KIF4A	2.57297	2.82829	27.7411	1.91701e-106	4.08822e-104	232.33
TMEM132A	2.56847	3.87619	20.8274	2.1647e-71	1.47215e-69	151.807
CLDN1	2.56776	6.3798	9.22444	6.14284e-19	5.9731e-18	31.602
GRHL3	2.56413	2.48342	13.8589	1.1801e-37	2.65493e-36	74.3905
CENPA	2.56372	2.69704	25.8402	7.34001e-97	1.0582e-94	210.314
GPC1	2.56002	5.4528	13.4366	8.90396e-36	1.8637e-34	70.0887
CALML5	2.55994	2.50803	6.78463	3.02847e-11	1.8445e-10	14.1459
CENPF	2.55658	2.8849	22.3923	2.47299e-79	2.15677e-77	170.049
CDC6	2.54755	2.90756	24.1076	4.60694e-88	5.14539e-86	190.103
CDT1	2.54451	3.08483	24.3606	2.38092e-89	2.72379e-87	193.059
BUB1B	2.53917	2.77918	26.1498	1.99064e-98	3.09064e-96	213.914
FAM83A	2.53856	2.547	9.11505	1.48047e-18	1.40594e-17	30.732
MKI67	2.53613	3.13052	21.9925	2.66937e-77	2.21197e-75	165.379
IL20RB	2.53496	2.75413	9.59494	2.95633e-20	3.06333e-19	34.6042
CENPW	2.53304	4.46427	20.4271	2.27983e-69	1.44767e-67	147.162
TFAP2A	2.52938	2.52299	20.8969	9.62531e-72	6.64994e-70	152.616
SAPCD2	2.52199	2.70654	18.0057	2.82257e-57	1.25404e-55	119.397
IQANK1	2.51372	4.03528	19.4161	2.76408e-64	1.539e-62	135.488
PYCR1	2.50509	4.44417	17.6561	1.47498e-55	6.23462e-54	115.453
NECTIN4	2.50373	4.43144	14.6849	2.10331e-41	5.44759e-40	82.983
NUF2	2.50297	2.7037	22.9352	4.27286e-82	4.0246e-80	176.395
KIF11	2.49724	3.17322	27.2436	6.04637e-104	1.15052e-101	226.589
KIF20A	2.48248	2.98141	25.152	2.26541e-93	2.94316e-91	202.298
RECQL4	2.4775	3.06108	21.1478	5.16241e-73	3.7071e-71	155.534
RAPGEFL1	2.47437	3.37687	12.3933	2.88566e-31	4.97802e-30	59.7606
IGHG4	2.46984	7.14674	6.63131	7.99346e-11	4.71892e-10	13.195
CYP4F11	2.46887	2.80695	6.91459	1.31181e-11	8.20632e-11	14.9663
C10orf99	2.46869	2.32217	8.6733	4.78178e-17	4.19428e-16	27.2976
WDR72	2.46118	2.50885	16.4965	6.28099e-50	2.19792e-48	102.535
AURKA	2.45645	3.39934	25.6102	1.07325e-95	1.49393e-93	207.638
GINS1	2.45613	2.82358	24.2622	7.53371e-89	8.4982e-87	191.91
LARGE2	2.45297	3.82591	15.9408	2.82928e-47	9.03866e-46	96.4471
KCNMB2-AS1	2.45045	2.2881	16.9341	4.86772e-52	1.83274e-50	107.378
ITGB4	2.44733	5.87281	13.3811	1.56362e-35	3.23924e-34	69.5285
GAPDH	2.44569	10.3692	19.1537	5.66861e-63	3.02794e-61	132.476
KIF18B	2.44126	2.53722	22.2029	2.27409e-78	1.93843e-76	167.836
IRF6	2.4386	5.59814	16.1582	2.61541e-48	8.71506e-47	98.8194
GCLC	2.43388	4.19255	11.5279	1.11784e-27	1.65203e-26	51.5523
CDKN3	2.41945	2.99174	20.7398	5.9994e-71	3.99823e-69	150.79
UBE2S	2.40535	3.85574	22.1383	4.84524e-78	4.09303e-76	167.081
ARTN	2.40403	2.46087	12.8872	2.23052e-33	4.22539e-32	64.595
CSTA	2.40149	6.0497	8.67492	4.72242e-17	4.14415e-16	27.3099
EIF4EBP1	2.3935	6.11745	14.9515	1.2382e-42	3.33534e-41	85.8033
BNC1	2.38945	2.56541	11.4034	3.56324e-27	5.16605e-26	50.4012
KPNA2	2.37892	5.62235	23.9021	5.11668e-87	5.46624e-85	187.701
ARNTL2	2.37489	3.30382	15.8768	5.69704e-47	1.79167e-45	95.7498
A2ML1	2.37201	2.21646	8.87448	9.97725e-18	9.06081e-17	28.8459
LAD1	2.3677	5.9724	16.3348	3.74351e-49	1.28141e-47	100.756
RAET1L	2.36549	2.19469	10.7466	1.42334e-24	1.83023e-23	44.4564
TTK	2.36302	2.49569	23.6171	1.44518e-85	1.47958e-83	184.368
SPAG5	2.36281	2.99527	21.4954	8.92205e-75	6.76807e-73	159.582
AKR1C1	2.35928	4.11411	6.18754	1.19776e-09	6.46701e-09	10.548
FSCN1	2.35831	6.37713	14.2159	2.90717e-39	6.9558e-38	78.0764
TMPRSS11D	2.35448	2.19806	8.15499	2.39667e-15	1.90152e-14	23.4342
ADAM23	2.35186	2.85292	8.11168	3.29682e-15	2.58929e-14	23.1198
CDCA7	2.35095	2.93783	18.7101	9.20616e-61	4.62058e-59	127.401
SERPINB4	2.34967	2.28015	7.89013	1.65111e-14	1.24415e-13	21.5319
COL11A1	2.34328	2.34526	10.4016	3.02403e-23	3.63772e-22	41.4256
SBSN	2.33281	2.32291	7.24681	1.459e-12	9.74423e-12	17.1224
GINS2	2.33041	2.79103	21.1432	5.45146e-73	3.9097e-71	155.479
MMP13	2.32475	2.3971	6.76037	3.53533e-11	2.14304e-10	13.9942
CTSV	2.32438	2.62295	14.3957	4.4296e-40	1.09364e-38	79.9492
PCLAF	2.31032	2.81332	20.0954	1.07185e-67	6.53446e-66	143.322
CENPM	2.30828	3.24295	21.9079	7.17973e-77	5.85505e-75	164.392
FST	2.30423	3.56448	9.58776	3.13791e-20	3.24553e-19	34.5452
APOBEC3B	2.30258	3.13038	14.101	9.61898e-39	2.26032e-37	76.8855
ALDH3A1	2.29749	4.18981	5.59149	3.55682e-08	1.70074e-07	7.24521
FGFBP1	2.29313	4.78242	7.38389	5.75683e-13	3.95985e-12	18.0364
BBOX1-AS1	2.29172	2.15953	15.7282	2.87494e-46	8.85903e-45	94.1374
AC099850.4	2.28996	3.23147	21.6344	1.75772e-75	1.37015e-73	161.202
SLC16A1	2.28286	4.01965	15.672	5.29509e-46	1.6158e-44	93.529
CDCA4	2.28214	4.03994	23.0201	1.57992e-82	1.50569e-80	177.388
TNFRSF18	2.26534	3.21422	12.5188	8.46839e-32	1.49604e-30	60.9793
SOX21	2.2638	2.40778	9.99834	9.89912e-22	1.10452e-20	37.9682
RMI2	2.25988	3.08573	19.4357	2.20315e-64	1.23154e-62	135.715
PROM2	2.24651	3.73098	10.7167	1.8588e-24	2.37719e-23	44.1916
KIF23	2.24576	2.66312	25.8935	3.94343e-97	5.75863e-95	210.934
LINC01980	2.24429	2.05957	12.4321	1.97783e-31	3.4456e-30	60.1361
EGLN3	2.23968	3.28208	11.3914	3.98279e-27	5.7625e-26	50.2907
RAD51AP1	2.23458	2.97419	20.4833	1.18653e-69	7.63733e-68	147.814
NDC80	2.22455	2.55243	22.2584	1.1871e-78	1.01802e-76	168.484
LINC00519	2.22443	2.19985	11.0173	1.23756e-25	1.6676e-24	46.8797
EPHB3	2.21703	3.92099	12.5895	4.23285e-32	7.56293e-31	61.6686
FANCI	2.21099	3.08598	22.6196	1.7258e-80	1.56885e-78	172.705
CENPU	2.21092	3.03711	20.137	6.6124e-68	4.05307e-66	143.804
CXCL13	2.2102	3.75372	7.50098	2.57346e-13	1.8042e-12	18.8282
PODXL2	2.19975	3.69685	11.3697	4.87225e-27	7.02424e-26	50.0906
HMGB3	2.18782	4.63307	16.4251	1.38206e-49	4.79178e-48	101.749
LINC01133	2.17501	2.62924	7.80231	3.09743e-14	2.29451e-13	20.9122
IQGAP3	2.16868	2.4998	20.2642	1.51174e-68	9.39872e-67	145.276
CERS3	2.16824	2.01447	11.2227	1.89206e-26	2.66321e-25	48.7437
CA12	2.16769	3.53779	8.71973	3.33834e-17	2.95386e-16	27.6525
GTSE1	2.16584	2.41041	23.4567	9.46222e-85	9.48135e-83	182.493
SKP2	2.16583	3.69414	18.2056	2.91225e-58	1.33374e-56	121.661
EPN3	2.15983	2.50303	17.5608	4.32138e-55	1.79046e-53	114.382
MAD2L1	2.15892	2.67697	21.741	5.05693e-76	3.99703e-74	162.445
BUB1	2.15695	2.68669	24.3741	2.03252e-89	2.33467e-87	193.217
EZH2	2.15566	2.89883	20.021	2.53962e-67	1.53831e-65	142.462
COL10A1	2.15377	2.81284	10.2929	7.80953e-23	9.21394e-22	40.485
PKMYT1	2.15157	2.34066	21.6976	8.40365e-76	6.60534e-74	161.938
UHRF1	2.15012	2.40681	21.6208	2.06065e-75	1.60187e-73	161.043
H2BC9	2.14709	2.20002	11.6152	4.93361e-28	7.38983e-27	52.3645
VSNL1	2.14265	2.91432	11.4117	3.29813e-27	4.78907e-26	50.478
PADI3	2.13578	2.01783	6.90622	1.38491e-11	8.64634e-11	14.9131
MELTF	2.13499	2.52331	12.7832	6.26599e-33	1.15952e-31	63.5679
TYMS	2.13138	3.7891	18.5269	7.48064e-60	3.63197e-58	125.312
MAGEA3	2.13131	1.9709	6.48526	1.98143e-10	1.13661e-09	12.3065
H2AW	2.12056	3.28686	10.8192	7.42107e-25	9.65901e-24	45.1025
PKP3	2.11993	4.85349	16.9761	3.04733e-52	1.15272e-50	107.845
SLC9A3R1	2.11829	6.14142	12.2878	8.0486e-31	1.35576e-29	58.7411
CCNE1	2.11729	2.4531	17.4854	1.0095e-54	4.13411e-53	113.536
RAD54L	2.11644	2.2615	23.1257	4.58402e-83	4.46658e-81	178.622
IL36G	2.11501	1.97465	7.42913	4.22264e-13	2.927e-12	18.3411
FBXO27	2.10993	3.40077	11.2206	1.92914e-26	2.71405e-25	48.7245
ETV4	2.10725	2.91029	11.1911	2.5309e-26	3.54037e-25	48.455
COL1A1	2.10418	7.67118	8.36765	4.91542e-16	4.06602e-15	24.9971
MDK	2.10374	6.12041	12.3276	5.46949e-31	9.29632e-30	59.1251
TMEM158	2.09762	2.83233	11.5252	1.1464e-27	1.69379e-26	51.5272
IGFBP3	2.09529	6.13157	8.98185	4.27714e-18	3.96e-17	29.6831
GSDMC	2.09491	2.38115	10.9653	1.98435e-25	2.64865e-24	46.4112
PLAU	2.09108	5.64438	10.6339	3.89046e-24	4.89242e-23	43.459
VPS9D1-AS1	2.09108	2.48127	15.16	1.33191e-43	3.71712e-42	88.0236
CDKN2A	2.08978	2.51909	7.95852	1.00777e-14	7.69221e-14	22.0183
CDCA3	2.08793	2.24976	21.6525	1.42288e-75	1.11067e-73	161.413
CKS1B	2.08584	4.11318	20.2545	1.69162e-68	1.04825e-66	145.163
SPC24	2.07722	2.46651	20.471	1.36914e-69	8.78273e-68	147.671
SKA1	2.07721	2.24254	21.2815	1.08467e-73	7.9506e-72	157.09
GALNT14	2.07399	2.37461	11.2106	2.11485e-26	2.96867e-25	48.6332
EXO1	2.07216	2.18974	22.8542	1.10439e-81	1.03162e-79	175.448
NPM3	2.06043	5.12494	18.9488	5.97374e-62	3.09441e-60	130.128
LINC00511	2.05782	2.25686	17.8628	1.42533e-56	6.19624e-55	117.782
MIR4653	2.05421	2.21773	15.1103	2.26848e-43	6.27513e-42	87.4933
GGH	2.05265	3.88837	16.8888	8.06392e-52	2.99819e-50	106.875
EFNA3	2.05179	2.35026	16.3047	5.21978e-49	1.77598e-47	100.425
PRR11	2.04743	2.81917	21.3995	2.73486e-74	2.03902e-72	158.464
NCAPG	2.04675	2.33237	24.014	1.37926e-87	1.51649e-85	189.009
MAGEA6	2.04405	1.88942	6.36283	4.18756e-10	2.34081e-09	11.5747
PIMREG	2.042	2.22965	19.1558	5.53838e-63	2.96388e-61	132.499
TMEM40	2.04132	2.2671	13.156	1.5183e-34	3.02238e-33	67.2674
RAD51	2.03996	2.45923	22.5025	6.80412e-80	6.0843e-78	171.337
BIK	2.0382	3.28827	12.8227	4.23734e-33	7.92944e-32	63.9569
ACTL6A	2.03481	5.13791	17.8291	2.08804e-56	9.03549e-55	117.402
PAFAH1B3	2.03336	4.51547	18.4582	1.63889e-59	7.84916e-58	124.53
ECE2	2.02197	2.43989	16.7993	2.18372e-51	7.96199e-50	105.882
EYA2	2.01662	3.10242	9.4281	1.17107e-19	1.1795e-18	33.2418
LINC02562	2.01382	2.4532	13.0869	3.03687e-34	5.96545e-33	66.5779
FEN1	2.01126	4.31337	22.0446	1.4504e-77	1.20719e-75	165.988
NME1	2.01068	4.21344	21.3902	3.04859e-74	2.26695e-72	158.356
RAC3	2.00876	3.24757	13.4299	9.53031e-36	1.99038e-34	70.0211
PGLYRP3	2.00511	1.85918	8.70908	3.6257e-17	3.20261e-16	27.571
PTGFRN	2.0019	4.93618	15.0413	4.74599e-43	1.29698e-41	86.7582
DUSP9	1.99695	1.88774	12.2243	1.48723e-30	2.483e-29	58.1309
TMEM79	1.99389	3.09228	14.4469	2.58715e-40	6.45806e-39	80.4845
OIP5	1.98967	2.36547	20.4065	2.89649e-69	1.83306e-67	146.924
SPC25	1.98896	2.44641	20.7685	4.29796e-71	2.89505e-69	151.123
PNCK	1.97902	1.90043	10.7258	1.71414e-24	2.19816e-23	44.272
RACGAP1	1.97535	3.69771	23.6173	1.44099e-85	1.47797e-83	184.371
PCAT6	1.97114	2.65373	15.5025	3.32757e-45	9.83547e-44	91.6982
TSKU	1.97011	4.61163	15.1066	2.35817e-43	6.52004e-42	87.4547
SIX2	1.96421	2.21481	9.13947	1.21732e-18	1.1613e-17	30.9256
VTCN1	1.96166	2.29129	7.9952	7.72331e-15	5.9344e-14	22.2806
LINC02541	1.96041	2.48638	11.0538	8.88003e-26	1.20549e-24	47.2091
CKAP2L	1.95555	2.11682	22.5975	2.23689e-80	2.02915e-78	172.447
SKA3	1.95486	2.12848	22.1307	5.29129e-78	4.45651e-76	166.994
PHGDH	1.95326	3.88939	11.7378	1.55536e-28	2.37888e-27	53.5111
SPTBN2	1.95108	2.7888	16.397	1.88552e-49	6.50936e-48	101.44
DSG2	1.95058	5.51792	15.0633	3.74943e-43	1.02812e-41	86.9929
TIMELESS	1.94889	3.62009	21.7947	2.6999e-76	2.15817e-74	163.071
NMU	1.94843	2.05215	10.1197	3.49685e-22	3.99396e-21	38.9992
PPP2R2C	1.94403	1.85022	11.0344	1.05947e-25	1.43172e-24	47.0339
AC026401.3	1.93881	3.80197	17.4235	2.02574e-54	8.24209e-53	112.842
ORC6	1.93758	2.10386	21.4023	2.64698e-74	1.98134e-72	158.497
CBX2	1.93651	2.4765	12.1209	4.03282e-30	6.62724e-29	57.1396
C19orf48	1.93391	4.45315	20.2561	1.66203e-68	1.03104e-66	145.181
ORC1	1.93295	2.25499	21.1549	4.7545e-73	3.41852e-71	155.616
PAICS	1.92932	4.3932	18.8735	1.4161e-61	7.23592e-60	129.267
SPRR2C	1.92723	2.00745	5.80563	1.08704e-08	5.43893e-08	8.39782
VANGL2	1.92718	3.76961	12.0153	1.11098e-29	1.78827e-28	56.1327
AK4	1.9262	2.55275	16.0529	8.30228e-48	2.71211e-46	97.6686
SEMA4B	1.92502	5.23731	12.0705	6.54745e-30	1.06267e-28	56.6581
NCCRP1	1.92452	2.17181	7.92429	1.29081e-14	9.78787e-14	21.7744
RNASEH2A	1.92397	4.18312	19.492	1.15202e-64	6.49753e-63	136.361
PLPP2	1.92201	3.19523	15.3288	2.1692e-44	6.20081e-43	89.831
MIF	1.92199	5.78528	15.5508	1.9727e-45	5.88934e-44	92.2189
FAM83C	1.92001	1.78886	8.22841	1.39181e-15	1.11919e-14	23.9702
ZNF750	1.91314	3.06294	10.0264	7.78582e-22	8.72859e-21	38.2061
CYCSP6	1.911	1.79304	9.35222	2.17797e-19	2.17121e-18	32.6278
IGFL1	1.91022	1.85158	7.19122	2.11892e-12	1.3991e-11	16.7558
AC025575.2	1.90738	1.81949	9.86458	3.08532e-21	3.3622e-20	36.842
SLC7A11	1.90298	2.31606	7.92639	1.27132e-14	9.64656e-14	21.7894
BARX1	1.90286	1.76599	7.8786	1.79378e-14	1.34949e-13	21.4502
TTLL12	1.89598	4.69429	16.1146	4.21949e-48	1.3945e-46	98.3429
HMMR	1.8959	2.33138	18.8055	3.0868e-61	1.55757e-59	128.49
ALG3	1.89509	4.92036	16.8923	7.7557e-52	2.88549e-50	106.914
AC005336.1	1.89193	1.89403	6.26735	7.44493e-10	4.08132e-09	11.0124
LMNB2	1.88939	4.74698	17.0578	1.2231e-52	4.70389e-51	108.755
PLEK2	1.88926	3.17723	9.5857	3.19194e-20	3.30021e-19	34.5283
DTL	1.88483	2.68329	19.0058	3.10323e-62	1.62687e-60	130.781
ARHGAP11A	1.87426	2.44174	21.3146	7.37052e-74	5.44494e-72	157.475
JUP	1.87407	7.38264	13.4538	7.47504e-36	1.56751e-34	70.2627
CELSR2	1.87391	2.8808	13.38	1.58117e-35	3.27439e-34	69.5174
IGF2BP2	1.87132	3.83933	8.92002	6.97265e-18	6.37831e-17	29.2
SLC4A11	1.87055	2.55948	10.1403	2.928e-22	3.35781e-21	39.1752
CYP2S1	1.86976	4.79176	7.55623	1.75394e-13	1.24306e-12	19.2053
KRTDAP	1.86905	2.0472	5.46471	7.05071e-08	3.27468e-07	6.58099
DEPDC1	1.86703	1.92116	20.7561	4.96566e-71	3.32894e-69	150.979
GPT2	1.86448	2.72459	15.59	1.28946e-45	3.87826e-44	92.6424
BOP1	1.86348	4.41017	17.7364	5.95224e-56	2.55224e-54	116.358
FKBP4	1.86341	5.32265	17.8315	2.03022e-56	8.79203e-55	117.43
PMAIP1	1.86236	3.64472	13.8591	1.1777e-37	2.6506e-36	74.3925
STEAP1	1.85965	3.70515	11.9695	1.72216e-29	2.75166e-28	55.6972
SMO	1.85206	3.32223	11.8969	3.43907e-29	5.40929e-28	55.0101
KRT19	1.85155	8.83088	7.76522	4.03372e-14	2.96825e-13	20.6521
XXYLT1	1.85059	3.4428	16.1235	3.82554e-48	1.26653e-46	98.4405
COL3A1	1.84429	7.97201	7.4638	3.32654e-13	2.31865e-12	18.5757
DEPDC1B	1.84392	1.96068	19.3563	5.50506e-64	3.03525e-62	134.801
MMP9	1.84001	4.77915	7.79776	3.19948e-14	2.36793e-13	20.8802
C16orf74	1.83713	2.44661	12.1553	2.89436e-30	4.77443e-29	57.4692
CYP4F3	1.83667	2.18476	5.53282	4.88981e-08	2.30805e-07	6.93614
NCAPD2	1.83495	4.68934	17.2669	1.17685e-53	4.687e-52	111.088
LRATD1	1.83442	3.04578	10.4972	1.3049e-23	1.60595e-22	42.2589
LMNB1	1.83325	4.02514	18.3058	9.31269e-59	4.35677e-57	122.798
ARHGEF19	1.82783	3.66543	15.6437	7.1988e-46	2.19081e-44	93.223
MCM7	1.82531	5.44388	17.8885	1.06532e-56	4.6455e-55	118.073
DSC2	1.82195	3.46773	11.428	2.83565e-27	4.12388e-26	50.628
PLEKHG6	1.81946	2.59097	13.6482	1.02894e-36	2.23565e-35	72.2357
NTRK2	1.81923	2.99916	6.10957	1.89682e-09	1.00939e-08	10.0993
ASPM	1.81792	1.92069	19.8774	1.33891e-66	7.93991e-65	140.804
CABYR	1.81733	1.91856	9.2735	4.1304e-19	4.0476e-18	31.9946
TFAP2C	1.81647	3.47988	13.9786	3.42487e-38	7.85206e-37	75.6216
MMP3	1.81595	1.82595	7.81715	2.78615e-14	2.06989e-13	21.0165
HROB	1.8153	2.1315	19.1567	5.47949e-63	2.93524e-61	132.51
TRIM16L	1.81365	2.73311	7.89319	1.61514e-14	1.21769e-13	21.5536
PPP1R14B	1.81117	5.567	19.3727	4.557e-64	2.51744e-62	134.99
H2AX	1.80999	5.19173	17.157	4.03211e-53	1.58024e-51	109.861
SERPINE2	1.80611	3.08279	10.2669	9.79488e-23	1.14987e-21	40.2605
CENPH	1.8061	2.87214	19.1557	5.54344e-63	2.96388e-61	132.498
ATAD2	1.80522	3.23532	21.0524	1.57126e-72	1.10998e-70	154.424
SHMT2	1.80475	4.99399	20.9271	6.77449e-72	4.70914e-70	152.966
CIP2A	1.79473	2.34159	19.6985	1.0611e-65	6.16946e-64	138.739
TNNT1	1.79217	2.61901	7.67379	7.70236e-14	5.57571e-13	20.0152
WASF1	1.78837	2.90177	11.5855	6.51892e-28	9.71546e-27	52.0878
SULF1	1.77984	3.92496	9.74408	8.51541e-21	9.03567e-20	35.8366
HOXB7	1.77723	3.0293	10.7776	1.07806e-24	1.39481e-23	44.732
HR	1.77528	2.11192	9.28693	3.70427e-19	3.64201e-18	32.1024
THBS2	1.77428	4.50698	8.55492	1.18773e-16	1.01826e-15	26.3991
SUSD4	1.77065	2.75688	9.59215	3.02564e-20	3.13227e-19	34.5813
KCTD1	1.76885	2.64245	13.2635	5.14059e-35	1.04277e-33	68.3446
GGCT	1.7655	5.04623	18.5958	3.4044e-60	1.67447e-58	126.097
UGT1A6	1.76528	1.72875	9.76891	6.91311e-21	7.36591e-20	36.043
ASNS	1.76143	3.66683	13.7823	2.59833e-37	5.77437e-36	73.6051
TEDC2	1.76106	1.89816	19.2716	1.4608e-63	7.99185e-62	133.828
P3H4	1.76081	3.50479	15.2429	5.4693e-44	1.54392e-42	88.9099
MARK1	1.76049	2.58804	14.8015	6.11053e-42	1.61143e-40	84.2137
PCCA-DT	1.75995	3.13492	15.2489	5.12286e-44	1.44684e-42	88.9751
PPP1R14BP3	1.75748	4.88354	17.9899	3.375e-57	1.49362e-55	119.219
PANX2	1.75657	2.56432	8.66921	4.9354e-17	4.32567e-16	27.2664
ESPN	1.75185	2.20361	11.9593	1.89704e-29	3.02424e-28	55.6011
AHNAK2	1.75176	2.83434	8.21108	1.58278e-15	1.26896e-14	23.8434
ANKRD22	1.75124	2.955	11.8878	3.75136e-29	5.88738e-28	54.9238
MTHFD2	1.7502	4.57802	15.1797	1.07822e-43	3.02254e-42	88.234
POLR2H	1.74843	4.76204	17.2553	1.34009e-53	5.3296e-52	110.958
SNHG1	1.748	3.92022	15.6006	1.14959e-45	3.46679e-44	92.7568
JAG1	1.74779	4.90333	10.2604	1.0364e-22	1.21542e-21	40.2045
MCM10	1.74728	1.85725	19.8732	1.40599e-66	8.32896e-65	140.755
NDUFA4L2	1.74549	5.32484	6.44034	2.61088e-10	1.48129e-09	12.0366
TMPRSS11A	1.74216	1.61536	6.69055	5.50551e-11	3.28552e-10	13.5602
H2AC8	1.74006	2.13881	10.2043	1.68554e-22	1.95921e-21	39.7225
TPD52L1	1.73857	3.2038	11.496	1.50477e-27	2.21345e-26	51.2571
FAM111B	1.73729	2.16684	14.5737	6.8102e-41	1.73132e-39	81.8133
GMNN	1.73641	3.45978	18.5227	7.84279e-60	3.80127e-58	125.265
TPBG	1.73526	3.18464	14.8413	4.00292e-42	1.06357e-40	84.6349
AMTN	1.7334	1.69843	5.5311	4.93541e-08	2.3288e-07	6.92713
UCK2	1.7314	3.20793	18.4612	1.58345e-59	7.59008e-58	124.564
OTX1	1.73108	1.75081	12.7406	9.54919e-33	1.75329e-31	63.149
GRHL1	1.73079	2.48607	13.0227	5.77725e-34	1.12044e-32	65.9384
LY6K	1.73079	1.81153	9.67577	1.50836e-20	1.58327e-19	35.2705
DLK2	1.72607	2.30696	11.2865	1.05169e-26	1.49598e-25	49.3267
AC022075.1	1.72528	1.90057	11.5956	5.92703e-28	8.84267e-27	52.1824
KREMEN2	1.72485	1.69885	8.22264	1.4527e-15	1.16666e-14	23.928
MLLT11	1.72305	2.77498	10.5967	5.41106e-24	6.7685e-23	43.1318
MEX3A	1.72185	1.93889	11.689	2.46482e-28	3.74655e-27	53.0538
SLC1A4	1.71786	3.72868	11.2291	1.784e-26	2.51549e-25	48.8021
IFITM3P9	1.7167	1.63096	9.92605	1.83219e-21	2.01999e-20	37.3582
ADGRF4	1.71592	1.711	10.7331	1.60649e-24	2.06199e-23	44.3363
MND1	1.7155	1.94106	19.3816	4.11401e-64	2.2794e-62	135.092
FBXO45	1.71005	3.30385	17.1158	6.39642e-53	2.49302e-51	109.401
BCL11A	1.70824	2.17549	11.9223	2.70139e-29	4.27517e-28	55.25
HSPB1	1.70724	8.91036	10.8331	6.54756e-25	8.55163e-24	45.2267
SERPINB2	1.70708	2.12708	6.40525	3.23541e-10	1.82481e-09	11.8269
TUBA1C	1.70202	5.62668	19.3727	4.55621e-64	2.51744e-62	134.99
KRT31	1.70197	1.56961	6.47413	2.12191e-10	1.21448e-09	12.2395
PCNA	1.7019	6.56226	17.9977	3.08962e-57	1.37054e-55	119.307
GREM1	1.69727	1.95807	9.79094	5.74385e-21	6.14439e-20	36.2265
MELTF-AS1	1.69484	2.23347	13.1954	1.02062e-34	2.0461e-33	67.6625
CEL	1.69443	1.82888	6.97591	8.80051e-12	5.58258e-11	15.3579
CDCA2	1.69337	1.83645	19.2325	2.2904e-63	1.24701e-61	133.38
YDJC	1.69334	4.14499	16.0538	8.21622e-48	2.68555e-46	97.6789
DQX1	1.69045	1.62887	13.3322	2.56581e-35	5.27096e-34	69.0359
LGALS7	1.68712	1.62738	5.93275	5.28484e-09	2.70998e-08	9.10015
CHAF1A	1.68704	3.13036	16.088	5.6499e-48	1.85855e-46	98.052
FAM83F	1.68677	1.68987	14.3859	4.90996e-40	1.21065e-38	79.8467
SIAH2	1.68498	4.89983	14.9525	1.22418e-42	3.29917e-41	85.8146
PPIF	1.68449	5.36015	16.688	7.52635e-51	2.70747e-49	104.649
ESPL1	1.68342	1.88464	20.0832	1.23459e-67	7.51043e-66	143.181
HSPB1P1	1.67862	3.37453	11.4098	3.35978e-27	4.87483e-26	50.4596
IGHG2	1.67745	8.36987	4.90913	1.20897e-06	4.97189e-06	3.83297
GPI	1.67728	6.06155	14.0062	2.57413e-38	5.93772e-37	75.9058
CHEK1	1.67615	2.18167	21.5795	3.34189e-75	2.57307e-73	160.561
AL445524.1	1.67614	2.81541	10.5184	1.0823e-23	1.33665e-22	42.4444
WNK2	1.67103	1.81666	10.247	1.16378e-22	1.36141e-21	40.0896
CBR3	1.67044	3.42814	7.8189	2.75142e-14	2.04489e-13	21.0288
CKAP2	1.67005	3.35586	19.5078	9.59298e-65	5.43224e-63	136.544
E2F7	1.66832	1.70583	16.7692	3.0534e-51	1.10829e-49	105.548
DSCC1	1.66642	2.41662	18.0683	1.38742e-57	6.21799e-56	120.105
EFNA4	1.66465	3.65265	18.8959	1.09535e-61	5.62751e-60	129.523
CCDC58	1.66309	3.66261	17.2374	1.63724e-53	6.49768e-52	110.759
IGF2BP3	1.66228	1.6665	11.7899	9.5047e-29	1.46562e-27	54.0003
TONSL	1.65378	2.32194	16.4683	8.58044e-50	2.98961e-48	102.224
CYP24A1	1.65368	1.88533	6.53655	1.44327e-10	8.35707e-10	12.6166
SPRR2G	1.65328	1.65361	5.75064	1.4791e-08	7.31194e-08	8.09814
OVOL1	1.65211	1.90489	11.163	3.27347e-26	4.54985e-25	48.1996
CNTNAP2	1.64874	1.65129	7.81946	2.74048e-14	2.03703e-13	21.0328
CCDC34	1.64755	2.50898	17.5364	5.68348e-55	2.33938e-53	114.108
MFAP2	1.64737	3.87834	10.3368	5.32742e-23	6.3344e-22	40.8642
TPI1	1.64465	8.22349	17.3997	2.64732e-54	1.07479e-52	112.575
SNAI2	1.64307	4.17767	10.7033	2.09559e-24	2.67156e-23	44.0727
H2BC5	1.64198	3.80411	10.5392	9.00354e-24	1.11511e-22	42.6269
AKR1C3	1.63958	4.53991	4.48275	8.979e-06	3.36744e-05	1.90723
FRMD6	1.63659	3.25221	12.0031	1.24912e-29	2.00661e-28	56.0163
PTGES	1.63289	3.80876	8.1883	1.87383e-15	1.49594e-14	23.6769
SELENOI	1.63118	3.40905	15.3738	1.33534e-44	3.85816e-43	90.3142
CHEK2	1.62803	2.7193	18.3751	4.2281e-59	1.99955e-57	123.585
AL031058.1	1.62748	1.98694	13.8059	2.03663e-37	4.55112e-36	73.8474
NQO1	1.62604	5.02356	5.53898	4.72962e-08	2.23487e-07	6.96848
HS6ST2	1.62595	2.17934	9.82759	4.21731e-21	4.5519e-20	36.5325
CCNF	1.62498	2.32411	20.1434	6.14507e-68	3.77071e-66	143.877
PAX9	1.62017	1.89218	9.70671	1.16468e-20	1.23006e-19	35.5265
RANBP1	1.61896	4.5361	18.2081	2.83104e-58	1.2997e-56	121.689
MDFI	1.61629	3.70783	10.1255	3.32791e-22	3.80562e-21	39.0483
PSPH	1.61627	3.35902	12.0842	5.74007e-30	9.33777e-29	56.7889
F12	1.61469	1.84176	12.7815	6.37352e-33	1.17864e-31	63.551
TMEM117	1.61424	2.3354	14.0616	1.4481e-38	3.38174e-37	76.4783
ADAM12	1.61166	2.13304	10.5661	7.09859e-24	8.83634e-23	42.8626
NUDT1	1.61064	3.6501	17.2245	1.89286e-53	7.50688e-52	110.614
PLOD2	1.61053	3.89453	11.25	1.47187e-26	2.08161e-25	48.993
KLC3	1.60962	1.95121	12.1462	3.16196e-30	5.20521e-29	57.3814
PIGX	1.60931	3.7303	12.9214	1.58783e-33	3.03259e-32	64.9329
AL033397.1	1.60699	1.50386	5.8972	6.47415e-09	3.29651e-08	8.90241
AL512326.5	1.60647	1.53008	6.49985	1.81103e-10	1.04055e-09	12.3945
KLK6	1.60596	1.55574	6.43947	2.62494e-10	1.48897e-09	12.0314
FANCE	1.60587	3.31122	15.332	2.09495e-44	5.99767e-43	89.8657
FAM83H	1.60216	4.84468	14.1315	7.00364e-39	1.65401e-37	77.2013
DKC1	1.60034	4.80417	18.4634	1.54347e-59	7.41104e-58	124.59
H2BC8	1.59994	1.86756	10.2931	7.79862e-23	9.20299e-22	40.4864
SLC25A10	1.597	2.68856	15.5193	2.77461e-45	8.2312e-44	91.8792
B3GNT3	1.59614	2.35785	7.93304	1.21175e-14	9.20939e-14	21.8367
EEF1A2	1.59278	1.86009	5.59836	3.42604e-08	1.64067e-07	7.2816
FAM162A	1.59263	4.61324	13.672	8.06242e-37	1.75719e-35	72.4784
TWIST1	1.59247	1.88844	9.70536	1.17781e-20	1.24347e-19	35.5154
THOC3	1.5913	2.609	15.0259	5.59262e-43	1.52392e-41	86.5947
MCM6	1.59097	4.15191	18.2537	1.68555e-58	7.78247e-57	122.206
IL36RN	1.58981	1.48341	7.54578	1.88615e-13	1.33359e-12	19.1338
HES2	1.58912	2.12322	8.6324	6.55504e-17	5.70277e-16	26.9861
AL109918.1	1.58911	2.50646	7.98527	8.30059e-15	6.36412e-14	22.2095
RAB38	1.58603	3.961	8.40398	3.73833e-16	3.11651e-15	25.2672
AL512363.1	1.58582	1.47964	10.9531	2.21675e-25	2.95326e-24	46.3013
NCAPG2	1.58476	2.66344	18.4564	1.67318e-59	8.00659e-58	124.509
NRARP	1.58339	3.444	9.2758	4.05429e-19	3.97578e-18	32.013
TACC3	1.58275	3.32149	17.1519	4.26911e-53	1.67196e-51	109.804
RCC1	1.58162	4.08692	19.2948	1.11752e-63	6.12564e-62	134.095
CKS2	1.58118	5.8261	12.8104	4.78457e-33	8.91804e-32	63.8361
DVL3	1.57985	5.2904	12.9607	1.07281e-33	2.05941e-32	65.3228
PFKP	1.57948	4.84254	14.0623	1.43807e-38	3.3597e-37	76.4852
ZIC2	1.57743	1.49844	10.4573	1.85372e-23	2.25536e-22	41.9108
HILPDA	1.57352	4.11063	9.77808	6.39981e-21	6.83315e-20	36.1194
ITGB8	1.57267	2.4995	11.3831	4.3044e-27	6.21986e-26	50.2136
CCT5	1.57205	5.84452	17.1402	4.86622e-53	1.9045e-51	109.673
WNT7B	1.57135	3.72418	8.24551	1.22565e-15	9.89521e-15	24.0956
CDC25A	1.56886	1.82704	18.6929	1.12079e-60	5.61028e-59	127.205
BTBD11	1.56507	1.7114	11.38	4.42849e-27	6.39427e-26	50.1854
HOXD13	1.56507	1.43519	8.16684	2.19604e-15	1.74601e-14	23.5204
KNSTRN	1.56379	2.978	18.4658	1.50172e-59	7.21667e-58	124.617
MGME1	1.56372	3.96481	18.7318	7.17808e-61	3.60909e-59	127.649
TENM2	1.5615	1.66655	7.31318	9.3163e-13	6.30314e-12	17.5632
E2F1	1.5596	3.321	14.2234	2.6884e-39	6.45147e-38	78.1543
CHTF18	1.5588	2.30214	15.0655	3.66396e-43	1.00517e-41	87.0158
PRRX2	1.55818	2.43274	9.51199	5.87343e-20	5.98613e-19	33.9247
ERO1A	1.55717	4.61963	11.8253	6.79317e-29	1.05325e-27	54.3339
KIF14	1.55643	1.5943	18.8112	2.89363e-61	1.46401e-59	128.555
ZNF703	1.55428	3.99252	9.11996	1.42335e-18	1.35306e-17	30.7709
STMN1	1.55167	5.09265	12.4169	2.29249e-31	3.97782e-30	59.9893
MIS18A	1.55021	3.3337	18.4506	1.78774e-59	8.54757e-58	124.443
GAL	1.54944	1.51101	7.84251	2.32391e-14	1.73574e-13	21.1952
TRPV4	1.54572	2.96362	10.8008	8.757e-25	1.13586e-23	44.9383
SFXN1	1.54529	3.17622	16.9706	3.23851e-52	1.22422e-50	107.784
B4GALT4	1.54493	3.23343	11.3537	5.64831e-27	8.12236e-26	49.9438
GCLM	1.54297	3.91454	7.19949	2.00483e-12	1.32577e-11	16.8102
SOX21-AS1	1.54292	1.64419	10.4312	2.33194e-23	2.82382e-22	41.6832
PLAAT1	1.54231	1.6942	9.13588	1.25287e-18	1.19501e-17	30.8971
SHCBP1	1.54046	2.06131	19.2551	1.76507e-63	9.63781e-62	133.64
XRCC2	1.53959	1.65767	17.6754	1.18523e-55	5.01739e-54	115.671
AUNIP	1.53774	1.70176	18.51	9.06984e-60	4.38846e-58	125.12
CENPN	1.53743	2.62065	16.5633	2.99891e-50	1.05859e-48	103.272
AL513318.2	1.53505	1.65506	8.87099	1.02544e-17	9.30358e-17	28.8188
AP003390.1	1.53451	1.57088	12.0705	6.54721e-30	1.06267e-28	56.6581
EMSLR	1.53446	2.00568	9.24131	5.36004e-19	5.22902e-18	31.7369
LGR4	1.53433	2.83534	11.9711	1.69501e-29	2.70982e-28	55.713
TICRR	1.53425	1.56501	16.983	2.81984e-52	1.06739e-50	107.922
POF1B	1.53075	2.43894	7.66084	8.43686e-14	6.0933e-13	19.9255
RCOR2	1.52875	1.72758	9.83822	3.85528e-21	4.17309e-20	36.6214
PPP1R14B-AS1	1.52715	1.75597	11.5043	1.39303e-27	2.05175e-26	51.3338
SPRR2F	1.52427	1.69851	5.41387	9.24216e-08	4.24505e-07	6.31852
PSMD2	1.52076	6.50337	14.0851	1.13448e-38	2.65924e-37	76.7212
FBXO32	1.52043	3.06918	11.6513	3.51506e-28	5.29734e-27	52.7012
FZD10	1.52002	2.10571	7.16707	2.49007e-12	1.63747e-11	16.5972
BRIX1	1.51916	3.65854	16.7044	6.27152e-51	2.26039e-49	104.831
HAP1	1.51898	1.51594	8.62699	6.83378e-17	5.93977e-16	26.9449
MRPL12	1.51891	4.66635	15.0391	4.85865e-43	1.32712e-41	86.7348
ABCA12	1.51683	1.44474	10.6837	2.49622e-24	3.16517e-23	43.8992
NDRG1	1.51504	6.8411	7.60564	1.24261e-13	8.87235e-13	19.5445
S1PR5	1.51361	2.48169	9.36869	1.90418e-19	1.90229e-18	32.7607
RCC2	1.50432	5.98163	15.9681	2.09933e-47	6.73717e-46	96.7444
ETNK2	1.50269	2.48932	12.721	1.15967e-32	2.12164e-31	62.9559
FDCSP	1.50022	2.58947	3.78118	0.000173252	0.000553517	-0.90513
MRAP2	1.49896	2.19496	6.54626	1.35893e-10	7.88486e-10	12.6755
MRPL47	1.49849	5.41299	15.029	5.41399e-43	1.47738e-41	86.627
MAGEA1	1.49749	1.399	5.12018	4.23375e-07	1.82367e-06	4.84541
SPOCK1	1.49614	1.8857	9.55863	3.99459e-20	4.10978e-19	34.3063
LINC02820	1.49598	1.40222	11.1843	2.69335e-26	3.7639e-25	48.3932
CKMT1B	1.49596	1.52098	11.6111	5.1253e-28	7.66881e-27	52.3267
EME1	1.49592	1.67626	16.8639	1.06399e-51	3.93783e-50	106.599
TCF19	1.49316	3.44447	16.5392	3.91439e-50	1.38002e-48	103.006
EFS	1.4931	3.96403	10.4493	1.98882e-23	2.41765e-22	41.841
FBN2	1.49199	1.57016	6.06934	2.40011e-09	1.26613e-08	9.86967
HELLS	1.48881	1.78921	18.6269	2.38465e-60	1.177e-58	126.452
KRT10	1.48843	4.35494	8.36139	5.15239e-16	4.25145e-15	24.9506
PARD6G	1.48742	2.75289	12.5917	4.1423e-32	7.40582e-31	61.6901
WFDC5	1.4867	1.66591	7.32799	8.4254e-13	5.72231e-12	17.662
UNG	1.48508	4.71042	18.2973	1.02588e-58	4.78355e-57	122.701
AC010275.1	1.48495	1.38026	11.2156	2.0199e-26	2.83962e-25	48.6788
GMPS	1.4843	3.98119	16.1097	4.45381e-48	1.47023e-46	98.289
LPAR3	1.4842	2.55358	8.96825	4.76374e-18	4.39467e-17	29.5766
DGKA	1.48271	2.98811	12.7941	5.62223e-33	1.04346e-31	63.6757
LYPD6B	1.48155	1.93153	9.14711	1.14489e-18	1.09405e-17	30.9862
CASC19	1.48151	1.40293	7.12129	3.37748e-12	2.20231e-11	16.2979
BDH1	1.48134	2.34536	11.8601	4.88358e-29	7.62826e-28	54.6617
WDHD1	1.48113	2.17499	18.9612	5.18132e-62	2.68886e-60	130.27
MRPL3	1.48078	5.59569	18.4214	2.49452e-59	1.18666e-57	124.111
GABRA3	1.4807	1.37614	12.4187	2.25281e-31	3.91138e-30	60.0067
SERPINB7	1.47909	1.54124	7.37205	6.24149e-13	4.2828e-12	17.9569
COCH	1.47871	1.67953	7.47857	3.00447e-13	2.0996e-12	18.6758
HPRT1	1.47711	5.0461	15.9573	2.36464e-47	7.57141e-46	96.6258
SORD	1.47623	2.66889	13.0914	2.90343e-34	5.71324e-33	66.6226
INCENP	1.47519	3.11079	17.6409	1.75001e-55	7.36962e-54	115.283
ADM	1.47516	4.6095	7.53738	1.99959e-13	1.41185e-12	19.0764
ULBP2	1.47507	2.68263	7.82258	2.68005e-14	1.99395e-13	21.0547
HOXC13	1.47466	1.35745	10.9336	2.64495e-25	3.50966e-24	46.1261
PPAT	1.47406	2.42177	16.487	6.97472e-50	2.43766e-48	102.431
DLX6	1.47323	1.35949	10.7175	1.84543e-24	2.36064e-23	44.1988
EXOSC5	1.47252	4.14936	15.6382	7.64557e-46	2.32302e-44	93.1631
FANCG	1.47189	3.04941	14.3969	4.37255e-40	1.0805e-38	79.9621
AC018629.1	1.47096	1.57094	9.75834	7.55497e-21	8.03465e-20	35.9551
LRFN4	1.46956	3.00158	13.8122	1.91052e-37	4.27269e-36	73.9111
ESRP1	1.46713	4.76999	16.9216	5.59316e-52	2.10307e-50	107.24
CLCN2	1.46581	2.22402	12.7887	5.93213e-33	1.09902e-31	63.6224
SDC1	1.46347	7.8773	9.48442	7.37195e-20	7.49044e-19	33.6998
SLC9A3-AS1	1.46235	2.11371	8.71305	3.5158e-17	3.10699e-16	27.6014
HOXA10	1.46135	1.42858	13.0398	4.86662e-34	9.47081e-33	66.1089
LINC01503	1.46088	3.0992	11.175	2.93187e-26	4.0861e-25	48.309
GRHL2	1.4598	3.77211	15.455	5.56148e-45	1.62851e-43	91.1866
GSTA9P	1.45968	1.41385	5.4227	8.81894e-08	4.05792e-07	6.36396
AKR1B15	1.45936	1.35692	7.20734	1.90201e-12	1.25901e-11	16.8619
PARPBP	1.45782	1.80127	16.269	7.72821e-49	2.61528e-47	100.034
PAK1	1.45757	4.24534	13.6021	1.64751e-36	3.54829e-35	71.7673
MRPS12	1.45306	4.45101	14.222	2.72842e-39	6.54473e-38	78.1396
AHCY	1.45011	6.05805	15.3377	1.97168e-44	5.66197e-43	89.9261
RPL22L1	1.44956	4.13886	10.4563	1.8708e-23	2.27515e-22	41.9017
CHAF1B	1.44857	2.13545	16.9885	2.65142e-52	1.00633e-50	107.984
DDR1	1.44832	5.66226	12.5113	9.12073e-32	1.60927e-30	60.9055
STIL	1.44759	1.74343	20.3031	9.62331e-69	6.0294e-67	145.726
HOXC10	1.44649	1.37024	7.11147	3.60493e-12	2.34575e-11	16.2339
SMOX	1.44643	2.93549	12.0862	5.62812e-30	9.16357e-29	56.8084
INAVA	1.44637	2.71012	12.4518	1.63169e-31	2.85667e-30	60.3273
COL5A2	1.44624	4.70714	7.32768	8.44325e-13	5.73374e-12	17.6599
PSMG3	1.4459	4.41115	17.199	2.51797e-53	9.93718e-52	110.33
AC091817.1	1.44202	1.48638	6.26034	7.76423e-10	4.25017e-09	10.9713
KIF15	1.44166	1.69741	18.5332	6.95917e-60	3.38169e-58	125.384
HSPE1	1.44069	5.70239	15.4368	6.76838e-45	1.97679e-43	90.991
DNAJB11	1.43837	4.60191	15.5652	1.68768e-45	5.05983e-44	92.3744
JPT1	1.43796	5.32017	15.9384	2.90489e-47	9.25404e-46	96.4208
C15orf48	1.43628	3.68006	6.92431	1.23157e-11	7.7197e-11	15.0282
S100A16	1.43518	7.2338	9.22863	5.93858e-19	5.77747e-18	31.6355
PIR	1.43497	3.834	8.84884	1.22012e-17	1.10273e-16	28.647
GAPDHP1	1.43465	2.8284	6.55098	1.31961e-10	7.66536e-10	12.7042
RGMA	1.43394	1.88515	8.70951	3.61367e-17	3.19248e-16	27.5743
RBP1	1.43338	3.85587	6.60135	9.64239e-11	5.65691e-10	13.0114
IGHG1	1.4321	9.15021	4.25119	2.49993e-05	8.88785e-05	0.929447
RFC5	1.43166	3.25199	17.7399	5.72265e-56	2.45752e-54	116.397
NOP2	1.43077	3.92422	15.6824	4.73156e-46	1.44775e-44	93.6411
SOX12	1.43034	3.1315	12.1819	2.24101e-30	3.71294e-29	57.7235
HOXD10	1.43023	1.41321	8.77953	2.09718e-17	1.8765e-16	28.1118
KAT2A	1.43006	4.24315	14.1349	6.76593e-39	1.5992e-37	77.2356
KIF22	1.42935	3.89466	17.5244	6.50912e-55	2.67727e-53	113.973
NUP155	1.42918	3.13936	16.647	1.18591e-50	4.24447e-49	104.196
PUS7	1.42894	3.07496	15.88	5.50244e-47	1.73336e-45	95.7844
NCBP2AS2	1.42663	4.83714	13.1006	2.64752e-34	5.21331e-33	66.7144
SLC5A6	1.42569	3.35247	14.9082	1.96402e-42	5.26789e-41	85.3439
PGF	1.42315	2.39339	9.40421	1.42424e-19	1.42991e-18	33.0481
TMEM14A	1.42294	5.43547	11.6918	2.40115e-28	3.65371e-27	53.0797
ADA	1.41737	3.03737	10.0552	6.08702e-22	6.86493e-21	38.45
PLXNB3	1.41677	1.73724	12.1557	2.8845e-30	4.75955e-29	57.4726
POLQ	1.41617	1.42562	17.6923	9.79732e-56	4.1568e-54	115.861
KNTC1	1.41544	2.07489	19.1258	7.81427e-63	4.13886e-61	132.156
CADM4	1.41535	3.90919	9.82903	4.16633e-21	4.49945e-20	36.5445
GNG4	1.41477	1.40198	7.80263	3.09041e-14	2.28961e-13	20.9144
LINC01564	1.4107	1.52062	8.28245	9.30721e-16	7.56817e-15	24.3672
NCS1	1.41022	3.19313	12.4974	1.04457e-31	1.84018e-30	60.7707
COA6	1.40951	4.50757	10.4045	2.94759e-23	3.54728e-22	41.4509
ACKR3	1.40841	5.51793	5.96699	4.3421e-09	2.24305e-08	9.29162
C1QTNF6	1.40698	2.37082	11.6917	2.40241e-28	3.65464e-27	53.0792
NUDT8	1.40695	2.93517	10.5552	7.81495e-24	9.70241e-23	42.7673
ZWILCH	1.40613	2.66625	20.3884	3.57442e-69	2.2533e-67	146.714
GABRE	1.40507	2.48311	6.9676	9.29111e-12	5.87796e-11	15.3046
DCUN1D5	1.40495	4.50306	15.9809	1.82492e-47	5.86987e-46	96.8839
MCM8	1.40463	2.2321	17.3581	4.22782e-54	1.70422e-52	112.108
MSI1	1.40335	1.57866	8.39518	3.99507e-16	3.32564e-15	25.2017
CDC25C	1.40219	1.46029	17.956	4.96048e-57	2.18501e-55	118.835
MACROH2A2	1.40184	4.00737	9.76827	6.94993e-21	7.40095e-20	36.0378
MCM5	1.40117	3.95758	15.6651	5.70722e-46	1.74063e-44	93.4543
SLC44A5	1.40104	1.58553	11.2934	9.86868e-27	1.40554e-25	49.3898
DBF4	1.40069	2.40314	16.5464	3.61541e-50	1.27541e-48	103.085
ADAMDEC1	1.40064	2.17465	7.43517	4.05104e-13	2.81115e-12	18.3819
MRPL36	1.39769	4.31866	15.1646	1.26699e-43	3.53944e-42	88.0733
PDIA4	1.39765	6.92104	13.6116	1.49577e-36	3.22642e-35	71.8634
EDARADD	1.39709	1.75887	9.45808	9.15577e-20	9.26131e-19	33.4853
PLK4	1.39615	1.89362	18.916	8.69427e-62	4.4872e-60	129.754
DTYMK	1.39336	3.9039	17.2505	1.41406e-53	5.61983e-52	110.905
DMRT2	1.39326	1.81603	6.54547	1.3656e-10	7.92275e-10	12.6707
SOST	1.39265	1.4632	4.54633	6.72432e-06	2.55801e-05	2.1841
IGHGP	1.39141	5.28834	4.69451	3.38168e-06	1.3292e-05	2.84345
INTS13	1.391	3.61505	17.0578	1.22354e-52	4.70389e-51	108.754
SNRPGP2	1.39095	3.8504	13.4134	1.12679e-35	2.34979e-34	69.8545
ZP3	1.39057	1.9565	11.9915	1.39473e-29	2.23672e-28	55.9067
AC016888.1	1.39019	2.03671	10.0282	7.66987e-22	8.60371e-21	38.221
DANCR	1.38973	4.12434	9.94396	1.57343e-21	1.73741e-20	37.5091
MRGBP	1.38906	3.65338	19.2437	2.01455e-63	1.09788e-61	133.508
GINS4	1.38873	1.63843	14.1062	9.11589e-39	2.14478e-37	76.9389
FIGNL1	1.38798	2.45354	16.1914	1.81519e-48	6.07722e-47	99.1833
DDX39A	1.38789	4.60115	15.4566	5.4669e-45	1.60164e-43	91.2037
CMSS1	1.3874	3.1575	15.0973	2.60751e-43	7.18833e-42	87.3546
WNT5A	1.38697	3.39478	6.57094	1.16564e-10	6.80315e-10	12.8257
PLCH2	1.38576	1.68242	9.30584	3.17701e-19	3.13782e-18	32.2543
HSPD1	1.38541	6.49483	14.259	1.85414e-39	4.47224e-38	78.5241
CDK5R1	1.38506	1.89678	13.1544	1.54195e-34	3.06838e-33	67.2521
BARX2	1.38398	1.57436	6.82683	2.31125e-11	1.41884e-10	14.4108
GJB4	1.3834	1.37874	9.14007	1.21146e-18	1.1561e-17	30.9303
TMTC3	1.38195	3.38938	14.462	2.20709e-40	5.53132e-39	80.6427
CHAC2	1.38136	2.54734	11.6522	3.48613e-28	5.25935e-27	52.7094
MYCL	1.38101	2.49438	7.83509	2.45075e-14	1.82768e-13	21.1428
DIO2	1.37962	1.66333	8.7373	2.91297e-17	2.5872e-16	27.7872
TOPBP1	1.37944	3.61043	15.3801	1.24816e-44	3.60812e-43	90.3814
COL4A6	1.37898	1.83124	7.55254	1.79958e-13	1.27461e-12	19.1801
ARL4D	1.37877	4.10378	7.31255	9.3563e-13	6.32718e-12	17.559
AC006206.2	1.37829	1.35619	12.5256	7.92936e-32	1.403e-30	61.0446
FBL	1.37812	6.41453	12.2174	1.59019e-30	2.65253e-29	58.0644
HAGLROS	1.37728	1.41198	10.4904	1.38468e-23	1.70117e-22	42.2
YEATS2	1.37401	3.60568	11.8244	6.85368e-29	1.06234e-27	54.3251
UGT1A7	1.37364	1.26335	5.28488	1.81927e-07	8.13789e-07	5.66236
FOXN1	1.37296	1.45931	7.62973	1.04967e-13	7.52902e-13	19.7105
NUDT11	1.37174	1.72917	8.58024	9.78487e-17	8.42447e-16	26.5905
LTB4R	1.37156	2.7604	8.38697	4.25004e-16	3.53112e-15	25.1406
POLE2	1.37029	1.82535	15.1654	1.25577e-43	3.50981e-42	88.0822
KRT75	1.36883	1.28881	6.08807	2.15134e-09	1.13882e-08	9.97641
FOXD1	1.36808	1.4521	10.9337	2.64216e-25	3.50679e-24	46.1271
LINC02041	1.36795	2.01652	8.0811	4.12628e-15	3.22535e-14	22.8985
NRCAM	1.3679	2.19872	6.44823	2.4877e-10	1.41439e-09	12.0839
ERCC6L	1.36679	1.43653	17.105	7.21348e-53	2.80953e-51	109.281
LSG1	1.36661	4.41321	13.7053	5.73013e-37	1.25419e-35	72.8181
XPOT	1.36628	4.5049	15.0273	5.51286e-43	1.50291e-41	86.609
CENPI	1.36427	1.56173	18.4987	1.03178e-59	4.98378e-58	124.991
KRT23	1.36327	1.9163	5.18091	3.10892e-07	1.35465e-06	5.1439
SH3BP1	1.36247	3.46897	13.1841	1.14367e-34	2.2871e-33	67.5493
ABCC1	1.36209	4.9663	7.37481	6.12496e-13	4.20437e-12	17.9754
CAD	1.36127	3.61867	14.7007	1.77873e-41	4.61964e-40	83.1499
GRTP1	1.35743	2.56605	11.1131	5.16928e-26	7.11315e-25	47.7461
CDH24	1.35592	2.46763	12.8901	2.16805e-33	4.11434e-32	64.6232
RUVBL1	1.35391	3.76305	16.8107	1.92406e-51	7.04708e-50	106.008
MZT2A	1.35335	3.06095	15.4717	4.64201e-45	1.36564e-43	91.3666
MTFR2	1.35297	1.86048	16.0548	8.12639e-48	2.65772e-46	97.6899
RAB5IF	1.35231	4.69028	13.7374	4.11906e-37	9.07895e-36	73.1466
WDR53	1.34983	3.40793	15.4486	5.95993e-45	1.74247e-43	91.1177
NIPSNAP1	1.34834	5.04952	14.2712	1.63249e-39	3.95281e-38	78.6508
COQ3	1.34791	3.07304	16.0135	1.27736e-47	4.12979e-46	97.2393
HPDL	1.34572	1.43391	9.47916	7.69828e-20	7.815e-19	33.6569
SIX1	1.34509	1.96553	11.0648	8.03452e-26	1.09307e-24	47.3084
FLAD1	1.3443	3.93576	19.4191	2.66868e-64	1.48736e-62	135.523
AC011374.1	1.34316	1.31086	8.76064	2.42967e-17	2.16955e-16	27.9664
KLK8	1.34287	1.32476	6.25869	7.84106e-10	4.29015e-09	10.9617
AC092718.4	1.34282	2.91618	14.6955	1.879e-41	4.87109e-40	83.0953
AP000769.1	1.34152	1.99742	10.4738	1.60334e-23	1.95959e-22	42.0547
AC010168.1	1.33932	1.32097	12.4652	1.43144e-31	2.5092e-30	60.4575
TARS1	1.33932	4.73131	15.4751	4.4754e-45	1.31731e-43	91.403
MYO19	1.33865	2.46975	17.322	6.34033e-54	2.54668e-52	111.704
CCT6A	1.33777	6.17106	13.2942	3.76746e-35	7.67534e-34	68.6538
CCDC86	1.33711	4.20154	16.1428	3.09486e-48	1.02703e-46	98.6517
MARCKSL1	1.33377	6.37598	9.18749	8.27551e-19	7.98365e-18	31.3073
DDX11	1.33344	2.25844	13.0893	2.96648e-34	5.83324e-33	66.6013
UGT8	1.33218	1.91191	7.93123	1.22768e-14	9.32417e-14	21.8238
PDLIM4	1.3316	3.14027	8.69804	3.94921e-17	3.4813e-16	27.4865
ADM2	1.33135	1.75078	10.9084	3.32102e-25	4.39232e-24	45.9002
PKM	1.32921	7.72195	14.9602	1.12862e-42	3.04743e-41	85.8955
RPP40	1.32911	2.3454	15.5191	2.78002e-45	8.24293e-44	91.8772
CKAP4	1.32892	5.86247	13.2826	4.2359e-35	8.61106e-34	68.5372
SMC4	1.32829	3.43637	12.8651	2.77892e-33	5.24717e-32	64.3764
CHODL	1.32808	1.4946	8.36355	5.06921e-16	4.18771e-15	24.9667
BZW2	1.32775	4.84786	15.6278	8.56215e-46	2.59176e-44	93.0503
C5orf34-AS1	1.32609	1.37045	9.40499	1.41517e-19	1.42106e-18	33.0544
LINC01752	1.32607	1.40048	8.73833	2.88978e-17	2.56701e-16	27.7951
PSRC1	1.32555	2.28152	14.9608	1.12052e-42	3.02702e-41	85.9027
STAP2	1.32525	3.98712	11.2236	1.87716e-26	2.64289e-25	48.7516
HMGA2	1.32505	1.23996	8.67906	4.57363e-17	4.01732e-16	27.3415
TBL1XR1	1.32433	4.65857	12.0823	5.84509e-30	9.50588e-29	56.7709
MAPK6	1.32318	4.03802	13.7239	4.73223e-37	1.04021e-35	73.0085
ALDOC	1.32252	4.1488	8.76022	2.43751e-17	2.1762e-16	27.9632
BAIAP2L2	1.32053	1.54333	10.1919	1.87636e-22	2.17608e-21	39.6162
BYSL	1.3205	3.9076	16.4129	1.58254e-49	5.47343e-48	101.614
RRM1	1.31966	4.61659	13.5817	2.0295e-36	4.35773e-35	71.5598
MAGEA11	1.31964	1.2104	6.0253	3.10073e-09	1.62044e-08	9.61988
SRD5A1	1.31901	2.37192	11.9707	1.70264e-29	2.72124e-28	55.7086
AL583808.1	1.31889	1.25293	10.8058	8.37131e-25	1.08658e-23	44.9829
CSE1L	1.31883	5.38906	17.3339	5.54743e-54	2.23137e-52	111.838
AL161431.1	1.31804	1.35886	5.95131	4.75159e-09	2.44586e-08	9.20379
SOX4	1.3174	4.84071	9.59761	2.89141e-20	3.00013e-19	34.6262
E2F2	1.31596	1.60486	16.1653	2.41862e-48	8.0736e-47	98.8973
WDR62	1.31436	1.57988	14.3484	7.27171e-40	1.77748e-38	79.4558
PDCD5	1.3142	4.85707	13.1521	1.57816e-34	3.13821e-33	67.229
KNL1	1.31357	1.49071	19.2049	3.14555e-63	1.70275e-61	133.063
ANKRD13B	1.31318	2.11177	10.0084	9.08327e-22	1.01469e-20	38.0534
EPHA1	1.31303	2.94107	10.7856	1.00342e-24	1.29883e-23	44.8032
CENPE	1.31264	1.52999	17.222	1.94739e-53	7.71772e-52	110.586
SLC12A8	1.31179	2.74584	12.1076	4.58286e-30	7.50929e-29	57.0126
AC106795.1	1.31044	2.00658	10.4491	1.99165e-23	2.42041e-22	41.8396
NEIL3	1.31001	1.35058	14.366	6.04922e-40	1.48637e-38	79.639
SINHCAF	1.30782	4.13301	12.8471	3.32283e-33	6.25538e-32	64.1986
CCL26	1.30715	1.54505	8.02706	6.12452e-15	4.73102e-14	22.5092
SNRPB	1.30446	7.55195	15.0475	4.44001e-43	1.21512e-41	86.8245
CLCA4	1.30442	1.28091	5.56262	4.16135e-08	1.97609e-07	7.09276
PC	1.30312	2.72225	9.09806	1.6961e-18	1.60667e-17	30.5976
RANGAP1	1.30303	5.08968	14.9765	9.47711e-43	2.56631e-41	86.0695
FJX1	1.30297	2.53341	10.1163	3.60289e-22	4.11258e-21	38.9696
ATP1B3	1.30206	6.90257	8.58713	9.28124e-17	8.00061e-16	26.6426
DLG5	1.30169	2.91799	12.3495	4.42165e-31	7.56083e-30	59.3364
SIX4	1.30157	1.86194	13.7158	5.14158e-37	1.12712e-35	72.926
PVT1	1.30132	1.85092	13.1925	1.05099e-34	2.10623e-33	67.6333
BLM	1.30072	1.66374	16.8563	1.15802e-51	4.283e-50	106.514
FXR1	1.29917	4.19829	12.3921	2.92114e-31	5.03769e-30	59.7485
NME2	1.29791	4.90978	13.0627	3.86909e-34	7.57126e-33	66.3371
RARG	1.29693	3.912	11.3435	6.21124e-27	8.92278e-26	49.8495
UCN2	1.2963	1.24148	9.27672	4.02419e-19	3.94763e-18	32.0204
FAM110C	1.29597	2.90573	6.98676	8.1979e-12	5.2126e-11	15.4275
PAQR4	1.2945	2.83907	12.6922	1.53995e-32	2.80014e-31	62.6739
RAP2B	1.29313	4.43275	12.1931	2.01107e-30	3.34374e-29	57.8311
FAM86JP	1.29306	1.80729	15.4452	6.18089e-45	1.80614e-43	91.0814
PDK1	1.29299	2.12669	14.4348	2.93992e-40	7.31602e-39	80.3573
SGO1	1.29248	1.38485	18.4678	1.46774e-59	7.06543e-58	124.64
FXYD3	1.29243	6.42859	5.58153	3.75502e-08	1.79096e-07	7.19254
LY6G6C	1.29224	1.33643	6.11	1.8921e-09	1.00707e-08	10.1017
ALDOA	1.28936	7.97772	14.2047	3.26899e-39	7.81157e-38	77.9597
REEP4	1.28767	4.63878	12.4121	2.40232e-31	4.16073e-30	59.9428
SLC7A1	1.28704	3.61714	11.8978	3.41164e-29	5.36912e-28	55.0181
RASAL1	1.28649	1.34983	11.4594	2.11638e-27	3.09377e-26	50.9185
ANXA8	1.28609	2.50115	6.39455	3.45326e-10	1.9438e-09	11.7632
STON2	1.28516	2.49484	9.34023	2.4016e-19	2.38783e-18	32.5311
NDC1	1.28516	3.32307	17.1039	7.30466e-53	2.84308e-51	109.268
TNFRSF25	1.28473	2.20406	10.0654	5.57914e-22	6.30599e-21	38.5363
TMEM171	1.28457	1.4307	10.8647	4.92645e-25	6.46571e-24	45.509
AC004816.1	1.28418	1.97244	10.5668	7.05263e-24	8.78106e-23	42.8691
IRX4	1.28274	1.18011	6.35079	4.50436e-10	2.5107e-09	11.5034
HOMER3	1.2816	3.47479	11.2894	1.02339e-26	1.4561e-25	49.3538
B4GALNT1	1.28118	1.39307	8.69517	4.03788e-17	3.55835e-16	27.4646
RNASE7	1.28103	1.28633	6.45025	2.45718e-10	1.39788e-09	12.096
FUT2	1.28098	2.0254	9.1288	1.32609e-18	1.26294e-17	30.8409
CKMT1A	1.28042	1.33181	10.6746	2.70794e-24	3.42593e-23	43.8184
ITGA6	1.28005	5.47928	7.45378	3.56444e-13	2.4808e-12	18.5078
TUFT1	1.27855	4.0425	8.76403	2.3663e-17	2.11396e-16	27.9925
RCCD1	1.27801	2.19636	15.7502	2.26203e-46	6.97798e-45	94.3762
KRT80	1.27727	3.10797	6.48027	2.04323e-10	1.17075e-09	12.2764
ZMYND19	1.27629	3.49569	14.9101	1.92348e-42	5.1616e-41	85.3647
AC112206.3	1.27534	1.31496	8.45557	2.53051e-16	2.12812e-15	25.6524
SERINC2	1.27432	5.15746	7.36326	6.62748e-13	4.53774e-12	17.8979
SEM1	1.27385	3.4685	13.7691	2.9739e-37	6.59344e-36	73.4707
GPRIN1	1.27363	1.73675	11.7443	1.46319e-28	2.24033e-27	53.5717
TGFA	1.27326	3.18807	8.3712	4.78598e-16	3.96184e-15	25.0234
E2F8	1.27318	1.44755	16.1935	1.77428e-48	5.94732e-47	99.206
STRA6	1.27007	1.34969	8.35671	5.33661e-16	4.39832e-15	24.9159
DDIAS	1.26979	1.94258	13.1995	9.80129e-35	1.96771e-33	67.7027
PGLYRP4	1.26964	1.25844	7.50251	2.54628e-13	1.78603e-12	18.8386
BRI3BP	1.26963	2.80752	15.3864	1.16635e-44	3.37506e-43	90.449
DCUN1D1	1.26927	3.31477	10.4852	1.45036e-23	1.77838e-22	42.1541
BICDL1	1.26872	2.27203	11.4309	2.76089e-27	4.01722e-26	50.6545
AL162413.1	1.26861	1.38786	6.06841	2.41314e-09	1.27264e-08	9.86439
SRPK1	1.2683	3.69934	17.6396	1.77716e-55	7.46726e-54	115.267
STYK1	1.26796	1.79984	12.4098	2.45844e-31	4.25662e-30	59.9199
ERVMER34-1	1.26684	1.688	9.01595	3.26333e-18	3.0428e-17	29.9505
RSRC1	1.26606	3.16758	15.3328	2.07755e-44	5.95086e-43	89.874
HOXD11	1.26587	1.16243	9.44726	1.00068e-19	1.01041e-18	33.3974
GAREM2	1.26563	1.7193	12.3157	6.13726e-31	1.04188e-29	59.0106
RHNO1	1.26551	4.17677	14.9789	9.24376e-43	2.50432e-41	86.0943
POC1A	1.26382	2.41308	16.5042	5.76965e-50	2.024e-48	102.62
DNA2	1.2631	1.6839	16.5014	5.94966e-50	2.08585e-48	102.589
PRKDC	1.26287	4.31712	12.5988	3.86569e-32	6.92224e-31	61.7588
TBRG4	1.26281	3.85703	16.9058	6.67143e-52	2.49193e-50	107.064
PRICKLE3	1.26267	2.97371	15.1258	1.92024e-43	5.32224e-42	87.6592
CGREF1	1.26254	1.44181	9.23125	5.8141e-19	5.65831e-18	31.6564
DDIT4	1.26215	6.18595	6.88884	1.54991e-11	9.65087e-11	14.8027
LCE3D	1.26197	1.18751	5.07184	5.40173e-07	2.29909e-06	4.61008
MMP14	1.26112	6.5031	9.34027	2.40086e-19	2.38751e-18	32.5314
CDK4	1.2611	5.22741	14.2604	1.82763e-39	4.41019e-38	78.5384
SESN3	1.26083	3.94409	7.19274	2.09756e-12	1.38548e-11	16.7657
POU6F2-AS2	1.26037	1.16262	11.3359	6.66172e-27	9.55291e-26	49.78
TXN	1.25998	7.74573	7.84144	2.3418e-14	1.74828e-13	21.1876
IGFL2-AS1	1.2596	1.21206	6.46224	2.28276e-10	1.30298e-09	12.168
LDHA	1.25913	7.09859	12.6446	2.46232e-32	4.4487e-31	62.2072
B4GALT2	1.25856	4.29208	16.6444	1.22083e-50	4.36669e-49	104.167
MIR210HG	1.2582	2.32175	10.4442	2.08074e-23	2.52504e-22	41.7962
PDCD2L	1.25817	2.78889	12.8446	3.40863e-33	6.41049e-32	64.1733
PGAM5	1.25684	4.22312	15.8971	4.56394e-47	1.44299e-45	95.9707
ZC3HAV1L	1.25637	2.28728	11.9179	2.81807e-29	4.45484e-28	55.208
C12orf54	1.25604	1.38492	7.40126	5.11184e-13	3.5265e-12	18.1532
CRCT1	1.25392	1.18658	5.4312	8.42967e-08	3.88513e-07	6.40774
LINC00885	1.25224	1.77615	8.15632	2.37332e-15	1.88406e-14	23.4438
CPXM1	1.25179	2.91473	7.02944	6.19665e-12	3.9732e-11	15.7021
NDUFS6	1.24925	5.6481	13.2703	4.79632e-35	9.73284e-34	68.4136
BCL2L12	1.24842	3.38781	15.3445	1.83208e-44	5.26911e-43	89.9992
FBXL19	1.24813	2.93387	13.363	1.87863e-35	3.8847e-34	69.346
LINC01605	1.24649	1.32641	7.83212	2.50341e-14	1.86597e-13	21.1219
TPI1P1	1.24641	2.11015	11.0866	6.58763e-26	9.00129e-25	47.5055
RAE1	1.24601	3.33317	18.6541	1.74702e-60	8.69876e-59	126.762
GCAT	1.24575	3.18154	10.2924	7.84367e-23	9.2465e-22	40.4807
H2AZ1	1.24567	6.61328	13.8276	1.62887e-37	3.65584e-36	74.0698
TMEM177	1.24558	2.45148	16.6967	6.8286e-51	2.45803e-49	104.746
USH1G	1.24544	1.15858	9.0754	2.03259e-18	1.91705e-17	30.4186
SPINDOC	1.24515	3.72329	15.3605	1.54177e-44	4.44096e-43	90.171
CCT3	1.24514	6.37158	17.7296	6.42775e-56	2.74779e-54	116.281
OR7E38P	1.24452	2.68185	11.4568	2.16896e-27	3.16981e-26	50.8941
TOMM40	1.24352	4.64297	14.8757	2.77489e-42	7.41117e-41	84.9997
RFWD3	1.24312	3.2616	16.9985	2.37303e-52	9.02488e-51	108.094
NEFL	1.24233	1.2999	5.24432	2.24458e-07	9.9288e-07	5.45902
TTC22	1.24075	2.42736	10.1337	3.10126e-22	3.55147e-21	39.1182
SLC4A3	1.24054	1.75113	10.2927	7.82243e-23	9.22554e-22	40.4834
H3C4	1.24023	1.49582	9.68578	1.38733e-20	1.45975e-19	35.3533
CCDC137	1.23999	3.87969	14.1779	4.32067e-39	1.02855e-37	77.682
AL391427.3	1.23978	1.159	5.33407	1.40743e-07	6.35655e-07	5.91093
PTGR1	1.23726	4.17465	5.07558	5.3011e-07	2.25864e-06	4.62824
PRSS22	1.23626	3.34259	6.27081	7.29236e-10	3.99923e-09	11.0326
TCF3	1.23567	4.15056	13.8967	7.99089e-38	1.80494e-36	74.7785
CCT4	1.23455	6.53771	13.6569	9.40813e-37	2.04733e-35	72.3248
PYCR3	1.23361	3.04537	13.8455	1.35519e-37	3.04644e-36	74.2528
NKAIN2	1.23342	1.19734	7.85097	2.18717e-14	1.63608e-13	21.2549
FEZF1-AS1	1.23332	1.18097	7.89313	1.61588e-14	1.21808e-13	21.5531
SPHK1	1.23306	3.0324	9.19014	8.10042e-19	7.82008e-18	31.3284
ABRACL	1.2328	5.45368	10.6411	3.64697e-24	4.58929e-23	43.5231
LINC02315	1.23219	1.3491	7.99129	7.94586e-15	6.09959e-14	22.2526
SOX9	1.23204	3.17801	6.24581	8.46872e-10	4.62372e-09	10.8865
H3C10	1.23201	1.82503	8.1011	3.56327e-15	2.79377e-14	23.0431
SNHG17	1.23179	3.00115	12.1522	2.98377e-30	4.91617e-29	57.439
TRAIP	1.23151	1.69541	17.6529	1.52846e-55	6.44623e-54	115.418
CPOX	1.23113	3.33618	14.7199	1.45157e-41	3.78386e-40	83.3523
TTYH3	1.23014	4.69428	11.1744	2.94966e-26	4.10887e-25	48.303
PLD1	1.23013	2.35007	10.0854	4.69718e-22	5.33259e-21	38.7068
LINC01748	1.22945	1.16046	13.3316	2.58289e-35	5.30413e-34	69.0293
DONSON	1.22893	2.51883	15.5268	2.55835e-45	7.6096e-44	91.96
ZFP64	1.22862	2.57305	17.4941	9.15891e-55	3.75349e-53	113.633
EXOSC4	1.22815	4.2625	14.1964	3.56304e-39	8.49986e-38	77.8739
SNRPA1	1.2262	3.62611	17.5584	4.43638e-55	1.83542e-53	114.355
TLCD3A	1.22575	4.04112	11.2979	9.46675e-27	1.34932e-25	49.4311
FOXRED2	1.22552	3.16837	10.7043	2.07776e-24	2.65062e-23	44.0812
IGKC	1.22544	9.604	3.65796	0.000278789	0.000863361	-1.35242
TUBG1	1.22544	4.49691	16.364	2.7147e-49	9.3434e-48	101.076
C1orf74	1.22412	1.80709	12.8547	3.08371e-33	5.81491e-32	64.2729
KIF18A	1.22406	1.79748	14.8766	2.74867e-42	7.35156e-41	85.0092
AL033397.2	1.2238	1.25358	8.32135	6.95809e-16	5.6932e-15	24.6541
CCDC167	1.22344	4.75777	13.5422	3.03815e-36	6.48895e-35	71.1584
AC019080.4	1.22235	1.2464	6.35049	4.51267e-10	2.51508e-09	11.5016
NR2C2AP	1.22218	3.89552	13.7169	5.08784e-37	1.1162e-35	72.9364
BRIP1	1.21905	1.36044	16.6608	1.01817e-50	3.65337e-49	104.348
GNGT1	1.21852	1.12404	14.7635	9.13813e-42	2.39644e-40	83.813
CLSPN	1.21848	1.4721	14.757	9.79781e-42	2.56705e-40	83.7436
ABCA13	1.21741	1.64792	7.79786	3.19724e-14	2.36658e-13	20.8809
LINC00668	1.21658	1.13545	8.5098	1.67601e-16	1.42348e-15	26.0591
KCNG1	1.21531	1.19624	8.52358	1.50891e-16	1.28561e-15	26.1628
KIFC2	1.21512	2.34132	9.0076	3.48717e-18	3.24669e-17	29.8849
LINC02253	1.21464	1.14122	7.56602	1.63843e-13	1.16295e-12	19.2724
C1QTNF12	1.21425	1.40009	6.9888	8.08883e-12	5.14499e-11	15.4406
DDX12P	1.21398	1.43626	12.4446	1.75088e-31	3.06061e-30	60.2572
LRRC15	1.21238	2.00752	6.10291	1.97234e-09	1.04819e-08	10.0612
AC010280.1	1.21163	1.12199	7.15533	2.69305e-12	1.76683e-11	16.5203
ATP11B	1.21147	4.06788	9.25586	4.76492e-19	4.65891e-18	31.8533
ENO1	1.21112	8.98505	11.8132	7.62177e-29	1.17913e-27	54.2196
HAS3	1.21112	4.3655	4.79918	2.05767e-06	8.25316e-06	3.32097
LINC01614	1.21042	1.56449	7.68814	6.96125e-14	5.05276e-13	20.1148
GAMT	1.20964	3.19552	8.26957	1.0246e-15	8.31955e-15	24.2724
AC106900.1	1.20928	1.14411	12.336	5.04051e-31	8.58269e-30	59.2063
CSTF2	1.20899	3.67826	14.9108	1.91066e-42	5.12964e-41	85.3713
CD109	1.20874	3.46381	7.26354	1.3034e-12	8.73062e-12	17.2332
DCAF13	1.20809	2.92198	16.964	3.48434e-52	1.31451e-50	107.711
ZFPM2-AS1	1.20806	1.18633	8.13863	2.70402e-15	2.13817e-14	23.3152
NOP56	1.20784	4.79287	14.3499	7.16169e-40	1.7521e-38	79.471
GAST	1.20776	1.12819	6.28779	6.58596e-10	3.62202e-09	11.1321
KLHL13	1.20677	1.70087	8.67919	4.56911e-17	4.01397e-16	27.3425
HOXC8	1.20668	1.2618	9.08823	1.83466e-18	1.73472e-17	30.5199
SLC1A5	1.20614	6.08741	10.9389	2.52115e-25	3.35012e-24	46.1736
TRIM59	1.20522	1.64502	13.7222	4.81625e-37	1.05826e-35	72.991
H1-0	1.20436	7.01056	9.1191	1.43327e-18	1.36203e-17	30.7641
TRIB3	1.20407	3.5391	7.47067	3.1727e-13	2.21333e-12	18.6223
CENPK	1.20393	1.56863	14.789	6.97258e-42	1.83791e-40	84.0823
AC022031.2	1.20368	1.10889	11.9635	1.82269e-29	2.90736e-28	55.6409
XPO5	1.20298	3.3608	15.5391	2.23772e-45	6.67349e-44	92.0934
MAP6D1	1.20273	1.76325	10.441	2.13894e-23	2.59399e-22	41.7689
FETUB	1.20223	1.11581	5.15961	3.46579e-07	1.50395e-06	5.03884
TCTEX1D2	1.20126	2.5812	9.34884	2.23893e-19	2.23001e-18	32.6005
LINC00491	1.20057	1.10865	11.7219	1.808e-28	2.76005e-27	53.3616
RNF168	1.20035	3.43655	10.0415	6.84499e-22	7.70133e-21	38.3337
CYB5R2	1.20024	2.07395	8.85742	1.14073e-17	1.03263e-16	28.7135
C6orf15	1.19925	1.16635	4.75358	2.55778e-06	1.01581e-05	3.11175
IGHJ3P	1.19839	2.75453	4.65918	3.99056e-06	1.55629e-05	2.68449
LIG1	1.19805	2.97771	14.1216	7.76643e-39	1.83109e-37	77.0984
CSAG1	1.1967	1.13545	4.58403	5.65541e-06	2.16994e-05	2.35001
TENM4	1.19642	1.53962	10.6061	4.97844e-24	6.23562e-23	43.2145
FRRS1	1.19609	2.34349	9.97256	1.23336e-21	1.3694e-20	37.7503
HORMAD1	1.19604	1.23308	6.88603	1.57829e-11	9.82224e-11	14.7849
PIF1	1.19588	1.40686	14.0533	1.57943e-38	3.6869e-37	76.3919
IGSF11	1.1958	1.1851	10.1752	2.16663e-22	2.50245e-21	39.4736
MXRA5	1.19575	3.77476	6.16062	1.40457e-09	7.54326e-09	10.3925
CYC1	1.19508	6.21563	13.5362	3.23007e-36	6.89367e-35	71.0975
CIB2	1.19442	2.32244	9.01554	3.27401e-18	3.05175e-17	29.9473
SULF2	1.19351	4.21231	6.5347	1.45985e-10	8.44787e-10	12.6054
STC2	1.1932	2.81204	6.97931	8.60677e-12	5.46398e-11	15.3797
CYP26A1	1.1912	1.16088	5.80823	1.07127e-08	5.36574e-08	8.41205
SRPRB	1.19099	4.71816	14.1694	4.72015e-39	1.11988e-37	77.594
PLEKHN1	1.19083	1.54157	9.79835	5.39616e-21	5.78011e-20	36.2884
NPPC	1.19072	1.21894	5.33399	1.40804e-07	6.3588e-07	5.91051
TUBB	1.19041	8.17758	12.3441	4.6568e-31	7.95089e-30	59.2849
ABCB6	1.19026	1.68321	10.3789	3.68798e-23	4.41573e-22	41.2288
LINC02542	1.1901	1.83348	8.65219	5.62783e-17	4.91275e-16	27.1367
AC008556.1	1.19004	2.01354	7.51132	2.39565e-13	1.68351e-12	18.8986
MSH6	1.18995	3.38298	13.6322	1.21204e-36	2.62441e-35	72.0727
H2BC11	1.18948	1.84506	7.94543	1.10794e-14	8.43971e-14	21.925
COL5A1	1.18922	4.55087	5.66732	2.34756e-08	1.14105e-07	7.64894
ADGRG1	1.18872	4.53502	9.06735	2.16758e-18	2.04096e-17	30.355
HOXA1	1.18821	1.4144	12.5788	4.70192e-32	8.39307e-31	61.5642
NDE1	1.18778	2.87877	13.9877	3.11719e-38	7.16117e-37	75.7153
U62317.1	1.18762	2.20942	7.68776	6.97982e-14	5.06559e-13	20.1122
KHDC4	1.18623	3.31686	11.3722	4.75841e-27	6.86187e-26	50.114
AL590617.2	1.18592	1.93979	10.4436	2.09179e-23	2.53736e-22	41.791
AC012640.4	1.18509	1.81845	10.8775	4.38869e-25	5.77334e-24	45.6236
NIPAL4	1.18509	1.32348	6.45386	2.40325e-10	1.36871e-09	12.1177
DMRTA2	1.18296	1.10431	7.87287	1.86924e-14	1.40439e-13	21.4096
OPA1	1.18293	3.89245	13.7334	4.29405e-37	9.45729e-36	73.1052
ZNF367	1.18197	1.93261	11.9348	2.39853e-29	3.80439e-28	55.3681
TCN1	1.18181	1.3052	5.05724	5.81195e-07	2.46774e-06	4.5394
TMEM184A	1.18162	1.82038	8.72236	3.2709e-17	2.89645e-16	27.6727
ARHGEF4	1.1815	2.20051	7.59569	1.33211e-13	9.50178e-13	19.476
TNFRSF21	1.18141	5.29312	8.0001	7.45283e-15	5.73047e-14	22.3157
AGAP2-AS1	1.18114	3.216	10.4761	1.57103e-23	1.92134e-22	42.0748
SNHG4	1.18006	1.5279	11.7667	1.18367e-28	1.81875e-27	53.7823
TP73	1.17985	1.80484	8.35209	5.52525e-16	4.54982e-15	24.8817
TWNK	1.17901	2.62644	15.1624	1.29685e-43	3.62106e-42	88.0501
BOLA3	1.17846	2.80127	12.7724	6.97495e-33	1.28776e-31	63.4613
VRK1	1.17798	3.0693	12.9374	1.3543e-33	2.59097e-32	65.0911
AC010442.1	1.17644	2.87281	11.8628	4.75884e-29	7.44164e-28	54.6874
POP7	1.17638	5.08223	15.3108	2.63268e-44	7.50673e-43	89.6381
SRRM3	1.17476	1.31273	10.8074	8.24978e-25	1.07154e-23	44.9975
FGFR3	1.17457	4.17464	5.05189	5.96964e-07	2.53089e-06	4.51356
PLPP4	1.17404	1.23279	9.07425	2.05143e-18	1.93385e-17	30.4095
FANCD2	1.17393	1.86253	16.8924	7.7461e-52	2.88381e-50	106.915
RHBDD3	1.17388	3.43107	14.5227	1.16529e-40	2.94654e-39	81.2785
ST14	1.17313	5.7676	10.3567	4.47798e-23	5.34464e-22	41.0363
CBR1	1.17295	5.53173	5.25096	2.16885e-07	9.61109e-07	5.49223
OCIAD2	1.17283	4.45899	11.2799	1.11792e-26	1.58939e-25	49.2661
NOTCH3	1.17106	5.11836	7.66127	8.41148e-14	6.07574e-13	19.9285
POSTN	1.17101	5.26842	5.16042	3.45137e-07	1.49797e-06	5.04287
PCDH19	1.17063	1.2252	6.95568	1.00423e-11	6.3383e-11	15.2284
GINS3	1.16969	1.89147	14.6628	2.65672e-41	6.85296e-40	82.7505
NCBP2	1.16927	4.87124	13.2609	5.27473e-35	1.06959e-33	68.319
AC010677.1	1.16912	1.20687	5.2266	2.45926e-07	1.08174e-06	5.37064
IGHV1-69D	1.16886	5.23131	3.48172	0.000537978	0.00159799	-1.96765
SNRPG	1.16858	5.08965	12.4988	1.0302e-31	1.81542e-30	60.7844
SNRPE	1.16796	5.21875	15.0071	6.83995e-43	1.85932e-41	86.3942
MAGEF1	1.16721	5.51168	8.35152	5.54909e-16	4.56812e-15	24.8774
ALDH18A1	1.16708	4.66599	17.9849	3.57164e-57	1.5794e-55	119.162
RFC3	1.16689	2.93695	13.9255	5.93334e-38	1.34936e-36	75.0747
PABPC1L	1.16611	2.40914	8.12438	3.00288e-15	2.36523e-14	23.2118
PARL	1.16552	5.48772	10.9809	1.72293e-25	2.30734e-24	46.5514
SLC16A9	1.16541	1.7492	7.11081	3.6209e-12	2.35561e-11	16.2296
HS6ST1	1.1643	4.19483	11.0989	5.88713e-26	8.06559e-25	47.6171
IGFL1P1	1.16419	1.14492	6.29858	6.17249e-10	3.40191e-09	11.1955
ACP7	1.16403	1.1256	6.70914	4.89462e-11	2.9349e-10	13.6755
RFC2	1.16346	4.40397	15.8959	4.62522e-47	1.46109e-45	95.9574
SPTSSB	1.16309	1.16571	6.67107	6.2255e-11	3.70697e-10	13.4398
NAA50	1.16309	5.15679	13.43	9.522e-36	1.98938e-34	70.022
C2CD4A	1.16291	1.49415	7.18751	2.17218e-12	1.43292e-11	16.7314
PLEKHG4	1.16275	2.32652	8.59256	8.90277e-17	7.67905e-16	26.6837
TUBB2B	1.16174	1.60385	5.23237	2.38727e-07	1.05204e-06	5.39938
ALYREF	1.16137	5.72459	13.0156	6.1996e-34	1.2007e-32	65.8682
MEST	1.16122	4.19347	7.99813	7.56048e-15	5.81007e-14	22.3016
CEP85	1.16087	2.6492	14.6554	2.8742e-41	7.40349e-40	82.6721
RAB6B	1.16057	2.35225	5.22888	2.43065e-07	1.06991e-06	5.38196
PACC1	1.15981	2.79229	12.0969	5.08194e-30	8.31021e-29	56.9099
OLA1	1.15963	4.12477	14.5278	1.10449e-40	2.79531e-39	81.3319
SPINT2	1.15954	6.72456	9.54703	4.39727e-20	4.50767e-19	34.2112
FANCA	1.15875	1.65023	15.397	1.03946e-44	3.01252e-43	90.5637
SHOX2	1.15865	1.12212	9.81628	4.63961e-21	4.9972e-20	36.438
FAM136A	1.15814	4.0527	15.5517	1.95205e-45	5.83077e-44	92.2294
PACSIN3	1.15772	4.0499	9.45845	9.12805e-20	9.23492e-19	33.4883
SOHLH1	1.15772	1.06701	5.02776	6.73383e-07	2.83933e-06	4.39729
NEMP1	1.15732	3.13715	13.2547	5.61671e-35	1.13812e-33	68.2565
KIF3C	1.15728	2.41891	11.4612	2.08216e-27	3.04453e-26	50.9347
ELOVL4	1.15722	1.34541	8.79495	1.85957e-17	1.66707e-16	28.2306
TOP1MT	1.15675	2.84771	12.1016	4.85354e-30	7.94132e-29	56.9556
TNC	1.15671	5.00371	4.32683	1.79831e-05	6.5072e-05	1.24353
CIART	1.1559	2.08543	9.08002	1.95905e-18	1.84955e-17	30.4551
DYNC1I1	1.15573	1.53339	8.52323	1.51294e-16	1.28885e-15	26.1601
XDH	1.15425	1.3349	8.52851	1.45317e-16	1.23924e-15	26.1999
CERCAM	1.15419	3.49763	9.31865	2.8628e-19	2.8354e-18	32.3573
DARS2	1.15411	3.5164	12.6839	1.67219e-32	3.03573e-31	62.592
ZNF692	1.15406	2.88838	10.9775	1.7764e-25	2.37726e-24	46.5211
DGUOK-AS1	1.15337	2.03655	10.3984	3.10799e-23	3.73474e-22	41.3984
PRIM2	1.15331	2.41267	15.3187	2.41903e-44	6.9045e-43	89.7224
GDA	1.15328	1.15478	7.00472	7.28799e-12	4.65289e-11	15.5429
HDHD5	1.15231	3.58256	13.5107	4.19057e-36	8.90657e-35	70.8385
G6PD	1.15106	5.48698	6.09376	2.08091e-09	1.10309e-08	10.0089
EPOP	1.15046	1.9344	9.91578	1.99926e-21	2.19861e-20	37.2718
SDK1	1.14991	2.57664	7.64348	9.5315e-14	6.8602e-13	19.8055
GEMIN8P4	1.14974	1.67503	13.0098	6.57506e-34	1.27167e-32	65.8097
ATAD3A	1.1497	3.31811	13.2794	4.37613e-35	8.89294e-34	68.5048
ADCK5	1.14885	2.44598	12.49	1.12289e-31	1.97506e-30	60.6988
CDC7	1.1486	2.26936	13.3458	2.23558e-35	4.60932e-34	69.1729
DSN1	1.14803	3.46394	14.712	1.57768e-41	4.10691e-40	83.2693
ME1	1.14776	4.12099	5.34711	1.31443e-07	5.94981e-07	5.97716
LSR	1.14753	6.15554	10.8139	7.78575e-25	1.01313e-23	45.0549
LRP8	1.14613	2.01885	9.29241	3.54327e-19	3.4904e-18	32.1463
HASPIN	1.14576	1.41371	15.1696	1.20135e-43	3.36105e-42	88.1263
TRAP1	1.14543	3.76958	15.014	6.35214e-43	1.72838e-41	86.4679
AP003119.2	1.14524	1.33937	10.241	1.22661e-22	1.43343e-21	40.0375
SLC25A39	1.14434	5.72503	15.7272	2.90829e-46	8.95691e-45	94.1259
S100A11	1.14345	10.1843	9.03848	2.72819e-18	2.55732e-17	30.1276
C1orf112	1.14251	1.66938	16.4209	1.44809e-49	5.01761e-48	101.703
TMEM45A	1.14139	2.94174	5.86527	7.76269e-09	3.92608e-08	8.72563
ARHGEF16	1.14053	2.56105	9.67931	1.46445e-20	1.53776e-19	35.2997
SRXN1	1.14025	1.75469	6.11355	1.85301e-09	9.86722e-09	10.1221
PTDSS1	1.13972	4.81288	10.1867	1.96304e-22	2.27288e-21	39.5714
SNRPD1	1.13695	3.73294	14.3994	4.26243e-40	1.05421e-38	79.9875
MFN1	1.13691	3.80924	12.3362	5.03039e-31	8.56804e-30	59.2083
TMEM44-AS1	1.13657	2.94831	9.1191	1.43327e-18	1.36203e-17	30.7641
PLEKHG3	1.13562	2.60645	10.1663	2.34147e-22	2.69887e-21	39.3967
JAG2	1.13552	3.48234	8.02651	6.14913e-15	4.74938e-14	22.5052
POLD2	1.13513	5.09874	13.9084	7.07818e-38	1.60263e-36	74.8992
FHL2	1.13504	2.80315	6.84273	2.08665e-11	1.28655e-10	14.5111
MICALL1	1.13497	4.09311	9.11187	1.51863e-18	1.44145e-17	30.7069
GLYATL2	1.13424	1.12494	5.84517	8.69819e-09	4.38666e-08	8.61483
PDCD10	1.13312	4.5347	11.4467	2.38204e-27	3.47492e-26	50.8011
PRKX	1.133	3.35453	7.38821	5.58923e-13	3.84831e-12	18.0654
SGO2	1.13288	1.72972	14.6813	2.18454e-41	5.65279e-40	82.9453
AL365181.3	1.13265	1.38616	5.3696	1.16786e-07	5.31189e-07	6.09172
TPD52	1.13083	3.83828	11.5503	9.0597e-28	1.34454e-26	51.761
KRTCAP3	1.13025	4.56823	7.03273	6.06384e-12	3.89244e-11	15.7234
SLC6A15	1.12812	1.06222	7.39526	5.32618e-13	3.67167e-12	18.1128
UQCC3	1.12782	3.3468	12.7427	9.35824e-33	1.71991e-31	63.1691
CERS6	1.12739	2.86063	11.7237	1.77715e-28	2.71369e-27	53.3787
PTPRH	1.1267	1.21077	8.24055	1.27168e-15	1.02507e-14	24.0592
TFB2M	1.12605	3.75905	14.8352	4.26824e-42	1.13194e-40	84.571
TPRXL	1.12531	1.09815	9.84088	3.76974e-21	4.08206e-20	36.6436
HDGF	1.12526	6.86439	14.3575	6.61078e-40	1.62224e-38	79.5507
RBBP8NL	1.12478	1.44656	11.0103	1.31894e-25	1.77599e-24	46.8165
AC132008.2	1.12476	2.72157	10.4002	3.06027e-23	3.67818e-22	41.4137
EIF4G1	1.12459	6.59717	10.0393	6.97385e-22	7.84318e-21	38.3152
GLRX3	1.12311	3.99377	12.8067	4.96231e-33	9.24629e-32	63.7998
CENPO	1.12208	2.13455	17.091	8.44059e-53	3.27618e-51	109.124
SUV39H2	1.12177	2.19505	15.4706	4.69515e-45	1.37983e-43	91.3552
MCM3	1.12175	5.22457	10.9875	1.62314e-25	2.17732e-24	46.6106
ITGA2	1.12115	3.84913	7.36107	6.72719e-13	4.60211e-12	17.8832
METAP1	1.12054	4.35164	13.636	1.16503e-36	2.52456e-35	72.1121
CENPL	1.11999	1.78994	15.5241	2.63344e-45	7.82884e-44	91.9312
FAM189B	1.11942	3.61028	14.56	7.8642e-41	1.99747e-39	81.67
RTKN	1.11891	3.40034	12.1924	2.02446e-30	3.36501e-29	57.8245
LAPTM4B	1.11821	6.22312	9.28938	3.6313e-19	3.57401e-18	32.122
PKP2	1.11635	1.99409	8.30453	7.89166e-16	6.44307e-15	24.5299
AIM2	1.11501	1.94247	6.05319	2.63698e-09	1.38603e-08	9.77787
MARVELD3	1.11492	1.97815	13.3206	2.88533e-35	5.91017e-34	68.9191
EIF2B5	1.1149	4.14478	11.5405	9.9344e-28	1.47203e-26	51.6695
NET1	1.11467	5.10557	10.3327	5.52028e-23	6.55681e-22	40.8289
AL390719.2	1.11461	1.72663	7.83097	2.52408e-14	1.88038e-13	21.1138
SAC3D1	1.11435	2.92215	13.4131	1.13051e-35	2.35669e-34	69.8512
METTL1	1.1142	3.34886	14.6726	2.39417e-41	6.18392e-40	82.8541
NSUN2	1.11318	4.50116	12.7021	1.3965e-32	2.54422e-31	62.7711
YWHAZ	1.11268	7.17198	14.7853	7.25313e-42	1.91097e-40	84.043
BRCA1	1.11173	1.81657	13.5197	3.82286e-36	8.13422e-35	70.9299
PTS	1.11172	2.96405	12.5691	5.17238e-32	9.21247e-31	61.4694
FAAP24	1.11095	1.94918	13.4005	1.28479e-35	2.66846e-34	69.7239
WDR75	1.11062	3.55023	17.1358	5.10977e-53	1.99843e-51	109.624
IGSF3	1.10997	4.12414	7.34244	7.63725e-13	5.2039e-12	17.7585
FAM83A-AS1	1.10959	1.05026	6.76863	3.3541e-11	2.03537e-10	14.0458
DNMT3B	1.10913	1.49351	10.3515	4.68564e-23	5.58658e-22	40.9914
SPRR2B	1.10864	1.07481	4.85784	1.55136e-06	6.30699e-06	3.59279
IDH2	1.10808	5.77577	11.0703	7.64285e-26	1.04104e-24	47.358
TWF1	1.1076	4.36822	13.8376	1.46983e-37	3.30282e-36	74.172
LRRC8D	1.10746	3.44213	11.6273	4.40507e-28	6.61393e-27	52.4771
CD24	1.10733	6.06659	4.97056	8.94254e-07	3.72451e-06	4.12362
CTPS1	1.10657	3.40236	13.596	1.75354e-36	3.77235e-35	71.7053
SMS	1.10636	5.66268	9.43248	1.12972e-19	1.13867e-18	33.2773
IKBKE	1.10615	2.86415	10.0707	5.32943e-22	6.03098e-21	38.5817
C5orf34	1.10602	1.44962	14.9543	1.20166e-42	3.2431e-41	85.8331
ENTPD7	1.10577	2.71771	11.6706	2.93075e-28	4.44164e-27	52.8818
TBX1	1.10502	2.02117	7.48303	2.91337e-13	2.03695e-12	18.7061
FAM220A	1.10488	3.72444	15.0867	2.91827e-43	8.03328e-42	87.2424
IGHV1-24	1.10285	5.18313	3.17797	0.00156679	0.00431951	-2.95958
CMAS	1.1027	4.7619	11.7953	9.03168e-29	1.39458e-27	54.051
PSMD11	1.10268	4.58487	12.634	2.73437e-32	4.92605e-31	62.1031
TFAP4	1.09963	1.82559	16.079	6.23329e-48	2.04807e-46	97.9541
PPIL1	1.0991	4.58665	12.9244	1.54034e-33	2.94389e-32	64.9631
IGKV3-15	1.09824	6.08702	3.57117	0.000386672	0.00117272	-1.65902
ATF5	1.09786	4.54114	7.06029	5.05766e-12	3.26177e-11	15.9015
BCL2L10	1.09693	1.0663	9.50151	6.40363e-20	6.52298e-19	33.8392
TIMM8A	1.09682	2.26322	14.2643	1.75459e-39	4.23936e-38	78.579
GTF2IRD1	1.09612	2.84973	13.0342	5.15028e-34	1.0009e-32	66.0526
XG	1.09497	1.43889	6.90275	1.41646e-11	8.83652e-11	14.891
AC093895.2	1.09483	1.04817	11.606	5.37935e-28	8.04255e-27	52.2786
PLP2	1.09318	7.3775	10.1687	2.29271e-22	2.64375e-21	39.4176
NGEF	1.09277	1.3166	9.37713	1.77731e-19	1.7768e-18	32.8289
RHBDL2	1.0926	1.74087	8.43231	3.01806e-16	2.52648e-15	25.4785
TESMIN	1.09257	1.20467	10.6802	2.57617e-24	3.26362e-23	43.8679
NGFR	1.09107	2.12515	4.92873	1.09848e-06	4.53796e-06	3.92533
PRSS2	1.09103	1.62009	4.37406	1.46037e-05	5.3397e-05	1.44223
ZNF385A	1.09097	4.93675	9.80789	4.97953e-21	5.34891e-20	36.3679
TYSND1	1.09038	3.18132	12.4197	2.23069e-31	3.87416e-30	60.0165
HRAS	1.09038	4.70376	11.0389	1.0174e-25	1.37685e-24	47.0741
HES6	1.09016	2.22706	6.34474	4.67236e-10	2.60228e-09	11.4676
TRIM16	1.08974	2.94334	7.16467	2.5303e-12	1.66334e-11	16.5815
CLSTN1	1.08822	6.19261	9.04685	2.55227e-18	2.3956e-17	30.1935
PGK1	1.08746	7.25006	11.0809	6.9377e-26	9.45675e-25	47.4541
CDHR1	1.08737	1.2031	7.47991	2.97684e-13	2.08081e-12	18.6849
MAFG-DT	1.08683	2.17299	9.80663	5.03264e-21	5.40096e-20	36.3574
LINC00942	1.08508	1.06215	4.11118	4.54016e-05	0.000156568	0.36182
ILF2	1.08468	6.82963	14.0141	2.37036e-38	5.47664e-37	75.9879
IL23A	1.0843	1.75781	7.77557	3.74737e-14	2.76221e-13	20.7246
DCTPP1	1.08426	4.8435	11.0757	7.27069e-26	9.90587e-25	47.4076
PGM2	1.08421	4.01478	10.7747	1.10641e-24	1.43051e-23	44.7063
SPAST	1.08332	3.34138	11.8315	6.40511e-29	9.94173e-28	54.3923
SLC38A1	1.08098	4.06229	10.5939	5.54882e-24	6.93774e-23	43.1069
NR0B1	1.08093	1.00556	4.26933	2.31107e-05	8.24804e-05	1.0043
NETO2	1.08077	2.26634	9.16575	9.85664e-19	9.47021e-18	31.1343
FAM83G	1.08076	2.74775	9.27065	4.22696e-19	4.14079e-18	31.9718
KCNK1	1.08059	3.31265	6.74797	3.82566e-11	2.31456e-10	13.9169
MYEOV	1.0804	1.10268	5.58159	3.75375e-08	1.79051e-07	7.19287
LAMB3	1.08035	6.37344	5.21291	2.63866e-07	1.15734e-06	5.30252
RBBP8	1.08	3.81945	9.6695	1.58935e-20	1.66705e-19	35.2187
MSH2	1.07978	3.47275	12.3562	4.14073e-31	7.08475e-30	59.4017
TMEM189	1.07891	3.70683	12.1951	1.9722e-30	3.28007e-29	57.8505
UMPS	1.07822	2.98199	13.83	1.59034e-37	3.57078e-36	74.0936
LSM4	1.07731	5.21481	12.7692	7.19999e-33	1.32887e-31	63.4298
SPATS2	1.07711	2.7412	18.1762	4.07126e-58	1.85402e-56	121.327
AP2M1	1.0768	7.06551	11.0323	1.07955e-25	1.45817e-24	47.0153
HLTF	1.07614	3.34396	9.57681	3.43623e-20	3.5463e-19	34.4553
AC005993.1	1.07568	1.03647	8.64683	5.86532e-17	5.11453e-16	27.0959
CRYBG2	1.07475	1.79898	7.29842	1.02967e-12	6.94653e-12	17.4648
H4C8	1.07455	2.46958	6.08455	2.1961e-09	1.16176e-08	9.95632
PNO1	1.07452	4.07049	12.8679	2.70435e-33	5.11149e-32	64.4034
SLC29A4	1.07359	1.52427	8.32322	6.86128e-16	5.61562e-15	24.668
ABCF3	1.07355	4.38193	11.9777	1.59257e-29	2.54819e-28	55.775
HMGB2	1.07309	5.275	9.56982	3.64101e-20	3.75352e-19	34.398
IGKJ5	1.07236	2.78101	4.16817	3.56846e-05	0.000124617	0.590709
F2RL1	1.07222	3.28477	6.891	1.52835e-11	9.52189e-11	14.8164
SMC2	1.07212	2.86471	11.807	8.07725e-29	1.24823e-27	54.1619
XPR1	1.07193	3.60793	10.4593	1.82076e-23	2.21717e-22	41.9286
MAP7D2	1.07066	1.21006	7.00162	7.43778e-12	4.74369e-11	15.523
LAMC2	1.07059	5.74126	4.27663	2.23897e-05	8.0079e-05	1.03451
SYT7	1.06949	1.97622	6.91919	1.2732e-11	7.97268e-11	14.9956
COL4A5	1.06895	3.08695	5.98069	4.01277e-09	2.08034e-08	9.3685
LAGE3	1.06881	4.42981	10.8225	7.20674e-25	9.39303e-24	45.1316
GTPBP3	1.06824	2.56228	12.6313	2.8075e-32	5.05296e-31	62.0768
RPS7P1	1.06644	3.86598	6.69543	5.3382e-11	3.18904e-10	13.5905
MTERF3	1.06632	3.85063	14.4814	1.80034e-40	4.52198e-39	80.8455
PUS1	1.06542	2.54689	13.7159	5.1403e-37	1.12712e-35	72.9262
DNAJC9	1.06478	2.72436	16.8397	1.3929e-51	5.13157e-50	106.33
MZT2B	1.06437	4.99556	10.6014	5.18904e-24	6.49222e-23	43.1734
CLEC2L	1.06254	1.02465	6.15503	1.45168e-09	7.78961e-09	10.3603
RTN4R	1.06216	2.15091	8.95678	5.21605e-18	4.79941e-17	29.4869
C12orf56	1.06166	0.987626	11.8771	4.15528e-29	6.50864e-28	54.8222
PSMD14	1.06146	3.68841	14.8092	5.6308e-42	1.487e-40	84.2951
EIF5A2	1.06127	2.0292	9.05941	2.3091e-18	2.17132e-17	30.2925
PRXL2A	1.06116	4.05118	10.5697	6.87458e-24	8.56504e-23	42.8944
PAK1IP1	1.05982	4.03825	13.3957	1.34844e-35	2.7986e-34	69.6758
RMI1	1.05963	2.60433	11.8546	5.14635e-29	8.02984e-28	54.6097
PHLDB3	1.05944	2.07187	11.3391	6.46511e-27	9.27805e-26	49.8097
CCN4	1.05902	2.15417	6.98373	8.362e-12	5.31396e-11	15.408
ZNF639	1.0589	3.2818	10.4391	2.175e-23	2.63602e-22	41.7523
PABPC1	1.05771	8.42751	10.8706	4.67073e-25	6.13864e-24	45.5618
IGKV4-1	1.05753	7.47276	2.98062	0.00300445	0.00788238	-3.5573
MCTS2P	1.05725	1.87162	11.1122	5.21087e-26	7.16862e-25	47.7382
SNRPF	1.05709	4.13607	12.8893	2.18575e-33	4.14654e-32	64.6151
FKBP10	1.05665	4.676	5.82344	9.83325e-09	4.93663e-08	8.49542
COLCA2	1.05635	2.08669	5.77012	1.3266e-08	6.58221e-08	8.20401
AC027031.2	1.05574	1.56882	8.4905	1.94115e-16	1.6425e-15	25.9141
NIFK	1.05549	4.42642	14.128	7.26454e-39	1.71419e-37	77.1649
AC007996.1	1.0549	1.57688	9.24122	5.36426e-19	5.23224e-18	31.7361
MED10	1.05362	4.55076	12.4241	2.1379e-31	3.71758e-30	60.0587
UQCC2	1.05327	3.08839	11.7798	1.04585e-28	1.61137e-27	53.9053
CBX1	1.0531	5.03025	10.8949	3.7537e-25	4.95415e-24	45.7787
SCRIB	1.05278	4.2638	9.84802	3.54906e-21	3.84974e-20	36.7033
SDHAF3	1.05207	3.05837	9.81509	4.6863e-21	5.04461e-20	36.428
ARHGEF39	1.05038	1.26225	12.4693	1.37483e-31	2.4122e-30	60.4976
NUP205	1.0503	3.80163	13.4921	5.06477e-36	1.07082e-34	70.65
WDR43	1.04964	4.19837	14.6372	3.48142e-41	8.935e-40	82.4813
TMEM41A	1.04952	3.15149	11.6805	2.66975e-28	4.0526e-27	52.9744
ZNF812P	1.04927	1.77569	4.48001	9.09121e-06	3.40703e-05	1.89534
AL359513.1	1.048	1.32843	10.4373	2.21071e-23	2.67874e-22	41.7362
UGDH	1.04791	4.64972	6.66063	6.64847e-11	3.94967e-10	13.3755
MRPL13	1.04778	3.40046	12.6573	2.17269e-32	3.93045e-31	62.3317
TP53AIP1	1.04757	1.10353	6.07386	2.33762e-09	1.23408e-08	9.89541
MTIF2	1.04746	3.85573	15.7746	1.73547e-46	5.37121e-45	94.6402
CDCP1	1.04741	3.8405	8.90154	8.06518e-18	7.35629e-17	29.0561
B3GNT5	1.0472	3.59612	7.17692	2.33161e-12	1.53612e-11	16.6618
NUP37	1.04706	3.12666	14.6111	4.58561e-41	1.17263e-39	82.207
ESCO2	1.04652	1.12689	14.9936	7.89792e-43	2.14485e-41	86.251
NDUFAF8	1.04578	3.85039	11.1105	5.29367e-26	7.27722e-25	47.7225
MAGEB2	1.04551	0.974908	4.16178	3.66663e-05	0.000127856	0.5649
SNORD99	1.04539	2.47888	7.54727	1.86669e-13	1.32066e-12	19.144
GEN1	1.04539	1.62529	14.8461	3.80224e-42	1.0112e-40	84.6861
PPME1	1.04497	3.49769	13.1322	1.92869e-34	3.82047e-33	67.0295
IRAK1	1.04486	5.49338	11.8956	3.48241e-29	5.47594e-28	54.9977
PITPNA-AS1	1.04479	2.78418	11.0266	1.13793e-25	1.53519e-24	46.963
HSPA4L	1.04414	1.67123	9.9922	1.04318e-21	1.16189e-20	37.9162
OPLAH	1.04362	2.73497	8.36334	5.07709e-16	4.193e-15	24.9651
RCN2	1.04357	3.57344	11.3417	6.31699e-27	9.07008e-26	49.8327
CCNO	1.0428	1.80139	8.59409	8.79852e-17	7.59492e-16	26.6954
HAUS5	1.04214	2.69917	11.7201	1.8375e-28	2.80434e-27	53.3455
CPSF4	1.0419	3.25602	13.3608	1.92188e-35	3.97122e-34	69.3233
LINC01807	1.0402	0.960206	7.93723	1.17559e-14	8.93812e-14	21.8666
IER5L	1.03933	2.29851	8.61737	7.35804e-17	6.37388e-16	26.8719
ORC5	1.03754	2.82888	13.7469	3.73832e-37	8.25909e-36	73.2431
LPAR2	1.03749	3.11587	13.5002	4.66176e-36	9.87462e-35	70.7325
CHP2	1.03737	1.14855	5.44604	7.7893e-08	3.60262e-07	6.48436
EIF3B	1.03673	4.98993	13.9865	3.15713e-38	7.24705e-37	75.7026
HOXB9	1.03669	0.977915	5.63992	2.72927e-08	1.31955e-07	7.50251
AC124067.2	1.03622	1.48087	5.96503	4.39129e-09	2.2668e-08	9.28064
RHOD	1.03609	4.21658	6.72425	4.44768e-11	2.67628e-10	13.7693
SLC52A2	1.03608	4.54224	12.0164	1.0996e-29	1.77045e-28	56.143
CABLES2	1.03586	2.50567	13.1018	2.61456e-34	5.152e-33	66.7269
MORC2	1.03583	3.58224	14.8395	4.07889e-42	1.08274e-40	84.6162
NELFCD	1.03565	4.2247	14.4078	3.90024e-40	9.659e-39	80.0759
PES1	1.03501	4.74524	12.7204	1.16579e-32	2.13215e-31	62.9506
BASP1	1.03494	4.79444	5.10914	4.47666e-07	1.92303e-06	4.79151
MASTL	1.03478	2.82888	12.9131	1.72395e-33	3.28703e-32	64.8511
MTFR1	1.03451	3.07568	11.6342	4.12815e-28	6.20144e-27	52.5416
STX1A	1.03441	1.72423	10.7179	1.83868e-24	2.35307e-23	44.2024
RPUSD1	1.0343	3.36281	13.07	3.59629e-34	7.04475e-33	66.4098
CALML3-AS1	1.03395	0.975494	9.91684	1.98122e-21	2.17918e-20	37.2808
PCAT7	1.03347	1.08331	9.94874	1.51078e-21	1.67052e-20	37.5493
KRT17P3	1.03332	0.971037	5.7801	1.25449e-08	6.23756e-08	8.2584
AC009271.1	1.03287	1.01094	9.34444	2.32061e-19	2.30933e-18	32.565
MRTO4	1.03278	4.31529	14.5091	1.34557e-40	3.39633e-39	81.1353
CEP72	1.03251	1.92547	11.8673	4.56019e-29	7.13496e-28	54.7298
TBCCD1	1.03244	3.05385	11.696	2.30788e-28	3.51367e-27	53.1191
CILP2	1.03226	1.37301	7.92326	1.30039e-14	9.85787e-14	21.7671
PFDN2	1.03145	6.40461	11.3923	3.95101e-27	5.71799e-26	50.2986
JPT2	1.0314	5.06222	14.1778	4.32681e-39	1.02958e-37	77.6806
NCAPD3	1.03078	2.53604	12.7425	9.36984e-33	1.72148e-31	63.1679
HEATR1	1.03058	2.9061	14.266	1.72294e-39	4.16647e-38	78.5971
SENP5	1.02988	3.42294	12.8426	3.47635e-33	6.5335e-32	64.1537
C1QL1	1.02987	1.09558	7.11733	3.46759e-12	2.25925e-11	16.272
TFG	1.02981	5.06054	13.2444	6.23354e-35	1.25995e-33	68.1529
POPDC3	1.02976	1.37704	5.81463	1.03336e-08	5.17999e-08	8.44711
UBE2SP1	1.02974	1.21075	10.2278	1.37542e-22	1.60468e-21	39.924
TDRD5	1.02929	1.04533	7.92844	1.25266e-14	9.50876e-14	21.804
CHST2	1.02928	3.14584	5.08762	4.9898e-07	2.13179e-06	4.68668
CXCL6	1.02915	2.11196	3.86967	0.000122113	0.00039809	-0.57524
CACYBP	1.02881	4.28102	12.1007	4.89715e-30	8.01035e-29	56.9467
FNDC1	1.02843	2.12286	5.52643	5.0615e-08	2.3853e-07	6.90264
AC113191.1	1.02758	2.61005	8.33867	6.11075e-16	5.01296e-15	24.7823
BORA	1.02756	1.8148	13.667	8.48274e-37	1.84737e-35	72.4278
H2AC7	1.02743	1.15045	8.63785	6.28555e-17	5.47252e-16	27.0275
C5orf66-AS1	1.02708	0.9467	6.01392	3.31194e-09	1.72635e-08	9.55563
SFXN4	1.02544	3.65935	13.0398	4.86909e-34	9.47235e-33	66.1084
MAGEA10	1.02502	0.944959	4.50497	8.11917e-06	3.06e-05	2.00357
PGD	1.02475	6.85081	5.46308	7.11211e-08	3.30239e-07	6.57258
SNORA71C	1.02438	1.62898	8.70085	3.86444e-17	3.4087e-16	27.508
FEZF1	1.02314	0.977167	6.68067	5.85961e-11	3.49167e-10	13.4992
PDIA6	1.02313	6.30538	11.9022	3.27119e-29	5.15527e-28	55.0598
KDM5B	1.02305	3.46321	12.5388	6.961e-32	1.23476e-30	61.1741
TMEM106C	1.02275	4.56478	9.81019	4.88397e-21	5.25238e-20	36.3871
YEATS4	1.02258	3.78839	10.6271	4.12956e-24	5.18963e-23	43.3999
SNHG3	1.02225	2.8364	8.98567	4.14972e-18	3.84581e-17	29.713
JARID2	1.0216	3.20454	11.7198	1.84359e-28	2.81286e-27	53.3422
MRPS26	1.02131	5.42067	11.1512	3.64731e-26	5.05827e-25	48.0923
SLC39A6	1.02091	4.86227	10.8114	7.96249e-25	1.03589e-23	45.0326
ATG4D	1.02068	3.66301	10.7915	9.51854e-25	1.2335e-23	44.8555
AC004967.1	1.02064	2.93642	10.2868	8.23864e-23	9.70806e-22	40.432
LINC01116	1.02059	1.32864	7.13357	3.11279e-12	2.03466e-11	16.378
UQCRH	1.02048	6.40484	12.429	2.03788e-31	3.54693e-30	60.1064
PTPRF	1.01974	5.98412	8.35039	5.5964e-16	4.60438e-15	24.869
FARSB	1.01914	4.13996	14.8298	4.52285e-42	1.19833e-40	84.5133
RHBDL1	1.0187	1.31999	9.12112	1.41025e-18	1.34083e-17	30.7801
MIR25	1.01856	2.0997	7.04106	5.74063e-12	3.68875e-11	15.7772
U2SURP	1.0177	3.79583	11.4728	1.86963e-27	2.73872e-26	51.0416
HDAC2	1.01729	3.27254	14.4871	1.69527e-40	4.26374e-39	80.9054
FOXD3-AS1	1.0166	0.94138	8.44748	2.69067e-16	2.25978e-15	25.5918
SNORD14E	1.01604	1.80024	6.61687	8.75062e-11	5.14977e-10	13.1064
AP1S1	1.01596	5.15544	11.3174	7.90552e-27	1.1305e-25	49.61
SPAG4	1.01594	2.18131	7.7734	3.80583e-14	2.8042e-13	20.7093
DHX34	1.01497	2.80338	13.1969	1.00559e-34	2.01667e-33	67.6772
AL132712.1	1.01438	1.61287	9.83076	4.10591e-21	4.43929e-20	36.559
KIAA1549L	1.01345	1.03709	6.69324	5.41263e-11	3.23214e-10	13.5769
RUSC1	1.01293	3.4847	13.7376	4.1116e-37	9.06606e-36	73.1484
LINC00665	1.01228	1.70659	6.56792	1.18778e-10	6.9252e-10	12.8073
HDAC1	1.01223	5.50977	13.251	5.82921e-35	1.18034e-33	68.2196
MYOSLID	1.01202	1.18555	8.11574	3.19987e-15	2.51652e-14	23.1492
KLF5	1.01124	5.70499	5.78183	1.24238e-08	6.18007e-08	8.26783
ZNF488	1.01118	1.09596	9.59802	2.88157e-20	2.9908e-19	34.6296
POMC	1.01066	1.65102	4.99661	7.86162e-07	3.29081e-06	4.24788
WDR4	1.01002	2.66465	12.0878	5.54134e-30	9.02748e-29	56.8239
IGHG3	1.00959	7.54933	3.17551	0.0015799	0.00435344	-2.96727
SUV39H1	1.00954	2.5001	13.3625	1.8875e-35	3.90163e-34	69.3413
RNU6-1161P	1.0091	1.27612	7.3869	5.63948e-13	3.88102e-12	18.0566
LAMA1	1.00887	1.18448	6.15231	1.47519e-09	7.91199e-09	10.3446
TMEM69	1.00827	3.79516	15.7898	1.47093e-46	4.56999e-45	94.8049
AC112907.2	1.00821	1.05373	7.80039	3.14015e-14	2.32494e-13	20.8987
AC020907.1	1.00793	0.944926	7.7379	4.8966e-14	3.58733e-13	20.4612
NMNAT3	1.00782	2.13068	8.40824	3.62019e-16	3.01935e-15	25.2989
DPH2	1.00748	3.59916	13.8211	1.74279e-37	3.90221e-36	74.0025
PRIM1	1.00734	2.53787	11.1926	2.49639e-26	3.49384e-25	48.4686
GSS	1.00725	5.25828	13.1313	1.94531e-34	3.85204e-33	67.0209
CHAC1	1.00638	2.02202	8.64606	5.90033e-17	5.14426e-16	27.09
NUP50-DT	1.00598	2.48398	8.83862	1.3218e-17	1.19311e-16	28.5679
TMEM99	1.00566	2.97346	10.4116	2.76851e-23	3.33959e-22	41.5131
C1orf35	1.00533	2.6742	14.4281	3.15175e-40	7.83625e-39	80.288
XPO1	1.00482	4.45979	14.2195	2.80047e-39	6.70766e-38	78.1136
NOP16	1.00471	3.10901	12.5348	7.24502e-32	1.28393e-30	61.1344
BAIAP2L1	1.00455	4.11321	11.4667	1.97857e-27	2.89381e-26	50.9853
MAGEA12	1.00449	0.938594	4.08	5.17347e-05	0.000177019	0.237838
THOP1	1.00362	2.77199	14.0518	1.60387e-38	3.74087e-37	76.3766
PARP1	1.00334	5.04314	11.4724	1.87538e-27	2.74644e-26	51.0385
PSMC4	1.00272	5.70698	10.3983	3.11257e-23	3.73945e-22	41.3969
SFRP2	1.00271	5.8597	4.04327	6.02726e-05	0.000204579	0.0929202
GARS1	1.00143	5.13992	12.3912	2.94691e-31	5.07903e-30	59.7397
AL355796.1	1.00138	0.984253	5.80665	1.08085e-08	5.41036e-08	8.40338
KRI1	1.00094	3.66302	11.1579	3.43114e-26	4.76431e-25	48.1529
POLB	1.00067	2.9964	8.95432	5.31855e-18	4.89054e-17	29.4677
STEAP1B	1.0004	1.20577	6.69033	5.51292e-11	3.28924e-10	13.5589
PPP1R35	1.00023	3.7482	10.8742	4.52379e-25	5.94828e-24	45.5936
ATP2A3	-1.00027	2.57951	-7.22268	1.71595e-12	1.14075e-11	16.963
MIR30C2	-1.00105	0.378014	-17.646	1.65222e-55	6.96296e-54	115.34
STOML3	-1.00142	0.500314	-9.94609	1.54517e-21	1.70721e-20	37.527
TRGC2	-1.00145	0.818484	-10.5306	9.71034e-24	1.20134e-22	42.5519
C10orf95	-1.00146	0.73059	-15.4069	9.3501e-45	2.71817e-43	90.6691
MRC2	-1.0016	4.16084	-6.57165	1.16046e-10	6.77365e-10	12.83
LNX2	-1.00211	2.90884	-12.4637	1.4517e-31	2.54392e-30	60.4435
APH1B	-1.0024	1.73334	-15.7879	1.50128e-46	4.65915e-45	94.7846
MIR6071	-1.00242	0.235684	-18.4671	1.4802e-59	7.11933e-58	124.631
CCL5	-1.00391	4.6511	-4.95512	9.6494e-07	4.00798e-06	4.05027
GDF15	-1.0047	3.03442	-4.67685	3.674e-06	1.4375e-05	2.76384
GRN	-1.00494	7.35597	-10.4877	1.4178e-23	1.74035e-22	42.1766
EP300-AS1	-1.00509	1.00302	-14.6318	3.68559e-41	9.45044e-40	82.4246
KIF17	-1.00532	0.562497	-20.6309	2.13135e-70	1.39734e-68	149.526
CETP	-1.0055	0.781314	-14.5878	5.86631e-41	1.49539e-39	81.9618
MYD88	-1.00642	4.0711	-14.8954	2.25154e-42	6.0305e-41	85.2078
ACOT1	-1.00668	1.22101	-13.1626	1.41978e-34	2.82925e-33	67.3342
TMED10P2	-1.00709	0.382369	-16.0289	1.08001e-47	3.50578e-46	97.4065
P2RX1	-1.00883	0.868198	-12.678	1.77225e-32	3.21221e-31	62.5342
DOK3	-1.00977	1.73561	-10.469	1.67271e-23	2.0426e-22	42.0127
CTSL	-1.01076	5.52163	-6.79707	2.79689e-11	1.70677e-10	14.2239
ZNFX1	-1.0114	3.18135	-12.8471	3.3254e-33	6.25813e-32	64.1979
FNBP1	-1.01209	2.95942	-11.1364	4.17591e-26	5.77859e-25	47.9579
TSPAN15	-1.01269	4.01084	-8.60991	7.79251e-17	6.74301e-16	26.8153
SERPINB1	-1.01449	5.31465	-6.55436	1.2922e-10	7.51076e-10	12.7248
GGA2	-1.01493	3.84771	-14.1624	5.07852e-39	1.2044e-37	77.5212
FHDC1	-1.01513	2.22502	-8.50569	1.72924e-16	1.46758e-15	26.0282
RPS6KA1	-1.01548	3.71493	-13.1381	1.81687e-34	3.60402e-33	67.0889
MFSD4A	-1.01573	1.1969	-10.0841	4.75029e-22	5.39072e-21	38.6957
WNT3A	-1.01574	1.41496	-7.11617	3.4943e-12	2.27613e-11	16.2645
SMTNL2	-1.01632	0.510613	-13.0503	4.38325e-34	8.5537e-33	66.213
AGTPBP1	-1.01709	2.2969	-14.9669	1.05029e-42	2.84271e-41	85.9672
PAQR8	-1.01809	1.66425	-12.3689	3.65866e-31	6.27894e-30	59.5247
TMEM164	-1.01831	3.27524	-12.5401	6.87547e-32	1.21997e-30	61.1864
TRNP1	-1.01851	2.09206	-7.43115	4.16458e-13	2.88817e-12	18.3547
ST6GALNAC4	-1.01891	3.34448	-11.9036	3.22658e-29	5.0878e-28	55.0735
PGM1	-1.01904	4.15258	-10.3244	5.9364e-23	7.03776e-22	40.7569
MPDZ	-1.01908	1.3598	-13.2237	7.6784e-35	1.54646e-33	67.9455
SPRED1	-1.01965	2.82078	-12.2924	7.6927e-31	1.29736e-29	58.7861
SEC14L1	-1.01988	3.29852	-12.349	4.44311e-31	7.59292e-30	59.3316
TBX3	-1.02006	2.15312	-8.70897	3.62881e-17	3.20485e-16	27.5701
RNU6-415P	-1.02009	0.914454	-14.5184	1.21963e-40	3.08257e-39	81.2332
BST2	-1.02021	6.01548	-4.51411	7.7889e-06	2.94259e-05	2.04334
MIR126	-1.02022	0.452249	-12.6045	3.65383e-32	6.55116e-31	61.8149
AC127521.1	-1.02027	0.364375	-28.1268	2.24206e-108	5.12986e-106	236.768
ETS2	-1.02027	5.42525	-7.71636	5.70324e-14	4.15888e-13	20.311
CRLS1	-1.02079	3.34954	-14.9197	1.73677e-42	4.66502e-41	85.4663
PLCL2	-1.02186	1.13182	-14.3327	8.57568e-40	2.0935e-38	79.2916
AP001107.9	-1.02191	1.00074	-19.1285	7.57635e-63	4.0166e-61	132.187
CCDC173	-1.02201	0.402299	-18.4908	1.12995e-59	5.44862e-58	124.901
CNR1	-1.0223	0.674266	-10.19	1.90714e-22	2.2091e-21	39.6
HLA-B	-1.02248	8.77804	-6.66971	6.27908e-11	3.73611e-10	13.4315
P2RY12	-1.02278	0.505826	-13.9567	4.29628e-38	9.822e-37	75.396
ARRDC4	-1.02392	2.96477	-8.63365	6.49199e-17	5.64878e-16	26.9956
CARD6	-1.025	2.16353	-8.85387	1.17292e-17	1.06126e-16	28.686
ADGRA2	-1.02502	2.17994	-9.10023	1.66695e-18	1.57957e-17	30.6147
CCDC102B	-1.02537	1.06659	-15.3887	1.13703e-44	3.29191e-43	90.4743
MIR34C	-1.02586	0.450621	-10.3191	6.21469e-23	7.3615e-22	40.7114
UBASH3B	-1.02649	1.47427	-10.2811	8.65376e-23	1.01824e-21	40.3833
FLT1	-1.02661	2.10878	-11.637	4.02013e-28	6.04721e-27	52.5679
BDH2	-1.0269	2.53301	-13.0198	5.9496e-34	1.15347e-32	65.9091
RASEF	-1.02695	1.61671	-9.30809	3.11955e-19	3.08214e-18	32.2723
CTSF	-1.0272	3.77835	-8.51846	1.56897e-16	1.33517e-15	26.1242
FBXL5	-1.02732	4.24216	-13.4329	9.24428e-36	1.93207e-34	70.0514
GCA	-1.02749	2.80283	-11.4456	2.40867e-27	3.51286e-26	50.79
DENND4C	-1.02771	2.25003	-14.1306	7.07535e-39	1.67024e-37	77.1911
HSD17B13	-1.02782	0.538926	-7.43014	4.19343e-13	2.90747e-12	18.3479
EPOR	-1.02799	1.46459	-12.8491	3.25897e-33	6.1372e-32	64.2179
ITGA10	-1.02819	0.479367	-24.3865	1.75797e-89	2.02341e-87	193.362
RNF125	-1.02853	0.88448	-18.2357	2.06927e-58	9.52303e-57	122.002
AMIGO2	-1.03066	2.72389	-5.82446	9.77694e-09	4.90967e-08	8.50102
MSMO1	-1.03106	4.85501	-9.82612	4.27019e-21	4.60809e-20	36.5201
RASSF1	-1.03129	2.70991	-15.2388	5.71486e-44	1.61176e-42	88.8662
AMIGO1	-1.0315	1.39061	-12.3577	4.08187e-31	6.98827e-30	59.4159
PIK3IP1	-1.03169	3.99458	-8.22284	1.45052e-15	1.16508e-14	23.9294
ICAM5	-1.03238	1.12186	-9.06159	2.26948e-18	2.13478e-17	30.3096
C6orf118	-1.03247	0.313501	-13.2462	6.11835e-35	1.23755e-33	68.1714
LYSMD3	-1.03267	2.41505	-15.5816	1.41218e-45	4.24059e-44	92.5519
MIR573	-1.03353	0.922783	-13.0793	3.27888e-34	6.43188e-33	66.5017
DKK3	-1.03364	4.35659	-6.91969	1.26906e-11	7.94855e-11	14.9988
AL357033.4	-1.03384	0.973654	-14.3506	7.11078e-40	1.7404e-38	79.4781
AC021016.1	-1.03422	0.881654	-18.3568	5.20877e-59	2.45512e-57	123.377
RHOA	-1.03433	7.35351	-19.7388	6.6526e-66	3.88394e-64	139.205
TLR7	-1.03445	0.803517	-13.7432	3.8809e-37	8.56739e-36	73.2059
INPP5D	-1.03473	1.8357	-8.91343	7.34434e-18	6.70746e-17	29.1487
EDEM1	-1.0356	3.83044	-11.8493	5.40765e-29	8.43288e-28	54.5605
WFDC2	-1.03678	5.31976	-3.75148	0.000194538	0.000616713	-1.01424
ADD1	-1.03679	3.90772	-15.6405	7.45267e-46	2.26563e-44	93.1885
IL17RE	-1.03742	1.85638	-11.0993	5.86584e-26	8.03836e-25	47.6207
JUNB	-1.03789	6.74892	-7.34129	7.69697e-13	5.24144e-12	17.7509
FLNC	-1.04001	1.32114	-8.6929	4.1095e-17	3.6192e-16	27.4472
EFR3B	-1.04027	0.484828	-17.4712	1.185e-54	4.84582e-53	113.376
ACSS2	-1.04066	3.55244	-12.8927	2.11294e-33	4.0138e-32	64.6488
ANGPTL7	-1.04128	0.183817	-26.0841	4.27556e-98	6.46066e-96	213.151
KBTBD11	-1.04149	0.805087	-14.7508	1.046e-41	2.73673e-40	83.6785
GATA6-AS1	-1.04209	0.281453	-33.3702	4.58652e-134	2.23451e-131	295.775
GLIS2	-1.04281	2.6851	-9.04207	2.65124e-18	2.48602e-17	30.1559
ASRGL1	-1.04282	1.4332	-9.14725	1.1436e-18	1.09301e-17	30.9873
PPP1R3C	-1.04287	1.54635	-7.78653	3.46627e-14	2.56069e-13	20.8014
DAW1	-1.04309	0.365628	-14.2702	1.64938e-39	3.99199e-38	78.6406
OSCP1	-1.04465	1.60042	-13.0144	6.27379e-34	1.21465e-32	65.8564
BTN3A1	-1.04484	2.99547	-9.46644	8.54737e-20	8.65829e-19	33.5534
MOAP1	-1.0451	3.48921	-14.808	5.70341e-42	1.50548e-40	84.2824
CSGALNACT1	-1.04527	1.60856	-11.3394	6.44781e-27	9.25556e-26	49.8124
PALM	-1.04581	2.02594	-7.47107	3.16391e-13	2.20747e-12	18.625
KCTD14	-1.04602	1.12958	-9.92038	1.92255e-21	2.11713e-20	37.3106
C11orf88	-1.04642	0.490897	-11.9468	2.13925e-29	3.40461e-28	55.4818
RSAD2	-1.04652	2.01708	-6.69763	5.26453e-11	3.14736e-10	13.6041
AC068533.2	-1.0472	0.582361	-13.678	7.57698e-37	1.65458e-35	72.5401
ABCB1	-1.04721	0.517062	-18.4253	2.3849e-59	1.13547e-57	124.156
LRP2BP	-1.04739	0.417017	-33.5471	6.55079e-135	3.33523e-132	297.716
BOK	-1.04776	3.40215	-8.53241	1.41055e-16	1.20398e-15	26.2293
IGFALS	-1.04777	0.339811	-21.2082	2.5529e-73	1.84968e-71	156.236
RAB31	-1.04802	4.34875	-8.04849	5.23794e-15	4.06505e-14	22.6633
C10orf67	-1.04919	0.24817	-28.0448	5.7645e-108	1.29791e-105	235.826
ANGPT4	-1.04951	0.176646	-38.5929	2.45373e-158	2.61641e-155	351.5
C3orf86	-1.0507	0.277725	-27.0885	3.64454e-103	6.75304e-101	224.797
AC096531.2	-1.05087	0.190941	-31.0533	7.37297e-123	2.55629e-120	270.037
FIG4	-1.05133	2.60166	-16.1223	3.87681e-48	1.28275e-46	98.4272
AIF1L	-1.05187	2.02369	-8.03978	5.58192e-15	4.32429e-14	22.6006
IFIT5	-1.0521	2.71032	-12.0912	5.36327e-30	8.74747e-29	56.8563
AC089999.1	-1.05324	0.524959	-9.46895	8.37272e-20	8.48593e-19	33.5738
ART4	-1.0535	0.232945	-22.4901	7.87137e-80	7.0054e-78	171.191
LURAP1L	-1.05435	2.93798	-7.74188	4.76045e-14	3.48939e-13	20.4889
TXNDC11	-1.05562	4.05316	-14.8651	3.10582e-42	8.28716e-41	84.8876
UACA	-1.05628	2.28971	-14.7513	1.04074e-41	2.72423e-40	83.6835
LYL1	-1.05673	1.18058	-15.4883	3.87987e-45	1.1444e-43	91.5452
TMEM178A	-1.05683	0.777752	-9.77835	6.3853e-21	6.81895e-20	36.1217
CFAP43	-1.05717	0.441005	-13.154	1.54903e-34	3.08138e-33	67.2475
AP002954.1	-1.0573	0.557406	-16.4575	9.66987e-50	3.36297e-48	102.105
MEGF9	-1.05868	3.3191	-7.6302	1.04624e-13	7.50538e-13	19.7137
CREBL2	-1.05907	3.85559	-14.7575	9.7398e-42	2.55304e-40	83.7495
CD5L	-1.05961	0.161298	-28.8108	8.63483e-112	2.13095e-109	244.612
CXorf21	-1.05963	1.15604	-11.8491	5.42246e-29	8.45359e-28	54.5578
PDGFRB	-1.06006	3.93619	-7.11846	3.44158e-12	2.24308e-11	16.2794
AC093726.1	-1.06014	1.34102	-17.0505	1.32681e-52	5.09051e-51	108.673
SMPD1	-1.06024	3.56904	-12.4308	2.00236e-31	3.48725e-30	60.1238
ZFP36L2	-1.06033	5.30785	-8.83985	1.30914e-17	1.18205e-16	28.5774
DRC1	-1.06056	0.615752	-9.26007	4.60514e-19	4.50502e-18	31.887
ASPA	-1.06074	0.214774	-48.8008	1.50429e-201	2.83379e-197	450.604
TBC1D10C	-1.06172	1.49606	-9.93135	1.75159e-21	1.93188e-20	37.4028
ITPRIP	-1.06207	3.11129	-9.79353	5.61973e-21	6.01503e-20	36.2481
BEX5	-1.06256	1.71515	-7.17657	2.33705e-12	1.53917e-11	16.6595
ALPP	-1.06348	0.316018	-10.9827	1.69488e-25	2.27138e-24	46.5677
NEDD4L	-1.06358	2.71335	-11.1362	4.18456e-26	5.78914e-25	47.9559
GAB3	-1.06364	0.971179	-16.9007	7.06163e-52	2.63246e-50	107.007
CAPN2	-1.06369	5.06441	-11.032	1.08316e-25	1.46199e-24	47.012
GALNT12	-1.06391	2.20342	-10.0005	9.71446e-22	1.08434e-20	37.9868
SYT11	-1.06417	1.99358	-9.16116	1.02271e-18	9.81113e-18	31.0978
CHRM1	-1.06446	0.203333	-25.6759	4.98796e-96	6.99477e-94	208.402
PDE4A	-1.06454	2.13582	-11.4342	2.67686e-27	3.89696e-26	50.6852
TBC1D9	-1.06465	3.14812	-11.0471	9.43858e-26	1.27947e-24	47.1486
CCDC9B	-1.06535	1.29018	-10.3666	4.10526e-23	4.90599e-22	41.1225
CEBPD	-1.06638	4.96715	-7.98201	8.49963e-15	6.51143e-14	22.1862
NFIC	-1.06652	3.54822	-11.4685	1.94437e-27	2.84453e-26	51.0026
PRKCD	-1.06662	4.12497	-15.1907	9.57576e-44	2.68701e-42	88.3522
GUCY1A1	-1.0688	2.22145	-9.97089	1.25104e-21	1.3882e-20	37.7362
GVINP1	-1.07071	0.642015	-17.0613	1.17598e-52	4.52718e-51	108.794
TRDC	-1.07107	1.13559	-8.91017	7.53525e-18	6.8796e-17	29.1233
SNED1	-1.0716	1.0688	-14.8434	3.91484e-42	1.04066e-40	84.657
CYSLTR1	-1.072	0.72344	-16.4727	8.17027e-50	2.85021e-48	102.273
SNX10	-1.07223	3.01309	-8.86073	1.11143e-17	1.00659e-16	28.7392
FGD2	-1.07268	1.03905	-13.7496	3.63633e-37	8.03689e-36	73.2706
SYBU	-1.07318	1.22635	-8.87574	9.87878e-18	8.97427e-17	28.8557
SIGLEC7	-1.07322	1.10794	-12.438	1.86654e-31	3.25673e-30	60.1937
PLCE1	-1.07349	1.07804	-13.5337	3.31243e-36	7.06143e-35	71.0724
FAR2	-1.07365	1.19868	-12.5142	8.85863e-32	1.564e-30	60.9345
FUCA1	-1.07368	4.69666	-9.43876	1.07303e-19	1.08269e-18	33.3283
SNX2	-1.07399	3.90931	-17.846	1.72428e-56	7.47859e-55	117.593
ATP2C2	-1.074	1.67498	-7.52013	2.25374e-13	1.58595e-12	18.9587
COL6A5	-1.07402	0.456873	-17.924	7.12698e-57	3.11986e-55	118.473
ERRFI1	-1.07474	4.44779	-6.45587	2.37378e-10	1.35302e-09	12.1297
COL13A1	-1.0749	0.792965	-16.1579	2.62377e-48	8.73776e-47	98.8162
NR3C1	-1.07507	3.048	-14.6778	2.26704e-41	5.86359e-40	82.9084
IFIT1	-1.07603	2.45074	-6.09923	2.01538e-09	1.06996e-08	10.0401
ABCG1	-1.07634	3.16232	-9.12196	1.40072e-18	1.33199e-17	30.7868
MAFF	-1.07692	2.84629	-10.0665	5.52336e-22	6.24545e-21	38.5463
AC092691.1	-1.07697	0.18493	-28.3198	2.43068e-109	5.65298e-107	238.985
SIGLEC17P	-1.07769	0.496457	-22.841	1.28885e-81	1.19996e-79	175.294
STK17B	-1.07779	3.32229	-10.1571	2.5331e-22	2.91263e-21	39.3187
CNN3	-1.07848	5.64308	-7.64881	9.18171e-14	6.61265e-13	19.8423
AL391834.2	-1.07985	1.18846	-16.7003	6.56766e-51	2.36561e-49	104.785
LEPROT	-1.08031	4.37386	-12.9679	9.98265e-34	1.91956e-32	65.3945
MCL1	-1.08034	6.65711	-13.3174	2.98191e-35	6.09644e-34	68.8864
PDE4D	-1.08049	1.34068	-14.8613	3.23535e-42	8.62464e-41	84.8469
NCALD	-1.08076	1.58986	-9.5661	3.75489e-20	3.8688e-19	34.3675
KLB	-1.08139	0.25954	-21.9034	7.56519e-77	6.16051e-75	164.34
THRA	-1.08236	2.62948	-13.4699	6.34447e-36	1.33439e-34	70.4259
CDKN2B	-1.08253	2.97125	-5.2114	2.65928e-07	1.16592e-06	5.29499
EFEMP2	-1.08298	3.04122	-8.52167	1.53102e-16	1.30386e-15	26.1484
TESC	-1.08478	1.2665	-7.26691	1.27411e-12	8.54048e-12	17.2555
SYNC	-1.0848	0.693956	-21.6657	1.21951e-75	9.54563e-74	161.567
GNGT2	-1.08588	1.03119	-15.1014	2.49541e-43	6.88601e-42	87.3983
EMP1	-1.08697	4.8035	-6.95894	9.83064e-12	6.20955e-11	15.2493
PLXNA2	-1.08974	2.29609	-8.74142	2.82121e-17	2.50807e-16	27.8188
SPRY2	-1.09009	3.14806	-7.85963	2.05549e-14	1.54003e-13	21.3161
SLC24A3	-1.09147	1.77038	-8.08853	3.90766e-15	3.05784e-14	22.9522
BTD	-1.09256	1.98944	-15.5584	1.81723e-45	5.43957e-44	92.3007
WDR86-AS1	-1.09266	1.04112	-8.05772	4.8963e-15	3.80671e-14	22.7298
PDZK1IP1	-1.09337	3.90811	-3.94592	8.98397e-05	0.000298133	-0.285158
RDX	-1.09359	3.89134	-14.0035	2.6467e-38	6.10264e-37	75.8781
NDRG2	-1.09359	3.04706	-8.26736	1.0416e-15	8.4503e-15	24.2561
APBB2	-1.09384	1.86343	-13.9359	5.32956e-38	1.21498e-36	75.1815
CRYL1	-1.09581	3.19627	-10.5128	1.137e-23	1.40236e-22	42.3955
REPS2	-1.09615	1.06953	-17.474	1.14805e-54	4.6981e-53	113.408
PJA2	-1.09633	4.23867	-15.102	2.47734e-43	6.8395e-42	87.4056
ANTXR2	-1.0981	2.08996	-10.5499	8.18895e-24	1.01556e-22	42.7209
FBLN1	-1.09813	5.19029	-7.45033	3.65013e-13	2.53919e-12	18.4844
PIEZO2	-1.09905	0.65996	-16.3264	4.10752e-49	1.40431e-47	100.664
ANKS1A	-1.09913	3.11451	-14.8129	5.41261e-42	1.43072e-40	84.3345
CPEB4	-1.09994	1.92446	-15.5268	2.55665e-45	7.60947e-44	91.9607
CACNA1D	-1.09999	0.394863	-23.6354	1.16503e-85	1.20147e-83	184.583
RNF122	-1.10274	2.99481	-11.7444	1.46102e-28	2.23762e-27	53.5732
SORBS3	-1.10302	3.84473	-13.1256	2.05969e-34	4.0714e-33	66.9641
FAS	-1.10338	2.6722	-8.27695	9.6972e-16	7.87962e-15	24.3267
CYP4V2	-1.10436	1.28729	-15.752	2.21928e-46	6.84984e-45	94.3952
SYNDIG1L	-1.10459	0.255918	-25.6935	4.06379e-96	5.72721e-94	208.607
ZNF366	-1.10536	0.460163	-26.4024	1.05244e-99	1.71404e-97	216.847
ACACB	-1.10547	0.831048	-23.5472	3.2791e-85	3.31511e-83	183.551
TCTA	-1.10564	3.46159	-15.8899	4.93686e-47	1.5578e-45	95.8925
GSAP	-1.10585	1.88362	-12.3622	3.90695e-31	6.69692e-30	59.4594
P3H2	-1.10635	3.27516	-5.01082	7.32607e-07	3.07551e-06	4.31595
B2M	-1.10645	9.21246	-8.05988	4.81945e-15	3.75005e-14	22.7454
CD48	-1.10665	2.45054	-6.89649	1.47503e-11	9.19785e-11	14.8512
CCDC17	-1.10667	0.867359	-9.75199	7.96822e-21	8.46777e-20	35.9024
TTC28	-1.10705	1.51722	-13.628	1.26534e-36	2.73562e-35	72.0299
RFX2	-1.10717	1.3659	-14.8292	4.54848e-42	1.20456e-40	84.5077
ATP1B2	-1.10891	0.610568	-17.5482	4.97642e-55	2.05283e-53	114.241
KCNK17	-1.1092	0.580265	-16.051	8.47248e-48	2.76611e-46	97.6483
CLEC4A	-1.10945	1.95234	-9.20318	7.29275e-19	7.06086e-18	31.4323
LSAMP	-1.11045	1.22959	-9.63871	2.0545e-20	2.14617e-19	34.9645
KLRF1	-1.11126	0.663575	-14.2517	2.00016e-39	4.82239e-38	78.4486
HLA-C	-1.11181	8.34725	-8.19788	1.74553e-15	1.39588e-14	23.7468
PRKCB	-1.11271	1.11998	-12.7379	9.81167e-33	1.79915e-31	63.122
RNU5B-4P	-1.11294	0.318408	-27.3957	1.03869e-104	2.05967e-102	228.347
FYN	-1.11296	2.53416	-11.0592	8.45672e-26	1.14885e-24	47.2576
KLF13	-1.11317	3.68233	-9.80008	5.31804e-21	5.69859e-20	36.3028
HID1-AS1	-1.11373	0.212436	-45.9387	5.41134e-190	3.39796e-186	424.118
HMCN1	-1.11422	1.28062	-10.183	2.02537e-22	2.34265e-21	39.5404
AL590113.1	-1.11506	0.647275	-16.5671	2.87568e-50	1.01572e-48	103.313
MAP6	-1.11545	0.818245	-13.6977	6.19536e-37	1.3555e-35	72.7404
ARHGAP45	-1.11571	2.78366	-10.8487	5.69161e-25	7.45263e-24	45.3657
GZMM	-1.116	1.56212	-9.19727	7.64859e-19	7.39652e-18	31.3852
AL353150.1	-1.11759	0.848369	-14.3245	9.34127e-40	2.27647e-38	79.2065
RHOXF1-AS1	-1.11806	0.996062	-6.46708	2.2159e-10	1.26622e-09	12.1971
WFDC1	-1.11888	0.502729	-25.1545	2.19865e-93	2.86301e-91	202.328
TTC25	-1.11896	0.826731	-13.0375	4.9811e-34	9.68358e-33	66.0858
RALGAPA2	-1.11955	2.35539	-11.657	3.33038e-28	5.02975e-27	52.7548
ZNF608	-1.11971	1.32742	-11.9795	1.56455e-29	2.50407e-28	55.7926
GYPE	-1.12144	0.254962	-37.8193	7.8379e-155	7.38252e-152	343.456
RAP1A	-1.12165	3.64956	-16.8307	1.53935e-51	5.66002e-50	106.231
GNLY	-1.12211	2.11341	-7.08254	4.36641e-12	2.82953e-11	16.0458
ID3	-1.12231	4.82695	-8.09435	3.74414e-15	2.93191e-14	22.9943
SDC2	-1.12241	3.57733	-6.37596	3.8667e-10	2.16745e-09	11.6526
GEM	-1.12323	3.14586	-7.21355	1.82451e-12	1.20965e-11	16.9027
LINC01765	-1.12392	0.298687	-14.7	1.79117e-41	4.6498e-40	83.143
SIRPB2	-1.12442	0.919098	-14.9295	1.56493e-42	4.20745e-41	85.5701
FMOD	-1.12499	4.10403	-6.78002	3.11894e-11	1.89857e-10	14.1171
RNASE6	-1.1253	3.30016	-7.44558	3.7712e-13	2.62018e-12	18.4523
PRXL2C	-1.12563	2.48974	-14.4245	3.27332e-40	8.13136e-39	80.2504
SEMA3E	-1.12685	0.567681	-10.8787	4.34295e-25	5.71583e-24	45.634
AC004836.1	-1.12693	0.296029	-16.361	2.80459e-49	9.64587e-48	101.044
CD59	-1.12735	6.03267	-9.89765	2.33165e-21	2.55568e-20	37.1195
GIPC3	-1.12789	0.883138	-18.9039	9.99462e-62	5.14422e-60	129.615
LRG1	-1.12795	2.68882	-5.52957	4.97627e-08	2.34709e-07	6.91913
C19orf38	-1.12903	1.23029	-13.011	6.4942e-34	1.25646e-32	65.822
KRT7-AS	-1.12965	0.884157	-8.2669	1.04518e-15	8.47573e-15	24.2527
PCYOX1	-1.12995	4.43236	-13.5074	4.33404e-36	9.19767e-35	70.805
DYNLRB2	-1.13023	0.534608	-13.1895	1.08362e-34	2.17008e-33	67.6029
AC108134.3	-1.13025	0.664532	-18.9918	3.64507e-62	1.90562e-60	130.62
SORCS2	-1.13065	1.2178	-8.44076	2.83111e-16	2.37596e-15	25.5416
LGALS2	-1.13104	1.64555	-8.87226	1.01531e-17	9.21307e-17	28.8286
C4A	-1.13141	0.950353	-11.6246	4.51767e-28	6.77939e-27	52.452
ITGA3	-1.13161	4.44405	-6.21356	1.02636e-09	5.56711e-09	10.6988
SAMD4A	-1.13173	1.33476	-12.0756	6.2302e-30	1.01205e-28	56.7075
RASD1	-1.13209	2.93258	-5.92031	5.67467e-09	2.90146e-08	9.03081
FCGR1A	-1.13285	1.41019	-10.5659	7.10722e-24	8.84513e-23	42.8614
EXOC3L1	-1.13335	1.25842	-21.8623	1.22417e-76	9.88323e-75	163.86
TBX2-AS1	-1.1335	1.00937	-11.7948	9.0735e-29	1.40066e-27	54.0464
MIRLET7D	-1.13363	1.10295	-9.02876	2.94741e-18	2.75686e-17	30.0512
HS3ST2	-1.13421	1.42098	-7.92462	1.28775e-14	9.76727e-14	21.7768
WNT7A	-1.13437	0.789036	-9.47239	8.13964e-20	8.25415e-19	33.6018
LMBRD1	-1.1355	4.28063	-14.9018	2.10195e-42	5.63518e-41	85.2763
FGF18	-1.13561	0.487563	-17.3073	7.4776e-54	2.99921e-52	111.54
ADGRE3	-1.13735	0.363141	-22.8432	1.2562e-81	1.1715e-79	175.319
MVP	-1.13736	4.85303	-10.1585	2.50284e-22	2.87959e-21	39.3306
PPIL6	-1.13776	0.659568	-16.1236	3.82364e-48	1.26653e-46	98.441
DNAI2	-1.13796	0.41515	-12.6166	3.24306e-32	5.82761e-31	61.9334
C5orf38	-1.13836	2.01873	-7.60574	1.24172e-13	8.86713e-13	19.5452
LILRA6	-1.13925	0.80723	-16.7769	2.80125e-51	1.01807e-49	105.634
AC010503.5	-1.1395	3.36037	-10.3378	5.28287e-23	6.28407e-22	40.8725
ARHGAP25	-1.13954	2.16184	-13.0437	4.68119e-34	9.11621e-33	66.1476
CTXND1	-1.13967	0.202622	-38.2418	9.46537e-157	9.72593e-154	347.859
CLDN23	-1.13982	1.75879	-10.6519	3.31319e-24	4.17578e-23	43.6183
PIK3AP1	-1.14034	2.42359	-8.36923	4.85744e-16	4.01982e-15	25.0088
ABHD11-AS1	-1.14066	1.2737	-9.75894	7.51658e-21	7.99533e-20	35.9601
KCNT2	-1.14142	0.321907	-30.3684	1.68514e-119	5.20403e-117	262.322
AC096921.2	-1.14253	0.393464	-34.3865	6.71998e-139	4.08358e-136	306.876
LINC02154	-1.14323	0.961853	-7.37653	6.05369e-13	4.15696e-12	17.9869
SLC6A20	-1.14404	0.339452	-19.6296	2.35022e-65	1.35255e-63	137.946
PCDHGC3	-1.14446	2.33164	-9.45619	9.29886e-20	9.40436e-19	33.47
IQSEC3	-1.14452	0.366994	-23.9629	2.51075e-87	2.72347e-85	188.411
KLF10	-1.14453	4.39935	-10.5392	9.00583e-24	1.11515e-22	42.6266
CYGB	-1.14657	2.7421	-11.1067	5.48016e-26	7.52627e-25	47.6882
MEIS3P1	-1.14666	1.7224	-11.15	3.68785e-26	5.11197e-25	48.0813
RAPGEF5	-1.14752	2.36803	-13.5337	3.31491e-36	7.06406e-35	71.0717
TNFRSF10D	-1.14836	1.76083	-8.06701	4.57463e-15	3.56594e-14	22.7968
NLRP3	-1.14938	0.804436	-16.0195	1.19636e-47	3.87455e-46	97.3046
MXD4	-1.14958	3.17582	-14.6989	1.81236e-41	4.70266e-40	83.1312
IKZF1	-1.14994	1.43388	-10.9736	1.84132e-25	2.46238e-24	46.4854
BTN3A2	-1.15009	2.87789	-9.87184	2.9016e-21	3.16749e-20	36.9028
INPP5K	-1.1508	3.04409	-20.83	2.09827e-71	1.43042e-69	151.838
NKD1	-1.15128	0.649475	-11.6745	2.82642e-28	4.28697e-27	52.9178
SPTLC3	-1.15217	0.883602	-13.3369	2.44794e-35	5.03431e-34	69.0826
RS1	-1.15298	0.156196	-51.1537	9.77367e-211	5.52349e-206	471.65
FGD3	-1.15392	1.72687	-14.4124	3.71718e-40	9.21777e-39	80.1238
C11orf97	-1.15396	0.348611	-12.747	8.96531e-33	1.64823e-31	63.2117
COTL1	-1.15477	4.24061	-9.32759	2.66187e-19	2.63917e-18	32.4293
PTCRA	-1.15521	0.396526	-27.938	1.97525e-107	4.37763e-105	234.597
ELMO1	-1.1557	1.79845	-12.6292	2.86621e-32	5.15699e-31	62.0562
CFAP45	-1.15624	0.947069	-10.8808	4.25943e-25	5.60851e-24	45.6533
CCNJL	-1.15671	1.47657	-9.22436	6.14682e-19	5.97594e-18	31.6014
TMEM245	-1.15688	3.21603	-15.452	5.74319e-45	1.68084e-43	91.1546
REM1	-1.15715	0.728704	-15.8783	5.60479e-47	1.76462e-45	95.7661
RMDN3	-1.15818	3.32576	-19.9035	9.90277e-67	5.89721e-65	141.105
AC245297.1	-1.15824	1.28758	-11.294	9.81152e-27	1.39775e-25	49.3956
NME5	-1.15828	0.504659	-15.929	3.21887e-47	1.02197e-45	96.3186
LHFPL3	-1.15877	0.349204	-20.4419	1.91897e-69	1.22265e-67	147.334
KCNK5	-1.15915	1.67278	-9.00056	3.68751e-18	3.42926e-17	29.8297
CASP17P	-1.16035	0.698674	-20.5302	6.87299e-70	4.4646e-68	148.358
TMEM140	-1.16124	3.44351	-13.7596	3.28115e-37	7.26895e-36	73.3729
DIXDC1	-1.16147	1.289	-18.1927	3.37216e-58	1.54186e-56	121.515
B4GAT1	-1.16157	3.20234	-15.2746	3.88908e-44	1.10169e-42	89.2495
ANO6	-1.16203	3.4946	-15.342	1.8824e-44	5.40834e-43	89.9722
FGD4	-1.16263	1.34961	-17.6558	1.47974e-55	6.25009e-54	115.45
TMSB4XP8	-1.16314	4.15479	-6.77153	3.29256e-11	1.99996e-10	14.064
LINC01082	-1.16352	0.189092	-35.7876	1.77647e-145	1.3386e-142	321.979
DCSTAMP	-1.1639	0.535521	-17.0487	1.35449e-52	5.1932e-51	108.653
AC019117.2	-1.16409	1.09052	-8.8779	9.7131e-18	8.82943e-17	28.8724
MSRA	-1.1645	1.38876	-16.6762	8.57961e-51	3.08244e-49	104.519
ANXA5	-1.1646	6.35732	-12.8139	4.62298e-33	8.62539e-32	63.8703
SEC14L4	-1.16475	1.08459	-10.4681	1.6861e-23	2.05851e-22	42.0048
RGS3	-1.16515	1.92564	-15.3104	2.64551e-44	7.53951e-43	89.6333
CFAP77	-1.1652	0.394263	-13.7789	2.68956e-37	5.96772e-36	73.5707
CFAP52	-1.16542	0.469787	-13.5276	3.52467e-36	7.50539e-35	71.0107
EGR3	-1.16562	1.67028	-8.24534	1.22721e-15	9.90637e-15	24.0944
PCDHGB7	-1.1662	0.767148	-13.1975	1.00013e-34	2.00643e-33	67.6826
STX2	-1.16621	2.05725	-14.2367	2.33921e-39	5.61828e-38	78.2928
APOD	-1.16671	3.01734	-5.1378	3.87217e-07	1.67379e-06	4.93167
C9orf135	-1.16824	0.421692	-11.64	3.90759e-28	5.88106e-27	52.5961
LILRB2	-1.16931	1.7135	-10.7731	1.12248e-24	1.45029e-23	44.692
HSDL2	-1.16933	3.57176	-14.7561	9.88633e-42	2.58905e-40	83.7347
TIPARP	-1.16958	3.61754	-9.97015	1.25892e-21	1.3964e-20	37.73
LSP1	-1.17003	3.50553	-7.57921	1.49444e-13	1.06368e-12	19.3629
TOX	-1.17008	1.38092	-10.5424	8.75016e-24	1.08421e-22	42.6552
USP30-AS1	-1.17015	1.19987	-11.8103	7.83206e-29	1.211e-27	54.1925
LINC01863	-1.17104	0.163971	-29.2551	5.3396e-114	1.39061e-111	249.686
ABCC9	-1.17139	0.889239	-15.9616	2.25461e-47	7.22318e-46	96.6733
SLC12A4	-1.17181	2.78217	-13.1679	1.34661e-34	2.68724e-33	67.3868
CST5	-1.17212	0.246638	-25.0354	8.8563e-93	1.1197e-90	200.938
IL2RG	-1.17237	3.55359	-6.74054	4.01081e-11	2.42165e-10	13.8706
SIK2	-1.17296	2.62005	-17.5597	4.37504e-55	1.81136e-53	114.369
HLA-DQB1-AS1	-1.17348	1.37658	-9.12443	1.37326e-18	1.30632e-17	30.8064
AC027288.1	-1.17513	0.198492	-34.2729	2.31894e-138	1.3795e-135	305.64
AP000866.2	-1.17614	0.361123	-38.7612	4.28427e-159	4.84242e-156	353.239
GPR34	-1.17648	1.71022	-8.96809	4.76977e-18	4.39953e-17	29.5753
GPR183	-1.17649	2.95039	-7.34899	7.30396e-13	4.98462e-12	17.8024
NFIB	-1.17654	2.49099	-9.88713	2.54903e-21	2.78962e-20	37.0312
ZNF204P	-1.17675	1.90649	-11.16	3.36618e-26	4.67756e-25	48.1719
RXFP1	-1.17861	0.389812	-17.9914	3.32082e-57	1.47194e-55	119.235
LINC01671	-1.17899	0.670433	-14.9014	2.11039e-42	5.65514e-41	85.2723
GPR146	-1.18004	0.587785	-30.4418	7.34072e-120	2.30474e-117	263.151
SIGLEC11	-1.18045	0.318375	-25.2614	6.3111e-94	8.35282e-92	203.573
TMEM220	-1.18056	0.906391	-21.2136	2.39622e-73	1.73838e-71	156.299
AKNA	-1.18096	2.07242	-11.5424	9.75828e-28	1.44631e-26	51.6872
TENT5C	-1.1811	2.55807	-6.97122	9.07396e-12	5.75152e-11	15.3278
EDIL3	-1.1812	2.76098	-7.20855	1.88671e-12	1.24928e-11	16.8698
TOM1L2	-1.18188	2.92526	-12.6796	1.74377e-32	3.16262e-31	62.5503
PRKG1	-1.18198	1.19242	-14.0445	1.7296e-38	4.02747e-37	76.3015
SYNM	-1.18327	1.67266	-12.0914	5.35641e-30	8.7388e-29	56.8576
SLC43A2	-1.18332	2.28956	-12.5321	7.43622e-32	1.31699e-30	61.1085
C1QTNF2	-1.18367	0.572086	-24.7335	3.02507e-91	3.66864e-89	197.415
ACSS3	-1.18379	0.599391	-19.5708	4.63791e-65	2.64487e-63	137.269
IRF1	-1.18442	3.42534	-9.20354	7.27125e-19	7.04125e-18	31.4352
HLA-F	-1.18547	3.99719	-7.93149	1.22539e-14	9.30925e-14	21.8257
SNRPN	-1.18548	3.46965	-9.26654	4.37012e-19	4.27881e-18	31.9388
SPTAN1	-1.18553	4.06345	-15.6549	6.37763e-46	1.94299e-44	93.3437
FES	-1.18573	2.2782	-13.03	5.37121e-34	1.04241e-32	66.0108
P2RX7	-1.18703	1.18228	-14.6534	2.9357e-41	7.55845e-40	82.651
BMPER	-1.18765	0.541849	-13.9672	3.85332e-38	8.82003e-37	75.5043
NFE2	-1.18895	0.614823	-14.7643	9.06095e-42	2.3773e-40	83.8215
PLA2G12B	-1.18982	0.309607	-14.2195	2.80109e-39	6.70766e-38	78.1134
CX3CL1	-1.19044	4.06566	-6.60181	9.6149e-11	5.64137e-10	13.0142
CD86	-1.19161	2.38709	-9.96268	1.34167e-21	1.48643e-20	37.6669
ALOX15	-1.19177	1.49616	-4.80874	1.96549e-06	7.90138e-06	3.36507
SELL	-1.19247	2.47723	-6.80338	2.68625e-11	1.64123e-10	14.2634
CSF2RA	-1.19273	1.57181	-10.7206	1.79581e-24	2.30028e-23	44.2258
HIP1	-1.19329	2.88949	-13.6297	1.2434e-36	2.69026e-35	72.0473
MS4A6A	-1.19339	2.76046	-7.83951	2.37444e-14	1.77218e-13	21.174
MRGPRF	-1.1938	1.61083	-9.99111	1.05289e-21	1.17247e-20	37.9071
SNX22	-1.19428	0.88022	-18.0658	1.42752e-57	6.3926e-56	120.076
IQCN	-1.19475	0.602857	-17.5376	5.60789e-55	2.30994e-53	114.122
TGFB2	-1.1949	1.46828	-8.73194	3.03666e-17	2.69198e-16	27.7461
ADTRP	-1.19614	1.32745	-8.27613	9.7565e-16	7.92666e-15	24.3206
GPR65	-1.19629	0.97904	-14.9283	1.58514e-42	4.25974e-41	85.5573
FOXP1	-1.19692	2.01334	-15.5565	1.85491e-45	5.54648e-44	92.2803
QSOX1	-1.19737	4.7588	-12.7805	6.43614e-33	1.18944e-31	63.5413
STK10	-1.19818	2.34378	-14.2609	1.81768e-39	4.38806e-38	78.5439
LILRA2	-1.1991	0.559069	-19.8691	1.47375e-66	8.72121e-65	140.708
CTDSPL	-1.20014	3.1561	-15.6798	4.86544e-46	1.48791e-44	93.6133
IL16	-1.20147	1.27014	-13.7291	4.48959e-37	9.88025e-36	73.0609
CDHR4	-1.2045	0.446554	-11.6407	3.88157e-28	5.84346e-27	52.6027
CRISPLD2	-1.20463	2.84354	-8.097	3.67218e-15	2.87636e-14	23.0134
TSPAN18	-1.2049	2.63218	-6.25874	7.83891e-10	4.28939e-09	10.962
LINC02185	-1.20493	0.335485	-24.0549	8.54231e-88	9.42891e-86	189.487
AARD	-1.20497	0.574397	-14.4148	3.62619e-40	8.99607e-39	80.1484
BAIAP2-DT	-1.20542	2.4347	-14.1825	4.11756e-39	9.81029e-38	77.73
AL357093.2	-1.20759	0.527911	-10.7861	9.98903e-25	1.29358e-23	44.8077
PGM5P4	-1.20764	0.225625	-45.8181	1.69692e-189	9.58997e-186	422.98
AXIN2	-1.20792	1.48304	-11.3231	7.50236e-27	1.07448e-25	49.662
GSTA2	-1.20946	0.641603	-7.92024	1.32909e-14	1.007e-13	21.7456
TOR4A	-1.21038	2.25582	-8.81444	1.597e-17	1.43669e-16	28.381
SLC25A20	-1.211	2.71211	-14.0375	1.86014e-38	4.32253e-37	76.2291
SLC25A25	-1.21158	2.76252	-10.5502	8.17039e-24	1.01348e-22	42.7232
PPP1R12B	-1.2118	1.48602	-14.3965	4.39304e-40	1.08509e-38	79.9575
VAT1	-1.21233	5.52004	-12.4241	2.13725e-31	3.71758e-30	60.059
MPP1	-1.21241	2.28856	-11.5784	6.96541e-28	1.03754e-26	52.022
QKI	-1.21398	2.82307	-17.555	4.6114e-55	1.90503e-53	114.317
MYO1B	-1.21404	3.97583	-11.0687	7.75403e-26	1.05568e-24	47.3437
RAP1GAP	-1.21432	2.45942	-8.98406	4.20314e-18	3.8934e-17	29.7003
FAM20A	-1.21473	2.25944	-9.29347	3.51289e-19	3.46228e-18	32.1548
PARVG	-1.21579	1.38662	-13.6477	1.0334e-36	2.24448e-35	72.2314
CTSD	-1.21632	8.08787	-10.8981	3.64601e-25	4.81426e-24	45.8076
MT-ND5	-1.21654	9.2015	-8.5546	1.19064e-16	1.02013e-15	26.3967
PTPRG	-1.21668	1.69579	-15.4777	4.34968e-45	1.28097e-43	91.4314
RIN3	-1.21747	2.0531	-13.406	1.21502e-35	2.52819e-34	69.7795
IGIP	-1.21749	1.51375	-19.6192	2.65274e-65	1.52355e-63	137.826
CD33	-1.21802	0.741306	-21.0508	1.60068e-72	1.12935e-70	154.405
ARMCX1	-1.21823	2.52355	-10.0198	8.23809e-22	9.22281e-21	38.1501
GALC	-1.21889	2.4087	-12.8249	4.14303e-33	7.75553e-32	63.9793
BANCR	-1.21913	0.517029	-10.8889	3.96002e-25	5.22401e-24	45.7256
MID1IP1	-1.21927	4.05711	-13.5655	2.39565e-36	5.13221e-35	71.3948
RENBP	-1.2202	2.79007	-10.1497	2.70059e-22	3.10142e-21	39.2553
VWA5A	-1.22128	2.35598	-11.3021	9.10525e-27	1.29943e-25	49.4698
SIRPA	-1.22183	3.86344	-8.99029	4.00057e-18	3.71123e-17	29.7492
AC004540.2	-1.22211	0.489965	-15.8923	4.80763e-47	1.51787e-45	95.9189
TNNI2	-1.2223	1.29435	-8.74735	2.69412e-17	2.39962e-16	27.8643
SBSPON	-1.22245	1.10009	-9.13255	1.28676e-18	1.22651e-17	30.8707
MCAM	-1.22254	3.60625	-9.59635	2.92188e-20	3.0293e-19	34.6158
RAB37	-1.22255	0.773174	-20.4337	2.11228e-69	1.34279e-67	147.238
FPR3	-1.22334	3.07484	-7.44355	3.82417e-13	2.65633e-12	18.4386
ACTA2	-1.22373	5.42886	-6.83669	2.16933e-11	1.33534e-10	14.473
SLC49A3	-1.22374	1.64797	-13.334	2.52059e-35	5.17996e-34	69.0536
CST3	-1.22428	5.65114	-12.636	2.68004e-32	4.83126e-31	62.123
MPRIP	-1.22448	2.88785	-16.8834	8.56839e-52	3.18366e-50	106.815
PRKCQ	-1.22484	1.30965	-12.3312	5.28227e-31	8.98082e-30	59.1597
N4BP2L1	-1.22485	1.46402	-16.0091	1.34047e-47	4.32888e-46	97.1913
RNF145	-1.22576	4.86384	-14.3674	5.96188e-40	1.46555e-38	79.6535
ECHDC3	-1.22721	2.45408	-6.76889	3.34843e-11	2.03236e-10	14.0475
MBNL2	-1.22756	3.37364	-12.1157	4.23896e-30	6.95387e-29	57.0901
MSN	-1.22795	6.57591	-10.1963	1.8065e-22	2.09765e-21	39.6538
TJP3	-1.22845	1.60441	-8.26621	1.05057e-15	8.51824e-15	24.2477
GGT1	-1.22872	1.91841	-9.84029	3.78859e-21	4.10169e-20	36.6386
EPB41L3	-1.22886	1.70258	-10.1941	1.8414e-22	2.13729e-21	39.6348
SCNN1A	-1.23006	4.2365	-5.58277	3.72988e-08	1.77942e-07	7.19907
SFXN3	-1.23071	3.13006	-11.8815	3.98445e-29	6.24625e-28	54.8639
CD81	-1.23116	5.95327	-17.6895	1.01132e-55	4.28762e-54	115.829
RTN1	-1.23155	0.906415	-13.5705	2.27567e-36	4.88074e-35	71.4459
PRDM16	-1.23287	0.522988	-19.7049	9.85217e-66	5.74006e-64	138.813
FHOD1	-1.2329	2.63604	-13.2748	4.58575e-35	9.31222e-34	68.4583
ANKRD44	-1.23322	1.11268	-19.5774	4.29604e-65	2.45487e-63	137.345
NRROS	-1.23364	1.87299	-12.7994	5.33864e-33	9.93114e-32	63.7272
LRP2	-1.23406	0.430988	-16.8732	9.59725e-52	3.56125e-50	106.702
ZBTB47	-1.23406	2.08784	-17.5509	4.832e-55	1.99471e-53	114.27
FAM81B	-1.23435	0.467524	-13.6054	1.59322e-36	3.43399e-35	71.8007
CD151	-1.2357	5.69697	-12.1787	2.3112e-30	3.82475e-29	57.6928
AC010976.2	-1.2358	0.314474	-23.634	1.18469e-85	1.21952e-83	184.566
SLC44A2	-1.23597	5.07645	-13.4597	7.0406e-36	1.47915e-34	70.3223
SLC14A1	-1.23624	0.418724	-11.5682	7.66215e-28	1.14072e-26	51.9274
SAMSN1	-1.23626	2.13315	-9.60577	2.70201e-20	2.80701e-19	34.6933
JUN	-1.23627	5.72619	-9.12553	1.36121e-18	1.2953e-17	30.8151
GPRIN3	-1.23631	0.95242	-17.8815	1.15338e-56	5.02173e-55	117.994
BCAM	-1.23646	5.11271	-6.35046	4.51332e-10	2.51519e-09	11.5014
SIGLEC9	-1.23744	1.26518	-14.17	4.69194e-39	1.11365e-37	77.6
NEK7	-1.23791	3.60003	-15.0798	3.14383e-43	8.63315e-42	87.1683
WDFY4	-1.23803	0.956591	-14.3549	6.79882e-40	1.66693e-38	79.5227
C6	-1.23833	0.356778	-16.6282	1.46085e-50	5.21203e-49	103.988
IGFBP7	-1.23838	6.74117	-8.56788	1.07564e-16	9.24542e-16	26.497
LILRB3	-1.23941	0.98717	-17.3985	2.68524e-54	1.0894e-52	112.561
TNFRSF19	-1.24101	2.16463	-8.23866	1.28974e-15	1.03904e-14	24.0453
APLP2	-1.24133	6.54946	-12.6407	2.56e-32	4.62075e-31	62.1686
FGF7	-1.24227	1.12449	-11.8626	4.76705e-29	7.45081e-28	54.6857
MT1L	-1.24233	2.37239	-6.60765	9.27033e-11	5.44712e-10	13.0499
C2CD4B	-1.24281	1.03181	-9.74672	8.32868e-21	8.84086e-20	35.8585
SH3KBP1	-1.24303	2.78228	-11.1742	2.95323e-26	4.11284e-25	48.3018
IQGAP2	-1.24353	1.40519	-12.8262	4.09182e-33	7.66473e-32	63.9916
UBTD1	-1.24438	3.64024	-13.4417	8.45426e-36	1.77023e-34	70.1403
VNN2	-1.24452	1.35763	-9.02043	3.14934e-18	2.94039e-17	29.9857
SLC46A3	-1.24543	2.03851	-13.0129	6.37334e-34	1.2335e-32	65.8407
PPM1M	-1.24608	2.80772	-16.5794	2.50786e-50	8.897e-49	103.45
TPSD1	-1.24612	1.01112	-9.10504	1.60395e-18	1.52167e-17	30.6528
TMEM213	-1.24747	0.358283	-13.5796	2.07462e-36	4.45122e-35	71.538
PRICKLE2	-1.2477	1.26249	-16.8697	9.97384e-52	3.69614e-50	106.663
FMNL1	-1.2478	2.43244	-12.0957	5.13931e-30	8.39673e-29	56.8987
MICAL2	-1.2484	2.32487	-9.91073	2.08669e-21	2.29163e-20	37.2294
ARHGEF2	-1.24841	3.18301	-15.2684	4.15784e-44	1.17665e-42	89.183
RCAN1	-1.24865	3.01909	-10.8831	4.17518e-25	5.50143e-24	45.6731
VASN	-1.24872	2.83882	-9.00848	3.46284e-18	3.22563e-17	29.8919
STAT5A	-1.24879	2.55411	-12.2249	1.47983e-30	2.47137e-29	58.1359
BANK1	-1.24918	1.0622	-13.8276	1.6301e-37	3.65716e-36	74.069
RPH3AL	-1.24935	1.26719	-12.3471	4.52258e-31	7.7264e-30	59.314
TAPT1	-1.24948	1.92271	-21.9142	6.66952e-77	5.45472e-75	164.466
TJP1	-1.24976	3.29166	-15.8821	5.37753e-47	1.6959e-45	95.8073
RERG	-1.25092	1.54679	-9.64786	1.90375e-20	1.99091e-19	35.04
VSTM2L	-1.25114	1.86731	-6.22922	9.34986e-10	5.08907e-09	10.7898
PLK3	-1.25181	2.64942	-12.1664	2.6021e-30	4.29735e-29	57.575
CCL13	-1.25226	2.3482	-6.45639	2.36633e-10	1.34891e-09	12.1328
USP54	-1.25242	2.24722	-16.0632	7.41505e-48	2.4293e-46	97.7812
CLIC6	-1.25315	2.61486	-6.51912	1.60778e-10	9.28393e-10	12.5109
KCNAB2	-1.25318	2.0428	-14.7208	1.43751e-41	3.74893e-40	83.362
GIPC2	-1.25321	0.618342	-15.4583	5.3668e-45	1.57395e-43	91.2221
BMP3	-1.25413	1.19046	-7.1331	3.12268e-12	2.04088e-11	16.3749
TAGAP	-1.25496	1.74779	-10.6465	3.47726e-24	4.37963e-23	43.5704
ARAP3	-1.2556	2.12433	-14.0279	2.05539e-38	4.76645e-37	76.1298
CDKN1C	-1.25651	2.33159	-9.95932	1.38069e-21	1.52937e-20	37.6385
NDN	-1.25699	3.09451	-7.7268	5.29734e-14	3.87065e-13	20.3837
LRRFIP1	-1.25715	3.46868	-15.5203	2.74266e-45	8.14067e-44	91.8907
AC015922.3	-1.25737	2.26312	-11.849	5.42391e-29	8.45359e-28	54.5575
HMOX1	-1.25837	4.52632	-7.17687	2.3324e-12	1.53646e-11	16.6615
CLDN3	-1.25837	2.63237	-5.16086	3.44373e-07	1.49477e-06	5.04502
JADE1	-1.2584	1.70533	-18.9111	9.20164e-62	4.74472e-60	129.697
EPB41L2	-1.259	2.65497	-12.0516	7.84568e-30	1.26901e-28	56.4784
DUSP8	-1.25901	1.57039	-12.8706	2.63123e-33	4.97828e-32	64.4307
PEG10	-1.25938	2.68785	-5.06959	5.46308e-07	2.32398e-06	4.59917
KRT4	-1.26129	2.22014	-3.72516	0.000215436	0.000678319	-1.11023
SLAIN1	-1.26375	1.03762	-14.0461	1.70217e-38	3.96523e-37	76.3174
LINC02038	-1.26468	0.412741	-23.4049	1.73773e-84	1.72898e-82	181.887
KNDC1	-1.26565	0.554985	-17.6532	1.52424e-55	6.43321e-54	115.42
PALM3	-1.26579	0.932229	-11.945	2.1751e-29	3.45971e-28	55.4653
ARRDC2	-1.26593	2.85197	-13.8832	9.18053e-38	2.07283e-36	74.6403
CD14	-1.26686	5.2083	-8.00919	6.97579e-15	5.37317e-14	22.3809
AP001528.2	-1.26763	0.311777	-44.7578	4.23184e-185	1.70827e-181	412.899
PTGER2	-1.26788	1.02714	-14.0263	2.09078e-38	4.84256e-37	76.1128
CCT8P1	-1.26921	0.785209	-21.3905	3.03825e-74	2.26223e-72	158.359
GBP3	-1.26941	2.71566	-9.40143	1.45708e-19	1.4621e-18	33.0255
ABI3	-1.27011	2.4561	-10.8649	4.91966e-25	6.45829e-24	45.5103
RILPL2	-1.27049	2.33664	-19.1166	8.68678e-63	4.59667e-61	132.05
GNAI2	-1.27126	5.17307	-17.4387	1.70748e-54	6.96223e-53	113.012
ABCG2	-1.27133	0.966974	-12.6954	1.49238e-32	2.71541e-31	62.7051
SESN1	-1.27173	2.399	-15.8442	8.12847e-47	2.54359e-45	95.3957
GMPR	-1.27222	1.76403	-10.6751	2.69588e-24	3.41144e-23	43.8228
TOX2	-1.27359	1.85634	-10.2587	1.05137e-22	1.23247e-21	40.1903
CYTIP	-1.27361	2.39088	-8.86709	1.05732e-17	9.58663e-17	28.7885
NATD1	-1.27365	1.84399	-15.8594	6.88547e-47	2.16061e-45	95.5611
FAM166B	-1.27488	0.900535	-10.5376	9.12917e-24	1.12993e-22	42.6131
KLK11	-1.2764	2.22772	-5.13654	3.897e-07	1.68388e-06	4.9255
TLR3	-1.27893	1.08337	-16.4365	1.21905e-49	4.22919e-48	101.874
ATP1A2	-1.28048	0.292605	-26.6832	4.02297e-101	6.88952e-99	220.104
AC147067.2	-1.28184	0.472437	-25.1298	2.9352e-93	3.80458e-91	202.039
LIN7A	-1.2819	0.856113	-12.1418	3.29863e-30	5.42704e-29	57.3393
CFAP73	-1.28192	0.579335	-12.335	5.0884e-31	8.66162e-30	59.1969
DCHS1	-1.28343	1.51958	-12.0483	8.10269e-30	1.30983e-28	56.4463
NFATC2	-1.28351	1.31825	-13.0566	4.11299e-34	8.0374e-33	66.2763
TSC22D1	-1.28454	4.46925	-12.3127	6.3223e-31	1.07232e-29	58.9811
LRP1	-1.28454	4.26406	-9.67556	1.51094e-20	1.58569e-19	35.2688
CCL4	-1.28596	2.4665	-8.76867	2.28233e-17	2.04023e-16	28.0282
PARD3B	-1.28853	0.92538	-16.7314	4.64445e-51	1.67716e-49	105.13
NPDC1	-1.28853	3.36136	-9.84767	3.55973e-21	3.86057e-20	36.7004
TNFAIP8L3	-1.28989	1.38007	-14.2835	1.43563e-39	3.47914e-38	78.7787
LRRC10B	-1.29023	0.763383	-10.1848	1.99539e-22	2.30892e-21	39.5552
THSD1	-1.29055	1.58264	-11.1632	3.26901e-26	4.54476e-25	48.2009
PDLIM3	-1.29137	1.9954	-10.7007	2.14429e-24	2.73118e-23	44.0499
SHANK3	-1.29147	2.18424	-15.4158	8.48828e-45	2.47399e-43	90.7655
AP002856.2	-1.292	0.164011	-26.2006	1.10182e-98	1.73933e-96	214.504
SMIM14	-1.29227	3.31854	-13.8052	2.05292e-37	4.58572e-36	73.8395
FZD5	-1.29488	2.11922	-12.2138	1.64625e-30	2.74524e-29	58.03
PLXDC2	-1.29636	2.80218	-10.4816	1.49651e-23	1.83258e-22	42.123
GCHFR	-1.29823	2.16952	-12.7167	1.20994e-32	2.21076e-31	62.9137
FRZB	-1.3	1.78108	-9.76917	6.89769e-21	7.35086e-20	36.0452
MAGI1	-1.30205	1.23543	-21.4613	1.32901e-74	1.00411e-72	159.184
CIITA	-1.30324	1.49315	-10.7203	1.80028e-24	2.30496e-23	44.2234
FAT4	-1.30398	0.685123	-19.6031	3.19388e-65	1.83062e-63	137.641
MIR223HG	-1.30466	0.743828	-15.1998	8.68979e-44	2.44326e-42	88.4488
RIPOR1	-1.30499	3.41689	-15.4994	3.4384e-45	1.01524e-43	91.6655
SLC5A9	-1.30529	0.305881	-27.7853	1.15048e-106	2.48161e-104	232.839
RASGRP2	-1.3054	0.879271	-15.8146	1.12227e-46	3.5002e-45	95.0744
KLRB1	-1.30717	1.51705	-10.9948	1.51817e-25	2.03892e-24	46.6769
PRR29	-1.30753	0.706378	-16.3662	2.64814e-49	9.12542e-48	101.101
PTX3	-1.30797	1.16665	-8.4714	2.24433e-16	1.89336e-15	25.7708
KIF13B	-1.30825	1.67624	-15.45	5.86786e-45	1.71644e-43	91.1332
PTPRE	-1.30827	1.82631	-15.5115	3.01876e-45	8.94609e-44	91.7952
AMOTL2	-1.30861	3.31017	-11.5383	1.01401e-27	1.50212e-26	51.6491
AC093890.1	-1.30861	0.425729	-31.1389	2.8136e-123	9.87625e-121	270.998
FCHO2	-1.30926	2.53962	-17.7286	6.50012e-56	2.77663e-54	116.27
SPATA13	-1.30967	1.63647	-17.5458	5.11379e-55	2.10796e-53	114.214
GNG2	-1.30983	1.5315	-14.2392	2.28087e-39	5.48283e-38	78.3179
DUOXA1	-1.30987	2.683	-9.15588	1.06709e-18	1.02212e-17	31.0558
TUBA4B	-1.30996	0.515968	-12.8189	4.3992e-33	8.22689e-32	63.9196
DDO	-1.31088	0.819764	-16.8019	2.12211e-51	7.75235e-50	105.911
ZBTB4	-1.31113	3.99405	-17.3864	3.07567e-54	1.2469e-52	112.425
CYFIP2	-1.31168	1.69355	-12.2923	7.70107e-31	1.29838e-29	58.785
ARHGEF3	-1.31295	2.50505	-17.9343	6.34026e-57	2.77762e-55	118.59
MGAT4A	-1.31367	1.87484	-12.6724	1.87198e-32	3.38972e-31	62.4798
[truncated: 1,354 more rows]
