# Supplementary material for: The Potential Mechanism of Cancer Patients Appearing More Vulnerable to SARS-CoV-2 and Poor Outcomes: A Pan-Cancer Bioinformatics Analysis
Source: Front Immunol. 2022 Jan 10;12:804387. doi: 10.3389/fimmu.2021.804387 (PMC8784815; doi:10.3389/fimmu.2021.804387)
Supplement: Supplementary Table 11 — Correlation between OAS1, ACE2, TMPRSS2, and lung cancer-related genes. [file Table_11.xls]

## Sheet: cor
		LUSC		LUAD
gene1	gene2	cor	pvalue	cor	pvalue
ACE2	GPX2	0.218	7.89748e-07	0.274	1.73932e-10
ACE2	SLC2A1	0.203	4.65572e-06	-0.201	3.49032e-06
OAS1	C1QB	0.317	3.53007e-13	0.218	4.69e-07
TMPRSS2	UBE2T	-0.364	3.73834e-17	-0.485	2.44979e-32
TMPRSS2	TPX2	-0.36	8.09451e-17	-0.584	1.95024e-49
TMPRSS2	PSAT1	-0.331	3.01614e-14	-0.387	2.86227e-20
TMPRSS2	BIRC5	-0.324	1.14052e-13	-0.564	1.49703e-45
TMPRSS2	CCNB1	-0.301	5.94529e-12	-0.621	1.91282e-57
TMPRSS2	ETV4	-0.293	2.23209e-11	0.291	9.84899e-12
TMPRSS2	UBE2C	-0.293	2.3679e-11	-0.491	2.46012e-33
TMPRSS2	CDC20	-0.285	8.15466e-11	-0.566	6.01124e-46
TMPRSS2	RRM2	-0.271	7.21627e-10	-0.582	5.41643e-49
TMPRSS2	TOP2A	-0.264	1.97294e-09	-0.459	7.96721e-29
TMPRSS2	TK1	-0.245	2.60649e-08	-0.443	9.57247e-27
TMPRSS2	MYBL2	-0.238	6.8992e-08	-0.514	9.68548e-37
TMPRSS2	ANLN	-0.235	1.05695e-07	-0.525	1.20365e-38
TMPRSS2	ECRG4	0.214	1.37552e-06	0.342	7.34091e-16
TMPRSS2	CAT	0.218	8.18732e-07	0.445	5.43768e-27
TMPRSS2	TPPP3	0.236	8.51167e-08	0.395	4.16504e-21
TMPRSS2	NPNT	0.238	7.05497e-08	0.275	1.51289e-10
TMPRSS2	TNS1	0.238	7.29383e-08	0.512	1.88326e-36
TMPRSS2	CYYR1	0.242	4.14245e-08	0.236	4.27227e-08
TMPRSS2	EMP2	0.243	3.51199e-08	0.433	1.73336e-25
TMPRSS2	DUOX1	0.245	2.71332e-08	0.416	2.03308e-23
TMPRSS2	SLPI	0.253	9.82775e-09	0.212	8.98685e-07
TMPRSS2	PLAC9	0.254	8.2033e-09	0.379	1.96526e-19
TMPRSS2	WWC2	0.254	8.68507e-09	0.26	1.38568e-09
TMPRSS2	ID4	0.255	7.19143e-09	0.27	3.00712e-10
TMPRSS2	EFCC1	0.258	4.50561e-09	0.418	1.20402e-23
TMPRSS2	TPSB2	0.26	3.57533e-09	0.344	4.60127e-16
TMPRSS2	MMP28	0.267	1.19835e-09	0.298	2.82417e-12
TMPRSS2	RAI2	0.273	4.85257e-10	0.319	6.33387e-14
TMPRSS2	CHRDL1	0.279	1.92926e-10	0.393	6.4673e-21
TMPRSS2	ANOS1	0.282	1.3812e-10	0.357	3.27583e-17
TMPRSS2	C20orf85	0.284	9.51494e-11	0.274	1.58919e-10
TMPRSS2	BTNL9	0.286	6.88524e-11	0.381	1.37114e-19
TMPRSS2	SEMA3G	0.287	5.45662e-11	0.222	2.77744e-07
TMPRSS2	TPSAB1	0.287	5.93608e-11	0.337	1.87854e-15
TMPRSS2	ACADL	0.288	4.88756e-11	0.297	3.44167e-12
TMPRSS2	JAM2	0.288	5.25263e-11	0.27	2.91669e-10
TMPRSS2	MFAP4	0.288	4.96146e-11	0.395	4.79378e-21
TMPRSS2	SLIT3	0.288	5.19049e-11	0.318	7.5267e-14
TMPRSS2	PRX	0.291	3.32325e-11	0.367	2.91287e-18
TMPRSS2	FGD5	0.294	1.86768e-11	0.217	4.965e-07
TMPRSS2	CPA3	0.295	1.68843e-11	0.357	3.18941e-17
TMPRSS2	PID1	0.298	1.05057e-11	0.289	1.36835e-11
TMPRSS2	ADRB1	0.299	7.72001e-12	0.359	2.08983e-17
TMPRSS2	ITM2A	0.299	8.27353e-12	0.204	2.31863e-06
TMPRSS2	MAMDC2	0.305	2.94445e-12	0.456	2.57341e-28
TMPRSS2	METTL7A	0.307	2.20311e-12	0.353	7.28147e-17
TMPRSS2	RAMP3	0.307	2.21763e-12	0.237	3.55601e-08
TMPRSS2	HSPB8	0.308	1.95178e-12	0.27	3.03832e-10
TMPRSS2	AC093110.1	0.314	5.87464e-13	0.245	1.30408e-08
TMPRSS2	CAVIN2	0.316	4.78e-13	0.364	6.43233e-18
TMPRSS2	LAMP3	0.316	4.11304e-13	0.418	1.1341e-23
TMPRSS2	RETN	0.316	4.05145e-13	0.273	1.83494e-10
TMPRSS2	IL33	0.321	1.73376e-13	0.316	1.23683e-13
TMPRSS2	FMO2	0.322	1.55158e-13	0.285	2.6568e-11
TMPRSS2	FBLN5	0.326	7.41904e-14	0.342	7.69246e-16
TMPRSS2	FOSB	0.332	2.39459e-14	0.259	1.6637e-09
TMPRSS2	COX4I2	0.333	2.11025e-14	0.245	1.33113e-08
TMPRSS2	RGCC	0.337	8.51805e-15	0.343	5.41107e-16
TMPRSS2	HSPB6	0.343	2.56921e-15	0.282	4.69459e-11
TMPRSS2	ABI3BP	0.357	1.77743e-16	0.284	3.49581e-11
TMPRSS2	DES	0.358	1.36775e-16	0.339	1.27056e-15
TMPRSS2	ARHGAP31	0.362	5.50872e-17	0.388	2.20475e-20
TMPRSS2	FAM189A2	0.362	5.28766e-17	0.642	1.6213e-62
TMPRSS2	SPN	0.365	3.11463e-17	0.23	9.16495e-08
TMPRSS2	VWF	0.365	3.12065e-17	0.254	3.36319e-09
TMPRSS2	LHFPL3-AS2	0.369	1.22579e-17	0.578	2.77634e-48
TMPRSS2	VEGFD	0.369	1.23187e-17	0.417	1.49189e-23
TMPRSS2	MCEMP1	0.371	8.17354e-18	0.214	7.13356e-07
TMPRSS2	AOC3	0.373	5.71863e-18	0.297	3.34932e-12
TMPRSS2	SCGB1A1	0.376	2.78941e-18	0.338	1.47356e-15
TMPRSS2	TMEM100	0.379	1.51391e-18	0.269	3.53009e-10
TMPRSS2	SCN7A	0.381	1.00989e-18	0.441	1.93682e-26
TMPRSS2	LDB2	0.384	5.27396e-19	0.223	2.52309e-07
TMPRSS2	MS4A15	0.387	2.60434e-19	0.48	1.19351e-31
TMPRSS2	FLRT3	0.39	1.06981e-19	0.329	8.88912e-15
TMPRSS2	PTGDS	0.39	1.07042e-19	0.297	3.72455e-12
TMPRSS2	AP001972.5	0.392	7.29503e-20	0.255	3.16177e-09
TMPRSS2	CGNL1	0.4	1.05431e-20	0.535	2.91141e-40
TMPRSS2	ADRB2	0.402	7.12605e-21	0.41	9.52574e-23
TMPRSS2	CSRNP1	0.41	1.03908e-21	0.293	7.51393e-12
TMPRSS2	LPL	0.41	9.56491e-22	0.335	3.04806e-15
TMPRSS2	ARHGEF15	0.414	3.62992e-22	0.25	6.2974e-09
TMPRSS2	TEK	0.417	1.7145e-22	0.237	3.77144e-08
TMPRSS2	HIGD1B	0.419	1.14231e-22	0.314	1.71601e-13
TMPRSS2	KANK3	0.421	6.10849e-23	0.217	4.93542e-07
TMPRSS2	HSD17B6	0.422	5.20437e-23	0.462	3.3686e-29
TMPRSS2	TNXB	0.423	3.7509e-23	0.404	4.35774e-22
TMPRSS2	ZNF385B	0.424	3.02945e-23	0.342	6.52568e-16
TMPRSS2	ALPL	0.431	4.54968e-24	0.391	1.25531e-20
TMPRSS2	NRGN	0.433	2.90429e-24	0.406	2.75024e-22
TMPRSS2	A2M	0.436	1.15601e-24	0.387	3.07811e-20
TMPRSS2	CLEC14A	0.437	8.15774e-25	0.285	2.97188e-11
TMPRSS2	SCGB3A2	0.441	2.60506e-25	0.483	4.86164e-32
TMPRSS2	PTPRB	0.442	2.4717e-25	0.213	8.25252e-07
TMPRSS2	CLIC3	0.445	9.06738e-26	0.245	1.33023e-08
TMPRSS2	RASGRF1	0.448	4.80794e-26	0.477	3.57405e-31
TMPRSS2	TCF21	0.448	4.79195e-26	0.344	4.38038e-16
TMPRSS2	VEPH1	0.449	2.76904e-26	0.441	2.11397e-26
TMPRSS2	DLC1	0.45	2.23034e-26	0.567	3.85729e-46
TMPRSS2	EDNRB	0.45	2.12839e-26	0.31	3.57177e-13
TMPRSS2	ACKR1	0.454	7.84141e-27	0.377	2.93537e-19
TMPRSS2	FAM107A	0.459	1.76473e-27	0.325	2.24555e-14
TMPRSS2	FHL5	0.459	1.61771e-27	0.289	1.45612e-11
TMPRSS2	SCGB3A1	0.461	8.94929e-28	0.478	2.41381e-31
TMPRSS2	NPR1	0.467	1.44704e-28	0.356	3.30654e-17
TMPRSS2	TNNC1	0.467	1.56964e-28	0.424	2.03396e-24
TMPRSS2	ADH1B	0.472	4.13529e-29	0.469	3.56215e-30
TMPRSS2	EMCN	0.472	3.40256e-29	0.356	3.63622e-17
TMPRSS2	INMT	0.473	2.9358e-29	0.474	7.99331e-31
TMPRSS2	SLC39A8	0.474	1.75852e-29	0.32	5.32335e-14
TMPRSS2	GPIHBP1	0.476	1.1353e-29	0.276	1.15958e-10
TMPRSS2	ESAM	0.477	8.8665e-30	0.475	6.02428e-31
TMPRSS2	CACNA2D2	0.478	6.01066e-30	0.483	3.93441e-32
TMPRSS2	CLEC3B	0.484	9.39765e-31	0.342	6.86376e-16
TMPRSS2	SFTPB	0.49	1.25122e-31	0.491	3.00409e-33
TMPRSS2	C7	0.495	2.54927e-32	0.457	1.66875e-28
TMPRSS2	CRTAC1	0.498	8.45766e-33	0.348	2.22437e-16
TMPRSS2	SFTPC	0.501	3.44396e-33	0.388	2.70843e-20
TMPRSS2	GKN2	0.503	2.00889e-33	0.248	8.50149e-09
TMPRSS2	SFTA1P	0.505	8.45755e-34	0.5	1.46637e-34
TMPRSS2	NDNF	0.509	2.43537e-34	0.519	1.4331e-37
TMPRSS2	SUSD2	0.51	1.73325e-34	0.621	1.68252e-57
TMPRSS2	ABCA3	0.517	1.20696e-35	0.55	5.53361e-43
TMPRSS2	SFTPA2	0.52	5.34528e-36	0.408	1.71757e-22
TMPRSS2	DMBT1	0.521	3.59629e-36	0.369	2.11258e-18
TMPRSS2	VSIG2	0.521	3.79348e-36	0.541	2.16907e-41
TMPRSS2	SLC1A1	0.522	2.56991e-36	0.35	1.46384e-16
TMPRSS2	CLDN18	0.525	9.24467e-37	0.366	3.88484e-18
TMPRSS2	SFTPA1	0.525	6.81694e-37	0.408	1.83263e-22
TMPRSS2	PGC	0.529	1.93413e-37	0.394	4.96044e-21
TMPRSS2	AGER	0.53	1.03679e-37	0.381	1.28025e-19
TMPRSS2	LRRK2-DT	0.531	7.46919e-38	0.428	7.32091e-25
TMPRSS2	SFTPD	0.532	6.00334e-38	0.435	1.22147e-25
TMPRSS2	CLIC5	0.536	1.22296e-38	0.445	6.44049e-27
TMPRSS2	AQP1	0.541	2.22462e-39	0.405	3.17891e-22
TMPRSS2	ATOH8	0.541	1.70028e-39	0.314	1.58145e-13
TMPRSS2	PLA2G1B	0.545	4.09483e-40	0.466	1.1412e-29
TMPRSS2	PEBP4	0.559	1.94831e-42	0.437	6.8294e-26
TMPRSS2	C4BPA	0.563	3.49029e-43	0.512	1.69793e-36
TMPRSS2	AQP4	0.567	5.05519e-44	0.474	9.21914e-31
TMPRSS2	LRRK2	0.574	2.9049e-45	0.427	1.13746e-24
TMPRSS2	CYP4B1	0.634	1.22233e-57	0.542	2.00837e-41

## Sheet: survival in lung cancer
cancertype	symbol	sur_type	HR_categorical(H/L)	logrank p	higher_risk_of_death	cancertype	symbol	sur_type	HR_categorical(H/L)	logrank p	higher_risk_of_death
LUAD	TCF21	OS	0.780065	0.0937429	Lower expr.	LUSC	TCF21	OS	1.65483	0.00031101	Higher expr.
LUAD	RGCC	OS	0.930252	0.625656	Lower expr.	LUSC	RGCC	OS	1.49253	0.00409679	Higher expr.
LUAD	FLRT3	OS	1.34459	0.0457177	Higher expr.	LUSC	FLRT3	OS	1.43319	0.00926197	Higher expr.
LUAD	GPIHBP1	OS	0.634419	0.0022435	Lower expr.	LUSC	GPIHBP1	OS	1.42664	0.0105894	Higher expr.
LUAD	FHL5	OS	0.668042	0.00697954	Lower expr.	LUSC	FHL5	OS	1.42468	0.0108632	Higher expr.
LUAD	SFTPA1	OS	0.887539	0.421452	Lower expr.	LUSC	SFTPA1	OS	1.40751	0.0133702	Higher expr.
LUAD	AOC3	OS	0.813165	0.165039	Lower expr.	LUSC	AOC3	OS	1.38748	0.0177872	Higher expr.
LUAD	ALPL	OS	0.885252	0.411304	Lower expr.	LUSC	ALPL	OS	1.38184	0.0192712	Higher expr.
LUAD	MMP28	OS	0.95191	0.739271	Lower expr.	LUSC	MMP28	OS	1.37582	0.020717	Higher expr.
LUAD	LRRK2	OS	0.805083	0.144568	Lower expr.	LUSC	LRRK2	OS	1.3676	0.0238596	Higher expr.
LUAD	CYP4B1	OS	0.626963	0.00187524	Lower expr.	LUSC	CYP4B1	OS	1.36232	0.0258593	Higher expr.
LUAD	SFTA1P	OS	0.812918	0.162867	Lower expr.	LUSC	SFTA1P	OS	1.3611	0.0258672	Higher expr.
LUAD	CHRDL1	OS	0.595642	0.000576217	Lower expr.	LUSC	CHRDL1	OS	1.35958	0.0261148	Higher expr.
LUAD	SFTPC	OS	0.738588	0.0416134	Lower expr.	LUSC	SFTPC	OS	1.34422	0.0321338	Higher expr.
LUAD	CRTAC1	OS	0.640186	0.00292639	Lower expr.	LUSC	CRTAC1	OS	1.3414	0.0337033	Higher expr.
LUAD	CLIC3	OS	1.03113	0.836129	Higher expr.	LUSC	CLIC3	OS	1.33845	0.0344468	Higher expr.
LUAD	SFTPB	OS	0.53986	4.0449e-05	Lower expr.	LUSC	SFTPB	OS	1.33555	0.0363379	Higher expr.
LUAD	DES	OS	0.820972	0.184192	Lower expr.	LUSC	DES	OS	1.33338	0.0374556	Higher expr.
LUAD	SCGB1A1	OS	0.944832	0.701478	Lower expr.	LUSC	SCGB1A1	OS	1.33562	0.0375333	Higher expr.
LUAD	NPNT	OS	0.857306	0.298573	Lower expr.	LUSC	NPNT	OS	0.751286	0.037919	Lower expr.
LUAD	COX4I2	OS	0.79977	0.131734	Lower expr.	LUSC	COX4I2	OS	1.33371	0.0382405	Higher expr.
LUAD	CSRNP1	OS	0.949358	0.726268	Lower expr.	LUSC	CSRNP1	OS	1.32558	0.0414739	Higher expr.
LUAD	AGER	OS	0.642687	0.00315861	Lower expr.	LUSC	AGER	OS	1.32106	0.0441726	Higher expr.
LUAD	SFTPA2	OS	0.874008	0.364836	Lower expr.	LUSC	SFTPA2	OS	1.32025	0.0443615	Higher expr.
LUAD	MAMDC2	OS	0.819809	0.179754	Lower expr.	LUSC	MAMDC2	OS	1.31878	0.045606	Higher expr.
LUAD	MCEMP1	OS	0.805401	0.14585	Lower expr.	LUSC	MCEMP1	OS	1.31599	0.0473576	Higher expr.
LUAD	CLEC3B	OS	0.652708	0.00395385	Lower expr.	LUSC	CLEC3B	OS	1.3072	0.0527337	Higher expr.
LUAD	SLC2A1	OS	1.7877	0.000102382	Higher expr.	LUSC	SLC2A1	OS	1.28964	0.0654895	Higher expr.
LUAD	CLIC5	OS	0.713811	0.0235642	Lower expr.	LUSC	CLIC5	OS	1.28779	0.0678997	Higher expr.
LUAD	FGD5	OS	0.681956	0.0105388	Lower expr.	LUSC	FGD5	OS	1.27671	0.0771378	Higher expr.
LUAD	SCN7A	OS	0.721452	0.0285728	Lower expr.	LUSC	SCN7A	OS	1.27562	0.0783639	Higher expr.
LUAD	TPSB2	OS	0.675855	0.00860165	Lower expr.	LUSC	TPSB2	OS	1.27408	0.0796744	Higher expr.
LUAD	MFAP4	OS	0.67717	0.00903534	Lower expr.	LUSC	MFAP4	OS	1.26066	0.0932604	Higher expr.
LUAD	EMCN	OS	0.704698	0.0185013	Lower expr.	LUSC	EMCN	OS	1.25874	0.0953307	Higher expr.
LUAD	PLA2G1B	OS	0.720818	0.027814	Lower expr.	LUSC	PLA2G1B	OS	1.24556	0.1112	Higher expr.
LUAD	A2M	OS	0.745917	0.0494163	Lower expr.	LUSC	A2M	OS	1.2452	0.112242	Higher expr.
LUAD	SFTPD	OS	0.685374	0.0111374	Lower expr.	LUSC	SFTPD	OS	1.24249	0.115826	Higher expr.
LUAD	ABI3BP	OS	0.604603	0.000770074	Lower expr.	LUSC	ABI3BP	OS	1.22217	0.145727	Higher expr.
LUAD	METTL7A	OS	0.650139	0.00370747	Lower expr.	LUSC	METTL7A	OS	1.22526	0.146158	Higher expr.
LUAD	RASGRF1	OS	0.712928	0.0233367	Lower expr.	LUSC	RASGRF1	OS	1.21693	0.154519	Higher expr.
LUAD	CPA3	OS	0.715883	0.0255604	Lower expr.	LUSC	CPA3	OS	1.2146	0.158373	Higher expr.
LUAD	VWF	OS	0.721609	0.0285427	Lower expr.	LUSC	VWF	OS	1.21356	0.163147	Higher expr.
LUAD	CAT	OS	0.723978	0.0298876	Lower expr.	LUSC	CAT	OS	1.1968	0.192309	Higher expr.
LUAD	PTGDS	OS	0.652231	0.00408924	Lower expr.	LUSC	PTGDS	OS	1.19707	0.192339	Higher expr.
LUAD	TK1	OS	1.53157	0.00420662	Higher expr.	LUSC	TK1	OS	0.836376	0.194948	Lower expr.
LUAD	FAM189A2	OS	0.629208	0.00191235	Lower expr.	LUSC	FAM189A2	OS	1.19625	0.196787	Higher expr.
LUAD	CACNA2D2	OS	0.614908	0.0012342	Lower expr.	LUSC	CACNA2D2	OS	1.18139	0.228102	Higher expr.
LUAD	ANOS1	OS	0.667158	0.0063652	Lower expr.	LUSC	ANOS1	OS	0.855704	0.258441	Lower expr.
LUAD	BTNL9	OS	0.710714	0.0217564	Lower expr.	LUSC	BTNL9	OS	1.16319	0.274575	Higher expr.
LUAD	TNS1	OS	0.695535	0.0151632	Lower expr.	LUSC	TNS1	OS	1.16103	0.279095	Higher expr.
LUAD	CLEC14A	OS	0.7475	0.0499957	Lower expr.	LUSC	CLEC14A	OS	1.15563	0.294775	Higher expr.
LUAD	TOP2A	OS	1.44537	0.0128757	Higher expr.	LUSC	TOP2A	OS	0.868306	0.305276	Lower expr.
LUAD	ABCA3	OS	0.717794	0.0270173	Lower expr.	LUSC	ABCA3	OS	1.15087	0.309208	Higher expr.
LUAD	SUSD2	OS	0.687048	0.0114091	Lower expr.	LUSC	SUSD2	OS	1.14998	0.31111	Higher expr.
LUAD	MS4A15	OS	0.609619	0.000925573	Lower expr.	LUSC	MS4A15	OS	1.1477	0.318441	Higher expr.
LUAD	VEGFD	OS	0.68688	0.0115761	Lower expr.	LUSC	VEGFD	OS	1.14345	0.333159	Higher expr.
LUAD	FBLN5	OS	0.639412	0.00281467	Lower expr.	LUSC	FBLN5	OS	1.12533	0.391159	Higher expr.
LUAD	EFCC1	OS	0.681942	0.00994716	Lower expr.	LUSC	EFCC1	OS	1.12476	0.394137	Higher expr.
LUAD	CAVIN2	OS	0.717931	0.0267622	Lower expr.	LUSC	CAVIN2	OS	1.12413	0.397437	Higher expr.
LUAD	TEK	OS	0.71408	0.024561	Lower expr.	LUSC	TEK	OS	1.12031	0.410045	Higher expr.
LUAD	FOSB	OS	0.708627	0.0216402	Lower expr.	LUSC	FOSB	OS	1.11399	0.433606	Higher expr.
LUAD	SCGB3A1	OS	0.746077	0.0486131	Lower expr.	LUSC	SCGB3A1	OS	1.10799	0.45878	Higher expr.
LUAD	ACKR1	OS	0.662018	0.00562132	Lower expr.	LUSC	ACKR1	OS	1.10723	0.460194	Higher expr.
LUAD	LHFPL3-AS2	OS	0.692359	0.0136191	Lower expr.	LUSC	LHFPL3-AS2	OS	1.09813	0.498076	Higher expr.
LUAD	ADRB2	OS	0.662017	0.00602781	Lower expr.	LUSC	ADRB2	OS	1.09233	0.521529	Higher expr.
LUAD	RAI2	OS	0.720973	0.0278118	Lower expr.	LUSC	RAI2	OS	1.08784	0.541613	Higher expr.
LUAD	ANLN	OS	1.91589	1.3066e-05	Higher expr.	LUSC	ANLN	OS	0.921695	0.554734	Lower expr.
LUAD	TPSAB1	OS	0.633256	0.00235617	Lower expr.	LUSC	TPSAB1	OS	1.08029	0.576054	Higher expr.
LUAD	TPX2	OS	1.65485	0.000735121	Higher expr.	LUSC	TPX2	OS	0.928929	0.593916	Lower expr.
LUAD	CGNL1	OS	0.700732	0.0168227	Lower expr.	LUSC	CGNL1	OS	1.07624	0.59423	Higher expr.
LUAD	RRM2	OS	1.65703	0.000778575	Higher expr.	LUSC	RRM2	OS	0.930054	0.600595	Lower expr.
LUAD	MYBL2	OS	1.42501	0.0173123	Higher expr.	LUSC	MYBL2	OS	0.952737	0.725495	Lower expr.
LUAD	UBE2T	OS	1.50727	0.00605856	Higher expr.	LUSC	UBE2T	OS	1.04497	0.750266	Higher expr.
LUAD	UBE2C	OS	1.34179	0.0480058	Higher expr.	LUSC	UBE2C	OS	0.958002	0.755381	Lower expr.
LUAD	SLIT3	OS	0.62096	0.0015064	Lower expr.	LUSC	SLIT3	OS	0.967202	0.809298	Lower expr.
LUAD	BIRC5	OS	1.57636	0.00233126	Higher expr.	LUSC	BIRC5	OS	1.03169	0.82131	Higher expr.
LUAD	SPN	OS	0.666698	0.00664407	Lower expr.	LUSC	SPN	OS	1.03001	0.830209	Higher expr.
LUAD	CCNB1	OS	1.7691	0.000140343	Higher expr.	LUSC	CCNB1	OS	1.02651	0.850205	Higher expr.
LUAD	VSIG2	OS	0.729841	0.0338759	Lower expr.	LUSC	VSIG2	OS	0.980057	0.8843	Lower expr.
LUAD	CDC20	OS	1.37094	0.0341699	Higher expr.	LUSC	CDC20	OS	0.98911	0.936629	Lower expr.
LUAD	HSD17B6	OS	0.614369	0.00106987	Lower expr.	LUSC	HSD17B6	OS	0.989903	0.94145	Lower expr.
